# Supplementary material for: Proteogenomic mapping of Mycoplasma hyopneumoniae virulent strain 232
Source: BMC Genomics. 2014 Jul 8;15(1):576. doi: 10.1186/1471-2164-15-576 (PMC4102725; doi:10.1186/1471-2164-15-576)
Supplement: Supplementary file 1 — Additional file 1: Table S1: Mycoplasma hyopneumoniae strain 232 proteins with mass spectrometry verification status and coverage metrics. (XLSX 40 KB) [file 12864_2014_6262_MOESM1_ESM.xlsx]

## Sheet: Sheet1
Table S1: Mycoplasma hyopneumoniae strain 232 proteins with mass spectrometry verification status and coverage metrics
Locus	Gene ID	Protein GI	Protein Accession	Protein Description	Verified by Mass Spec	% Coverage	Unique Peptides
mhp001	3105507	54019970	YP_115516.1	chromosomal replication initiation protein	verified	18.36	9
mhp002	3105477	54019971	YP_115517.1	DNA polymerase III subunit beta	verified	57.41	20
mhp003	3105463	54019972	YP_115518.1	tRNA uridine 5-carboxymethylaminomethyl modification protein GidA	verified	6.14	2
mhp004	3105588	54019973	YP_115519.1	hypothetical protein mhp004	not verified
mhp005	3105744	54019974	YP_115520.1	MgpA like-protein	verified	28.44	11
mhp006	3105840	54019975	YP_115521.1	hypothetical protein mhp006	verified	34.05	13
mhp007	3105639	54019976	YP_115522.1	hypothetical protein mhp007	verified	30.69	5
mhp008	3105701	54019977	YP_115523.1	cell division protein ftsY	verified	15.62	6
mhp009	3105387	54019978	YP_115524.1	hypothetical protein mhp009	verified	32.84	34
mhp010	3105911	54019979	YP_115525.1	heat-inducible transcription repressor	verified	23.88	10
mhp011	3105892	54019980	YP_115526.1	heat shock protein	verified	68.15	30
mhp012	3105433	54019981	YP_115527.1	arginyl-tRNA synthetase	verified	34.27	20
mhp013	3105270	54019982	YP_115528.1	hypothetical protein mhp013	verified	64.13	5
mhp014	3105909	54019983	YP_115529.1	fructose-bisphosphate aldolase	verified	69.34	24
mhp015	3105883	54019984	YP_115530.1	ribosomal large subunit pseudouridine synthase C	not verified
mhp016	3105748	54020307	YP_115531.1	hypothetical protein mhp016	verified	9.44	3
mhp017	3105461	54019985	YP_115532.1	hypothetical protein mhp017	verified	11.46	2
mhp018	3105814	54019986	YP_115533.1	hypothetical protein mhp018	verified	20.22	3
mhp019	3105539	54020308	YP_115534.1	hypothetical protein mhp019	not verified
mhp020	3105727	54020309	YP_115535.1	hypothetical protein mhp020	not verified
mhp021	3105453	54020310	YP_115536.1	ABC transporter ATP-binding protein	verified	23.09	20
mhp022	3105333	54020311	YP_115537.1	ABC transporter ATP-binding protein	verified	13.12	9
mhp023	3105807	54020312	YP_115538.1	ABC transporter ATP-binding protein	verified	34.06	25
mhp024	3105355	54020313	YP_115539.1	hypothetical protein mhp024	verified	43.22	11
mhp025	3105497	54020314	YP_115540.1	ABC transporter ATP-binding protein	verified	5.79	5
mhp026	3105783	54020315	YP_115541.1	ABC transporter ATP-binding protein	verified	4.52	2
mhp027	3105898	54020316	YP_115542.1	hypothetical protein mhp027	not verified
mhp028	3105242	54019987	YP_115543.1	signal peptidase I	verified	22.5	4
mhp029	3105465	54019988	YP_115544.1	amidase	verified	39.64	21
mhp030	3105541	54019989	YP_115545.1	aspartyl/glutamyl-tRNA amidotransferase subunit B	verified	41.85	17
mhp031	3105603	54019990	YP_115546.1	hypothetical protein mhp031	not verified
mhp032	3105327	54020317	YP_115547.1	lipoprotein signal peptidase	not verified
mhp033	3105907	54020318	YP_115548.1	isoleucyl-tRNA synthetase	verified	44.81	44
mhp034	3105367	54020319	YP_115549.1	DNA topoisomerase IV subunit A	verified	23.88	21
mhp035	3105811	54020320	YP_115550.1	topoisomerase IV subunit B	verified	22.93	12
mhp036	3105511	54019991	YP_115551.1	glyceraldehyde 3-phosphate dehydrogenase	verified	79.76	43
mhp037	3105311	54019992	YP_115552.1	hypothetical protein mhp037	not verified
mhp038	3105303	54020321	YP_115553.1	VACB-like ribonuclease II	verified	34.73	23
mhp039	3105267	54020322	YP_115554.1	hypothetical protein mhp039	not verified
mhp040	3105903	54020323	YP_115555.1	cardiolipin synthetase	not verified
mhp041	3105585	54020324	YP_115556.1	recombinase A	verified	28.78	9
mhp042	3105592	54019993	YP_115557.1	PTS system lichenan-specific transporter subunit IIA	verified	41.26	9
mhp043	3105194	54019994	YP_115558.1	GTPase ObgE	verified	15.51	6
mhp044	3105486	54019995	YP_115559.1	hypothetical protein mhp044	verified	10.57	2
mhp045	3105825	54019996	YP_115560.1	hypothetical protein mhp045	verified	2.24	2
mhp046	3105733	54019997	YP_115561.1	hypothetical protein mhp046	not verified
mhp047	3105396	54019998	YP_115562.1	DNA polymerase IV	not verified
mhp048	3105357	54019999	YP_115563.1	hypothetical protein mhp048	not verified
mhp049	3105285	54020000	YP_115564.1	F0F1 ATP synthase subunit A	not verified
mhp050	3105269	54020001	YP_115565.1	F0F1 ATP synthase subunit C	not verified
mhp051	3105590	54020002	YP_115566.1	ATP synthase subunit B	verified	11.17	2
mhp052	3105210	54020003	YP_115567.1	F0F1 ATP synthase subunit delta	verified	9.63	4
mhp053	3105826	54020004	YP_115568.1	F0F1 ATP synthase subunit alpha	verified	49.11	28
mhp054	3105407	54020005	YP_115569.1	ATP synthase subunit gamma	verified	18.84	3
mhp055	3105819	54020006	YP_115570.1	F0F1 ATP synthase subunit beta	verified	53.72	26
mhp057	3105870	54020007	YP_115571.1	Holliday junction-specific endonuclease	not verified
mhp058	3105835	54020008	YP_115572.1	30S ribosomal protein S2	verified	61.95	34
mhp059	3105693	54020009	YP_115573.1	elongation factor Ts	verified	62.71	29
mhp060	3105828	54020010	YP_115574.1	signal recognition particle protein	verified	54.55	22
mhp061	3105572	54020011	YP_115575.1	glycyl-tRNA synthetase	verified	40	21
mhp062	3105908	54020012	YP_115576.1	DNA primase	verified	3.75	2
mhp063	3105849	161936260	YP_115577.2	RNA polymerase sigma factor	verified	12.07	5
mhp064	3105757	54020014	YP_115578.1	hypothetical protein mhp064	not verified
mhp065	3105687	54020015	YP_115579.1	endonuclease IV	verified	21.01	9
mhp066	3105698	54020016	YP_115580.1	tyrosyl tRNA synthetase	verified	24.64	8
mhp067	3105234	54020017	YP_115581.1	hypothetical protein mhp067	verified	19.73	31
mhp068	3105191	54020018	YP_115582.1	hypothetical protein mhp068	not verified
mhp069	3105655	54020019	YP_115583.1	hypothetical protein mhp069	verified	8.86	11
mhp070	3105339	54020325	YP_115584.1	excinuclease ABC subunit C	verified	14.73	6
mhp071	3105749	54020020	YP_115585.1	hypothetical protein mhp071	not verified
mhp072	3105196	54020021	YP_115586.1	molecular chaperone DnaK	verified	64.43	86
mhp073	3105632	54020022	YP_115587.1	heat-shock protein	verified	44.95	7
mhp074	3105620	54020023	YP_115588.1	cytidylate kinase	verified	25.76	7
mhp075	3105308	54020024	YP_115589.1	GTP-binding protein EngA	verified	12.7	8
mhp076	3105575	54020326	YP_115590.1	hypothetical protein mhp076	not verified
mhp077	3105262	54020025	YP_115591.1	nucleoid DNA-binding protein	verified	57.29	14
mhp078	3105275	54020026	YP_115592.1	hypothetical protein mhp078	not verified
mhp079	3105566	54020027	YP_115593.1	GTP-binding protein LepA	verified	20.74	14
mhp080	3105467	54020028	YP_115594.1	hypothetical protein mhp080	verified	11.14	3
mhp081	3105702	54020029	YP_115595.1	hypothetical protein mhp081	not verified
mhp082	3105670	54020327	YP_115596.1	transposase	not verified
mhp083	3105844	54020328	YP_115597.1	elongation factor G	verified	64.99	65
mhp084	3105413	54020329	YP_115598.1	30S ribosomal protein S7	verified	46.79	15
mhp085	3105204	54020330	YP_115599.1	30S ribosomal protein S12	verified	37.41	7
mhp086	3105800	54020331	YP_115600.1	hypothetical protein mhp086	verified	11.9	2
mhp087	3105677	54020332	YP_115601.1	hypothetical protein mhp087	verified	12.94	2
mhp088	3105371	54020333	YP_115602.1	hypothetical protein mhp088	not verified
mhp089	3105850	54020030	YP_115603.1	hypothetical protein mhp089	not verified
mhp090	3105238	54020031	YP_115604.1	hypothetical protein mhp090	not verified
mhp091	3105896	54020032	YP_115605.1	hypothetical protein mhp091	not verified
mhp092	3105867	54020033	YP_115606.1	hypothetical protein mhp092	verified	4.14	2
mhp093	3105689	54020034	YP_115607.1	hypothetical protein mhp093	not verified
mhp094	3105220	54020035	YP_115608.1	30S ribosomal protein S16	verified	31.82	5
mhp095	3105722	54020036	YP_115609.1	tRNA (guanine-N(1)-)-methyltransferase	not verified
mhp096	3105214	54020037	YP_115610.1	50S ribosomal protein L19	verified	38.84	6
mhp097	3105411	54020038	YP_115611.1	DNA topoisomerase I	verified	11.01	7
mhp098	3105915	54020039	YP_115612.1	hypothetical protein mhp098	verified	32.56	7
mhp099	3105435	54020040	YP_115613.1	CDP-diacylglycerol--glycerol-3-phosphate 3-phosphatidyltransferase	not verified
mhp100	3105202	54020334	YP_115614.1	CTP synthetase	verified	35.96	20
mhp101	3105276	54020041	YP_115615.1	hypothetical protein mhp101	verified	33.58	11
mhp102	3105329	54020335	YP_115616.1	hypothetical protein mhp102	verified	12.46	3
mhp103	3105772	54020336	YP_115617.1	hypothetical protein mhp103	verified	19.33	6
mhp104	3105774	54020337	YP_115618.1	tRNA pseudouridine synthase B	not verified
mhp105	3105417	54020338	YP_115619.1	phenylalanyl-tRNA synthetase subunit beta	verified	55.01	43
mhp106	3105366	54020339	YP_115620.1	phenylalanyl-tRNA synthetase subunit alpha	verified	49.12	15
mhp107	3105537	54020042	YP_115621.1	hypothetical protein mhp107	verified	40.12	44
mhp108	3105197	54020043	YP_115622.1	hypothetical protein mhp108	verified	50.2	55
mhp109	3105304	54020340	YP_115623.1	hypothetical protein mhp109	not verified
mhp110	3105470	54020341	YP_115624.1	SsrA-binding protein	verified	23.45	3
mhp111	3105713	54020044	YP_115625.1	cation-transporting P-type ATPase	verified	17.91	11
mhp112	3105641	54020342	YP_115626.1	hypothetical protein mhp112	verified	46.69	13
mhp113	3105637	54020343	YP_115627.1	DNA ligase	verified	19.36	20
mhp114	3105724	54020344	YP_115628.1	ABC transporter permease	verified	19.38	5
mhp115	3105294	54020345	YP_115629.1	cobalt transporter ATP-binding subunit	verified	45.33	18
mhp116	3105897	54020346	YP_115630.1	cobalt transporter ATP-binding subunit	verified	49.26	17
mhp117	3105573	54020347	YP_115631.1	hypoxanthine-guanine phosphoribosyltransferase	verified	57.3	14
mhp118	3105277	54020348	YP_115632.1	hypothetical protein mhp118	verified	13.52	2
mhp119	3105536	54020349	YP_115633.1	DNA polymerase III subunit delta'	verified	13.1	4
mhp120	3105679	54020350	YP_115634.1	thymidylate kinase	not verified
mhp121	3105681	54020351	YP_115635.1	recombination protein RecR	verified	38.14	8
mhp122	3105492	54020352	YP_115636.1	hypothetical protein mhp122	not verified
mhp123	3105610	54020353	YP_115637.1	DNA polymerase III subunits gamma and tau	verified	26.03	16
mhp124	3105290	54020045	YP_115638.1	hypothetical protein mhp124	verified	26.13	4
mhp125	3105323	54020046	YP_115639.1	lipoate-protein ligase A	verified	29.17	15
mhp126	3105876	54020047	YP_115640.1	triacylglycerol lipase	verified	50.38	14
mhp127	3105569	54020354	YP_115641.1	hypothetical protein mhp127	verified	82.58	13
mhp128	3105863	54020355	YP_115642.1	seryl-tRNA synthetase	verified	30.02	16
mhp129	3105278	54020356	YP_115643.1	phosphopyruvate hydratase	verified	60.4	34
mhp130	3105794	54020048	YP_115644.1	DNA processing protein SMF	not verified
mhp131	3105861	54020049	YP_115645.1	hypothetical protein mhp131	not verified
mhp132	3105914	54020050	YP_115646.1	hypothetical protein mhp132	verified	3.47	2
mhp133	3105778	54020051	YP_115647.1	transfer complex protein	not verified
mhp134	3105218	54020052	YP_115648.1	hypothetical protein mhp134	verified	2.23	3
mhp135	3105365	54020357	YP_115649.1	30S ribosomal protein S20	verified	27.78	4
mhp136	3105235	54020358	YP_115650.1	hypothetical protein mhp136	verified	48.97	11
mhp137	3105771	54020359	YP_115651.1	aspartyl-tRNA synthetase	verified	27.94	14
mhp138	3105412	54020360	YP_115652.1	histidyl-tRNA synthetase	verified	21.73	10
mhp139	3105660	54020361	YP_115653.1	preprotein translocase subunit SecD/SecF	verified	23.12	16
mhp140	3105517	54020053	YP_115654.1	hypothetical protein mhp140	not verified
mhp141	3105692	54020054	YP_115655.1	hypothetical protein mhp141	not verified
mhp142	3105309	229557956	YP_115656.2	hypothetical protein mhp142	verified	20.14	2
mhp143	3105906	54020056	YP_115657.1	hypothetical protein mhp143	not verified
mhp144	3105237	54020362	YP_115658.1	dehydrogenase	verified	38.33	15
mhp145	3105750	54020363	YP_115659.1	periplasmic sugar-binding proteins	verified	61.85	47
mhp146	3105319	54020364	YP_115660.1	ribose ABC transporter	verified	13.58	7
mhp147	3105389	54020365	YP_115661.1	ribose ABC transporter ATP-binding protein	verified	42	19
mhp148	3105574	54020366	YP_115662.1	myo-inositol catabolism protein	verified	32	8
mhp149	3105483	54020367	YP_115663.1	myo-inositol catabolism protein	verified	34.3	32
mhp150	3105881	54020368	YP_115664.1	hypothetical protein mhp150	verified	54.57	28
mhp151	3105810	54020369	YP_115665.1	myo-inositol catabolism protein	verified	40.3	12
mhp152	3105514	54020370	YP_115666.1	myo-inositol catabolism protein	verified	39.43	14
mhp153	3105797	54020371	YP_115667.1	methylmalonate-semialdehyde dehydrogenase	verified	51.12	32
mhp154	3105215	54020057	YP_115668.1	serine hydroxymethyltransferase	verified	47.37	14
mhp155	3105877	54020058	YP_115669.1	hypothetical protein mhp155	not verified
mhp156	3105438	54020059	YP_115670.1	ribonucleotide-diphosphate reductase subunit beta	verified	48.73	20
mhp157	3105272	54020060	YP_115671.1	ribonucleotide reductase stimulatory protein	verified	41.4	8
mhp158	3105200	54020061	YP_115672.1	ribonucleotide-diphosphate reductase subunit alpha	verified	52.5	48
mhp159	3105567	54020372	YP_115673.1	hypothetical protein mhp159	not verified
mhp160	3105554	54020062	YP_115674.1	hypothetical protein mhp160	not verified
mhp161	3105397	54020063	YP_115675.1	hypothetical protein mhp161	not verified
mhp163	3105760	54020064	YP_115676.1	hypothetical protein mhp163	not verified
mhp164	3105558	54020373	YP_115677.1	hypothetical protein mhp164	verified	58.52	71
mhp165	3105521	54020374	YP_115678.1	hypothetical protein mhp165	verified	62.63	166
mhp166	3105796	54020375	YP_115679.1	oligopeptide ABC transporter ATP-binding protein	verified	48.08	28
mhp167	3105703	54020376	YP_115680.1	oligopeptide ABC transporter ATP-binding protein	verified	44.47	29
mhp168	3105252	54020377	YP_115681.1	oligopeptide transport system permease	verified	14.33	6
mhp169	3105683	54020378	YP_115682.1	oligopeptide ABC transporter system permease	verified	16.94	7
mhp170	3105510	54020379	YP_115683.1	hypothetical protein mhp170	verified	15.71	3
mhp171	3105394	54020065	YP_115684.1	ABC transporter ATP-binding protein	verified	40.52	22
mhp172	3105649	54020066	YP_115685.1	tRNA modification GTPase TrmE	verified	21.95	8
mhp173	3105441	54020380	YP_115686.1	hypothetical protein mhp173	verified	55.43	18
mhp174	3105633	54020381	YP_115687.1	lysyl-tRNA synthetase	verified	32.19	21
mhp175	3105505	54020382	YP_115688.1	cell division protein	verified	51.75	42
mhp176	3105647	54020383	YP_115689.1	hypothetical protein mhp176	verified	6.73	3
mhp177	3105246	54020384	YP_115690.1	peptidyl-tRNA hydrolase	verified	26.63	6
mhp178	3105864	54020385	YP_115691.1	hypothetical protein mhp178	verified	17.61	2
mhp179	3105656	54020386	YP_115692.1	hypothetical protein mhp179	not verified
mhp180	3105711	54020387	YP_115693.1	alanyl-tRNA synthetase	verified	40.88	37
mhp181	3105325	54020067	YP_115694.1	16S ribosomal RNA methyltransferase RsmE	verified	11.45	2
mhp182	3105416	54020388	YP_115695.1	protein p102	verified	47.79	80
mhp183	3105444	54020389	YP_115696.1	protein p97; cilium adhesin	verified	70.67	142
mhp184	3105705	54020390	YP_115697.1	hypothetical protein mhp184	not verified
mhp185	3105211	54020068	YP_115698.1	hypothetical protein mhp185	not verified
mhp186	3105563	54020069	YP_115699.1	30S ribosomal protein S10	verified	19.71	3
mhp187	3105207	54020070	YP_115700.1	50S ribosomal protein L3	verified	46.09	17
mhp188	3105386	54020071	YP_115701.1	50S ribosomal protein L4	verified	52.34	20
mhp189	3105479	54020072	YP_115702.1	50S ribosomal protein L23	verified	50.9	15
mhp190	3105561	54020073	YP_115703.1	50S ribosomal protein L2	verified	52.84	24
mhp191	3105779	54020074	YP_115704.1	30S ribosomal protein S19	verified	40	8
mhp192	3105213	54020391	YP_115705.1	hypothetical protein mhp192	not verified
mhp193	3105737	54020075	YP_115706.1	50S ribosomal protein L22	verified	82.27	27
mhp194	3105280	54020076	YP_115707.1	30S ribosomal protein S3	verified	58.15	27
mhp195	3105216	54020077	YP_115708.1	50S ribosomal protein L16	verified	29.41	4
mhp196	3105719	54020078	YP_115709.1	50S ribosomal protein L29	verified	47.93	12
mhp197	3105256	54020079	YP_115710.1	30S ribosomal protein S17	verified	41.84	6
mhp198	3105434	54020080	YP_115711.1	50S ribosomal protein L14	verified	26.23	7
mhp199	3105307	54020081	YP_115712.1	50S ribosomal protein L24	verified	51.4	15
mhp200	3105776	54020082	YP_115713.1	50S ribosomal protein L5	verified	52.49	17
mhp201	3105372	54020083	YP_115714.1	30S ribosomal protein S14	not verified
mhp202	3105418	161936259	YP_115715.2	30S ribosomal protein S8	verified	68.7	14
mhp203	3105448	54020085	YP_115716.1	50S ribosomal protein L6	verified	65.36	16
mhp204	3105804	54020086	YP_115717.1	50S ribosomal protein L18	verified	54.55	11
mhp205	3105599	54020087	YP_115718.1	30S ribosomal protein S5	verified	60.19	21
mhp206	3105667	54020088	YP_115719.1	50S ribosomal protein L15	verified	48.3	18
mhp207	3105618	54020089	YP_115720.1	preprotein translocase subunit SecY	not verified
mhp208	3105432	54020090	YP_115721.1	adenylate kinase	verified	55.66	17
mhp209	3105852	54020091	YP_115722.1	methionine aminopeptidase	verified	36	11
mhp210	3105665	54020092	YP_115723.1	translation initiation factor IF-1	verified	41.33	3
mhp211	3105388	54020093	YP_115724.1	30S ribosomal protein S13	verified	27.74	9
mhp212	3105227	54020094	YP_115725.1	30S ribosomal protein S11	verified	53.73	14
mhp213	3105345	54020095	YP_115726.1	DNA-directed RNA polymerase subunit alpha	verified	47.89	31
mhp214	3105370	54020096	YP_115727.1	50S ribosomal protein L17	verified	48.33	5
mhp215	3105482	54020392	YP_115728.1	ribosomal large subunit pseudouridine synthase B	verified	21.25	5
mhp216	3105556	54020393	YP_115729.1	hypothetical protein mhp216	not verified
mhp217	3105884	54020394	YP_115730.1	nitrogen fixation protein	verified	7.09	2
mhp218	3105715	54020395	YP_115731.1	hemolysin	not verified
mhp219	3105203	54020396	YP_115732.1	hypothetical protein mhp219	not verified
mhp220	3105746	54020397	YP_115733.1	hypothetical protein mhp220	not verified
mhp221	3105791	54020398	YP_115734.1	phosphopentomutase	verified	50.34	24
mhp222	3105454	54020097	YP_115735.1	ATP-dependent transport protein	not verified
mhp223	3105904	54020098	YP_115736.1	hypothetical protein mhp223	not verified
mhp224	3105726	54020099	YP_115737.1	hypothetical protein mhp224	not verified
mhp225	3105738	54020100	YP_115738.1	cytidine deaminase	verified	75.57	7
mhp226	3105582	54020101	YP_115739.1	GTP-binding protein Era	verified	7.51	2
mhp227	3105445	54020102	YP_115740.1	hypothetical protein mhp227	not verified
mhp228	3105885	54020103	YP_115741.1	hypothetical protein mhp228	verified	22.04	4
mhp229	3105400	54020104	YP_115742.1	guanylate kinase	verified	30.46	6
mhp230	3105768	54020105	YP_115743.1	hypothetical protein mhp230	verified	21.05	6
mhp231	3105680	54020106	YP_115744.1	ribulose-phosphate 3-epimerase	not verified
mhp232	3105891	54020399	YP_115745.1	hypothetical protein mhp232	verified	32.86	6
mhp233	3105638	54020400	YP_115746.1	trigger factor	verified	74.62	48
mhp234	3105533	54020401	YP_115747.1	hypothetical protein mhp234	verified	19.22	8
mhp235	3105887	54020402	YP_115748.1	hypothetical protein mhp235	verified	25.93	8
mhp236	3105764	54020403	YP_115749.1	chromate transport protein, putative	not verified
mhp237	3105253	54020404	YP_115750.1	chromate transport protein, putative	not verified
mhp238	3105299	54020405	YP_115751.1	tRNA/rRNA methyltransferase	verified	6.75	2
mhp239	3105496	54020406	YP_115752.1	tRNA/rRNA methyltransferase	not verified
mhp240	3105244	54020407	YP_115753.1	hypothetical protein mhp240	verified	8.82	2
mhp241	3105790	54020408	YP_115754.1	glutamyl-tRNA synthetase	verified	22.91	11
mhp242	3105314	54020409	YP_115755.1	protoporphirogen oxidase	verified	16.39	3
mhp243	3105858	54020410	YP_115756.1	peptide chain release factor 1	verified	48.75	15
mhp244	3105837	54020411	YP_115757.1	hypothetical protein mhp244	verified	42.83	49
mhp245	3105288	54020412	YP_115758.1	L-lactate dehydrogenase	verified	63.31	48
mhp246	3105528	54020413	YP_115759.1	hypothetical protein mhp246	not verified
mhp247	3105473	54020414	YP_115760.1	hypothetical protein mhp247	not verified
mhp248	3105263	54020107	YP_115761.1	lipase-esterase	verified	38.69	10
mhp249	3105350	54020415	YP_115762.1	50S ribosomal protein L27	verified	42.86	4
mhp250	3105398	54020416	YP_115763.1	50S ribosomal protein L21	verified	66.67	7
mhp251	3105455	54020108	YP_115764.1	uracil-DNA glycosylase	not verified
mhp252	3105589	54020109	YP_115765.1	endo-1,4-beta-glucanase	verified	75.56	44
mhp253	3105812	54020417	YP_115766.1	hypothetical protein mhp253	not verified
mhp254	3105331	54020110	YP_115767.1	hypothetical protein mhp254	verified	22.43	8
mhp255	3105221	54020111	YP_115768.1	pyruvate kinase	verified	53.56	34
mhp256	3105795	54020112	YP_115769.1	translation initiation factor IF-3	verified	37.79	10
mhp257	3105440	54020113	YP_115770.1	50S ribosomal protein L35	verified	20.31	3
mhp258	3105697	54020114	YP_115771.1	50S ribosomal protein L20	verified	35.04	14
mhp259	3105249	54020115	YP_115772.1	50S ribosomal protein L28	verified	34.38	4
mhp260	3105855	54020418	YP_115773.1	hypothetical protein mhp260	verified	14.59	2
mhp261	3105792	54020419	YP_115774.1	hypothetical protein mhp261	not verified
mhp262	3105424	54020420	YP_115775.1	hypothetical protein mhp262	not verified
mhp263	3105653	54020421	YP_115776.1	hypothetical protein mhp263	not verified
mhp264	3105520	54020422	YP_115777.1	pyruvate dehydrogenase	verified	85.03	62
mhp265	3105340	54020423	YP_115778.1	pyruvate dehydrogenase E1-subunit alpha	verified	71.39	41
mhp266	3105519	54020424	YP_115779.1	adenine phosphoribosyltransferase	verified	74.85	22
mhp267	3105580	54020425	YP_115780.1	hypothetical protein mhp267	verified	2.43	2
mhp268	3105716	54020426	YP_115781.1	hypothetical protein mhp268	verified	4.65	2
mhp269	3105354	54020116	YP_115782.1	6-phosphofructokinase	verified	45.96	15
mhp270	3105596	54020117	YP_115783.1	DNA gyrase subunit B	verified	37.56	25
mhp271	3105322	54020118	YP_115784.1	p97 cilium adhesin	verified	15.68	16
mhp272	3105631	54020119	YP_115785.1	hypothetical protein mhp272	verified	13.86	9
mhp273	3105490	54020120	YP_115786.1	hypothetical protein mhp273	not verified
mhp274	3105516	54020121	YP_115787.1	hypothetical protein mhp274	verified	8.2	2
mhp275	3105657	54020122	YP_115788.1	hypothetical protein mhp275	verified	29.13	12
mhp276	3105720	54020427	YP_115789.1	30S ribosomal protein S15	verified	42.05	6
mhp277	3105292	54020428	YP_115790.1	triosephosphate isomerase	verified	73.14	21
mhp278	3105902	54020123	YP_115791.1	ATP-dependent protease binding protein	verified	32.08	24
mhp279	3105334	54020429	YP_115792.1	hypothetical protein mhp279	verified	55.74	56
mhp280	3105857	54020430	YP_115793.1	p95 outer membrane protein	verified	41.35	48
mhp281	3105659	54020431	YP_115794.1	thioredoxin reductase	verified	63.28	26
mhp282	3105597	54020432	YP_115795.1	prolipoprotein diacylglyceryl transferase	verified	16.77	9
mhp283	3105529	54020433	YP_115796.1	thiol peroxidase	verified	88.96	28
mhp284	3105735	54020124	YP_115797.1	hypothetical protein mhp284	verified	25.13	4
mhp285	3105248	54020434	YP_115798.1	hypothetical protein mhp285	verified	20.58	11
mhp286	3105233	54020125	YP_115799.1	hypothetical protein mhp286	not verified
mhp287	3105583	54020126	YP_115800.1	serine protease	verified	26.32	23
mhp288	3105668	54020127	YP_115801.1	excinuclease ABC subunit A	verified	26.08	21
mhp289	3105526	54020435	YP_115802.1	hypothetical protein mhp289	verified	12.92	3
mhp290	3105500	54020436	YP_115803.1	hypothetical protein mhp290	not verified
mhp291	3105604	54020437	YP_115804.1	hypothetical protein mhp291	not verified
mhp292	3105404	54020128	YP_115805.1	subtilisin-like serine protease	not verified
mhp293	3105464	54020129	YP_115806.1	hypothetical protein mhp293	verified	5.92	2
mhp294	3105851	54020438	YP_115807.1	ribosomal biogenesis GTPase	verified	17.65	5
mhp295	3105273	161936258	YP_115808.2	preprotein translocase subunit SecA	verified	31.94	33
mhp296	3105509	54020131	YP_115809.1	hypothetical protein mhp296	not verified
mhp297	3105449	54020132	YP_115810.1	purine-nucleoside phosphorylase	verified	68.53	24
mhp298	3105506	54020133	YP_115811.1	thymidine phosphorylase	verified	58.08	30
mhp299	3105480	54020439	YP_115812.1	NADH oxidase	verified	61.09	68
mhp300	3105901	54020440	YP_115813.1	amino acid permease	verified	7.13	2
mhp302	3105571	54020441	YP_115814.1	hypothetical protein mhp302	not verified
mhp303	3105700	54020442	YP_115815.1	hypothetical protein mhp303	not verified
mhp304	3105241	54020443	YP_115816.1	GTP-dependent nucleic acid-binding protein EngD	verified	10.08	4
mhp305	3105310	54020444	YP_115817.1	30S ribosomal protein S18	verified	36.78	5
mhp306	3105518	54020445	YP_115818.1	single-strand binding protein	verified	8.6	2
mhp307	3105383	54020446	YP_115819.1	30S ribosomal protein S6	verified	73.03	23
mhp308	3105358	54020134	YP_115820.1	hypothetical protein mhp308	not verified
mhp309	3105696	54020447	YP_115821.1	hypothetical protein mhp309	not verified
mhp310	3105353	54020448	YP_115822.1	hypothetical protein mhp310	verified	6.58	3
mhp311	3105230	54020449	YP_115823.1	hypothetical protein mhp311	not verified
mhp312	3105476	54020135	YP_115824.1	hypothetical protein mhp312	verified	13.6	2
mhp313	3105452	54020136	YP_115825.1	hypothetical protein mhp313	verified	46.94	19
mhp314	3105838	54020137	YP_115826.1	hypothetical protein mhp314	not verified
mhp315	3105243	54020138	YP_115827.1	hypothetical protein mhp315	not verified
mhp316	3105382	54020139	YP_115828.1	permease	not verified
mhp317	3105552	54020140	YP_115829.1	glycerophosphoryl diester phosphodiesterase	verified	18.85	4
mhp318	3105548	54020450	YP_115830.1	ATP-binding protein	verified	3.67	4
mhp319	3105691	54020451	YP_115831.1	ABC transporter ATP-binding protein	verified	11.84	6
mhp320	3105254	54020452	YP_115832.1	hypothetical protein mhp320	not verified
mhp321	3105570	54020141	YP_115833.1	hypothetical protein mhp321	verified	3.04	8
mhp322	3105224	54020453	YP_115834.1	NADH-dependent flavin oxidoreductase	verified	14.1	4
mhp323	3105686	54020454	YP_115835.1	lipoate-protein ligase A	verified	32.07	11
mhp324	3105805	54020455	YP_115836.1	hypothetical protein mhp324	not verified
mhp325	3105675	54020456	YP_115837.1	hypothetical protein mhp325	verified	62.73	7
mhp326	3105917	54020142	YP_115838.1	hypothetical protein mhp326	verified	5.05	2
mhp327	3105593	54020143	YP_115839.1	ATP-binding protein	verified	17.62	10
mhp328	3105402	54020144	YP_115840.1	ABC transporter ATP-binding protein	verified	9.23	4
mhp329	3105406	54020145	YP_115841.1	hypothetical protein mhp329	not verified
mhp330	3105547	54020146	YP_115842.1	site-specific DNA-methyltransferase (adenine-specific)	not verified
mhp331	3105806	54020147	YP_115843.1	hypothetical protein mhp331	verified	11.96	9
mhp332	3105576	54020148	YP_115844.1	hypothetical protein mhp332	not verified
mhp334	3105827	54020149	YP_115845.1	hypothetical protein mhp334	verified	4.52	2
mhp335	3105732	54020150	YP_115846.1	hypothetical protein mhp335	not verified
mhp336	3105642	54020457	YP_115847.1	hypothetical protein mhp336	verified	11.02	5
mhp337	3105739	54020458	YP_115848.1	hypothetical protein mhp337	not verified
mhp338	3105630	54020151	YP_115849.1	hypothetical protein mhp338	not verified
mhp339	3105765	54020459	YP_115850.1	hypothetical protein mhp339	not verified
mhp340	3105494	54020460	YP_115851.1	hypothetical protein mhp340	not verified
mhp341	3105789	54020461	YP_115852.1	hypothetical protein mhp341	not verified
mhp342	3105341	54020462	YP_115853.1	hypothetical protein mhp342	not verified
mhp343	3105565	54020463	YP_115854.1	hypothetical protein mhp343	not verified
mhp344	3105251	54020464	YP_115855.1	hypothetical protein mhp344	not verified
mhp345	3105690	54020465	YP_115856.1	hypothetical protein mhp345	verified	12.38	3
mhp346	3105423	54020152	YP_115857.1	hypothetical protein mhp346	verified	23.06	8
mhp347	3105843	54020153	YP_115858.1	hypothetical protein mhp347	verified	53.02	26
mhp348	3105809	54020466	YP_115859.1	hypothetical protein mhp348	not verified
mhp349	3105894	54020154	YP_115860.1	hypothetical protein mhp349	not verified
mhp350	3105848	54020467	YP_115861.1	hypothetical protein mhp350	verified	10.61	3
mhp351	3105535	54020468	YP_115862.1	hypothetical protein mhp351	verified	13.17	5
mhp352	3105710	54020469	YP_115863.1	ABC transporter ATP-binding protein	verified	14.21	8
mhp353	3105229	54020470	YP_115864.1	hypothetical protein mhp353	verified	5.22	3
mhp354	3105498	54020471	YP_115865.1	hypothetical protein mhp354	not verified
mhp355	3105228	54020472	YP_115866.1	hypothetical protein mhp355	not verified
mhp356	3105862	54020155	YP_115867.1	hypothetical protein mhp356	not verified
mhp357	3105282	54020156	YP_115868.1	hypothetical protein mhp357	not verified
mhp358	3105550	54020157	YP_115869.1	hypothetical protein mhp358	not verified
mhp359	3105786	54020473	YP_115870.1	hypothetical protein mhp359	verified	8.27	4
mhp360	3105460	54020474	YP_115871.1	hypothetical protein mhp360	not verified
mhp361	3105250	54020475	YP_115872.1	hypothetical protein mhp361	verified	5.57	2
mhp362	3105684	54020476	YP_115873.1	hypothetical protein mhp362	not verified
mhp363	3105493	54020158	YP_115874.1	hypothetical protein mhp363	verified	57.2	57
mhp364	3105335	54020159	YP_115875.1	hypothetical protein mhp364	verified	56.58	39
mhp365	3105560	54020160	YP_115876.1	HIT-like protein	verified	55.45	9
mhp366	3105752	54020477	YP_115877.1	hypothetical protein mhp366	verified	35.32	21
mhp367	3105882	54020478	YP_115878.1	hypothetical protein mhp367	verified	53.05	24
mhp368	3105879	54020161	YP_115879.1	membrane lipoprotein	verified	16.6	14
mhp369	3105577	54020479	YP_115880.1	glycerol uptake facilitator protein	not verified
mhp370	3105635	54020480	YP_115881.1	glycerol kinase	verified	20.2	7
mhp371	3105646	54020162	YP_115882.1	high affinity transport system protein p37 precursor	verified	49.88	21
mhp372	3105803	54020163	YP_115883.1	ABC transporter ATP-binding protein	verified	3.12	2
mhp373	3105598	54020164	YP_115884.1	transport system permease protein p69	not verified
mhp374	3105873	54020165	YP_115885.1	hypothetical protein mhp374	not verified
mhp375	3105462	54020166	YP_115886.1	hypothetical protein mhp375	not verified
mhp376	3105489	54020167	YP_115887.1	hypothetical protein mhp376	verified	8.41	3
mhp377	3105456	54020168	YP_115888.1	lipoprotein	verified	54.68	49
mhp378	3105279	54020169	YP_115889.1	lipoprotein	verified	48.59	41
mhp379	3105534	54020170	YP_115890.1	lipoprotein	verified	46.45	12
mhp380	3105261	54020171	YP_115891.1	ABC transporter ATP-binding protein	verified	30.48	21
mhp381	3105320	54020172	YP_115892.1	sn-glycerol-3-phosphate transport system permease	verified	8.93	2
mhp382	3105611	229557955	YP_115893.2	sn-glycerol-3-phosphate transport system permease	verified	20.25	4
mhp383	3105644	54020174	YP_115894.1	hypothetical protein mhp383	not verified
mhp384	3105602	54020481	YP_115895.1	hypothetical protein mhp384	verified	60.5	78
mhp385	3105685	54020482	YP_115896.1	hypothetical protein mhp385	verified	59.41	94
mhp386	3105502	54020483	YP_115897.1	PTS system transporter subunit IIA	verified	27.04	5
mhp387	3105351	54020484	YP_115898.1	pentitol phosphotransferase enzyme II, B component	verified	83.33	13
mhp388	3105707	54020485	YP_115899.1	PTS system ascorbate-specific transporter subunit IIC	verified	21.39	14
mhp389	3105853	54020486	YP_115900.1	hypothetical protein mhp389	verified	70.86	43
mhp390	3105754	54020487	YP_115901.1	lipoprotein B	verified	56.29	36
mhp391	3105601	54020175	YP_115902.1	glycerol transporter subunit A	verified	8.35	2
mhp392	3105192	54020176	YP_115903.1	hypothetical protein mhp392	not verified
mhp393	3105780	54020177	YP_115904.1	hypothetical protein mhp393	not verified
mhp394	3105742	54020178	YP_115905.1	hypothetical protein mhp394	verified	14.36	3
mhp395	3105206	54020179	YP_115906.1	hypothetical protein mhp395	verified	25.59	17
mhp396	3105302	54020488	YP_115907.1	thioredoxin	verified	87.27	19
mhp397	3105356	54020489	YP_115908.1	prolyl-tRNA synthetase	verified	56.78	26
mhp399	3105378	54020180	YP_115909.1	hypothetical protein mhp399	not verified
mhp400	3105584	54020181	YP_115910.1	hypothetical protein mhp400	verified	7.86	2
mhp401	3105886	54020182	YP_115911.1	hypothetical protein mhp401	not verified
mhp402	3105900	54020183	YP_115912.1	hypothetical protein mhp402	not verified
mhp403	3105468	54020184	YP_115913.1	hypothetical protein mhp403	not verified
mhp404	3105652	54020490	YP_115914.1	hypothetical protein mhp404	verified	26.14	9
mhp405	3105658	54020185	YP_115915.1	cell division protein MraZ	verified	38.36	8
mhp406	3105430	54020186	YP_115916.1	hypothetical protein mhp406	verified	21.62	7
mhp407	3105836	54020187	YP_115917.1	cell division protein ftsZ	not verified
mhp408	3105226	54020188	YP_115918.1	nicotinate phosphoribosyltransferase	verified	32.34	16
mhp409	3105648	54020189	YP_115919.1	hypothetical protein mhp409	verified	3.12	2
mhp410	3105600	54020190	YP_115920.1	methionyl-tRNA synthetase	verified	17.88	11
mhp411	3105324	54020491	YP_115921.1	hypothetical protein mhp411	not verified
mhp412	3105545	54020492	YP_115922.1	ribonuclease III	verified	27.87	4
mhp413	3105531	54020493	YP_115923.1	hypothetical protein mhp413	verified	29.71	4
mhp414	3105728	54020191	YP_115924.1	hypothetical protein mhp414	verified	19.19	6
mhp415	3105503	54020494	YP_115925.1	hypothetical protein mhp415	not verified
mhp416	3105624	54020192	YP_115926.1	asparaginyl-tRNA synthetase	verified	42.98	27
mhp417	3105530	54020193	YP_115927.1	hypothetical protein mhp417	verified	12.21	2
mhp418	3105522	54020194	YP_115928.1	ATP-dependent helicase PcrA	verified	45.77	42
mhp419	3105301	54020195	YP_115929.1	hypothetical protein mhp419	verified	11.81	4
mhp420	3105419	54020196	YP_115930.1	hypothetical protein mhp420	not verified
mhp421	3105515	161936257	YP_115931.2	Holliday junction DNA helicase RuvA	not verified
mhp422	3105475	54020198	YP_115932.1	Holliday junction DNA helicase RuvB	verified	8.18	2
mhp423	3105258	54020495	YP_115933.1	hypothetical protein mhp423	verified	6.03	5
mhp424	3105743	54020496	YP_115934.1	hypothetical protein mhp424	verified	45.55	16
mhp425	3105708	54020497	YP_115935.1	hypothetical protein mhp425	not verified
mhp426	3105730	54020498	YP_115936.1	hypothetical protein mhp426	not verified
mhp427	3105736	54020499	YP_115937.1	hypothetical protein mhp427	verified	19.03	4
mhp428	3105808	54020500	YP_115938.1	hypothetical protein mhp428	not verified
mhp429	3105645	54020501	YP_115939.1	hypothetical protein mhp429	not verified
mhp430	3105403	54020199	YP_115940.1	elongation factor P	verified	40.54	12
mhp431	3105343	54020200	YP_115941.1	transketolase	verified	50.08	50
mhp432	3105581	54020201	YP_115942.1	hypothetical protein mhp432	not verified
mhp433	3105538	54020202	YP_115943.1	tRNA-specific 2-thiouridylase MnmA	verified	11.11	5
mhp434	3105487	54020502	YP_115944.1	hypothetical protein mhp434	verified	43.14	16
mhp435	3105682	54020503	YP_115945.1	hypothetical protein mhp435	verified	1.93	2
mhp436	3105729	54020504	YP_115946.1	hypothetical protein mhp436	verified	12.42	8
mhp437	3105801	54020505	YP_115947.1	hypothetical protein mhp437	not verified
mhp438	3105781	54020506	YP_115948.1	hypothetical protein mhp438	verified	41.88	16
mhp439	3105284	54020507	YP_115949.1	L-ribulose-5-phosphate 4-epimerase	verified	48.75	16
mhp440	3105751	54020508	YP_115950.1	L-xylulose 5-phosphate 3-epimerase	verified	21.36	11
mhp441	3105305	54020509	YP_115951.1	3-keto-L-gulonate-6-phosphate decarboxylase	verified	65.32	15
mhp442	3105628	54020203	YP_115952.1	hypothetical protein mhp442	not verified
mhp443	3105842	54020510	YP_115953.1	hypothetical protein mhp443	verified	12.36	10
mhp444	3105346	54020511	YP_115954.1	hypothetical protein mhp444	verified	10.68	6
mhp445	3105817	54020512	YP_115955.1	hypothetical protein mhp445	verified	21.7	12
mhp446	3105762	54020513	YP_115956.1	hypothetical protein mhp446	verified	13.93	43
mhp447	3105352	54020514	YP_115957.1	hypothetical protein mhp447	verified	22.68	81
mhp448	3105471	54020515	YP_115958.1	ribosome biogenesis GTP-binding protein YsxC	not verified
mhp449	3105872	54020516	YP_115959.1	hypothetical protein mhp449	verified	24.91	4
mhp450	3105410	54020517	YP_115960.1	S-adenosylmethionine synthetase	verified	35.98	20
mhp451	3105289	54020518	YP_115961.1	hypothetical protein mhp451	verified	65.08	9
mhp452	3105532	54020519	YP_115962.1	hypothetical protein mhp452	verified	19.62	48
mhp453	3105731	54020204	YP_115963.1	acyl carrier protein phosphodiesterase	verified	69.59	18
mhp454	3105606	54020205	YP_115964.1	acyl carrier protein phosphodiesterase	verified	48	17
mhp455	3105910	54020206	YP_115965.1	50S ribosomal protein L31	not verified
mhp456	3105773	54020207	YP_115966.1	neutrophil activating factor	verified	46.9	5
mhp457	3105300	54020208	YP_115967.1	ribosomal large subunit pseudouridine synthase D	verified	8.88	2
mhp458	3105508	54020520	YP_115968.1	50S ribosomal protein L1	verified	62.77	24
mhp459	3105469	54020521	YP_115969.1	50S ribosomal protein L11	verified	28.19	10
mhp460	3105484	54020209	YP_115970.1	hypothetical protein mhp460	not verified
mhp461	3105447	54020210	YP_115971.1	hypothetical protein mhp461	verified	14.57	8
mhp462	3105240	54020522	YP_115972.1	leucyl aminopeptidase	verified	61.87	41
mhp463	3105391	54020523	YP_115973.1	tRNA (guanine-N(7)-)-methyltransferase	verified	9.95	2
mhp464	3105504	54020524	YP_115974.1	hypothetical protein mhp464	verified	6.56	3
mhp465	3105405	54020525	YP_115975.1	hypothetical protein mhp465	verified	26.52	7
mhp466	3105709	54020526	YP_115976.1	hypothetical protein mhp466	verified	24.89	16
mhp467	3105255	54020527	YP_115977.1	ABC transporter ATP-binding protein	verified	15.55	4
mhp468	3105283	54020528	YP_115978.1	hypothetical protein mhp468	verified	32.04	21
mhp469	3105415	54020211	YP_115979.1	hypothetical protein mhp469	verified	32.57	8
mhp470	3105626	54020212	YP_115980.1	phosphoenolpyruvate-protein phosphotransferase	verified	54.67	46
mhp471	3105281	54020213	YP_115981.1	NH(3)-dependent NAD+ synthetase	verified	32.52	8
mhp472	3105239	54020214	YP_115982.1	hypothetical protein mhp472	verified	28.93	8
mhp473	3105759	54020529	YP_115983.1	5'-methylthioadenosine/S-adenosylhomocysteine nucleosidase	verified	21.56	4
mhp474	3105594	54020530	YP_115984.1	nicotinate-nucleotide adenylyltransferase	verified	29.92	12
mhp475	3105364	54020531	YP_115985.1	hypothetical protein mhp475	verified	20.26	5
mhp476	3105385	54020532	YP_115986.1	F0F1 ATP synthase subunit beta	verified	47.48	25
mhp477	3105225	54020533	YP_115987.1	F0F1 ATP synthase subunit alpha	verified	60.94	32
mhp478	3105672	54020534	YP_115988.1	hypothetical protein mhp478	verified	35.62	29
mhp479	3105888	54020535	YP_115989.1	hypothetical protein mhp479	verified	14.1	2
mhp480	3105446	54020536	YP_115990.1	hypothetical protein mhp480	verified	40.97	12
mhp481	3105296	54020537	YP_115991.1	hypothetical protein mhp481	verified	26.34	5
mhp482	3105763	54020538	YP_115992.1	hypothetical protein mhp482	not verified
mhp483	3105512	54020215	YP_115993.1	hypothetical protein mhp483	verified	55.81	15
mhp484	3105770	54020539	YP_115994.1	hypothetical protein mhp484	not verified
mhp485	3105359	54020540	YP_115995.1	Mg2+ transporter	verified	14.81	5
mhp486	3105636	54020541	YP_115996.1	hypothetical protein mhp486	verified	46.53	13
mhp487	3105315	54020542	YP_115997.1	hypothetical protein mhp487	verified	46.64	41
mhp488	3105374	54020216	YP_115998.1	phosphoglycerate kinase	verified	56.68	39
mhp489	3105245	54020217	YP_115999.1	hypothetical protein mhp489	not verified
mhp490	3105420	54020218	YP_116000.1	PTS system fructose-specific transporter subunit IIABC	verified	1.82	2
mhp491	3105568	54020219	YP_116001.1	hypothetical protein mhp491	not verified
mhp492	3105822	54020220	YP_116002.1	mannnose-6 phosphate isomerase	verified	58.06	26
mhp493	3105785	54020543	YP_116003.1	hypothetical protein mhp493	verified	65.14	216
mhp494	3105899	54020544	YP_116004.1	p110 membrane protein precursor	verified	67.02	172
mhp495	3105832	54020545	YP_116005.1	hypothetical protein mhp495	verified	8.69	2
mhp496	3105614	54020546	YP_116006.1	hypothetical protein mhp496	verified	30.44	22
mhp497	3105860	54020547	YP_116007.1	asparagine synthetase A	verified	17.38	8
mhp498	3105591	54020548	YP_116008.1	oligopeptide ABC transporter ATP-binding protein	verified	26.74	22
mhp499	3105830	54020549	YP_116009.1	oligopeptide transport system permease	verified	22.86	7
mhp500	3105381	54020550	YP_116010.1	oligopeptide transport system permease	verified	9.61	3
mhp501	3105297	54020551	YP_116011.1	oligopeptide ABC transporter permease	verified	13.01	4
mhp502	3105474	54020552	YP_116012.1	hypothetical protein mhp502	verified	26.23	29
mhp503	3105586	54020221	YP_116013.1	dihydrolipoamide acetyltransferase	verified	52.61	31
mhp504	3105787	54020222	YP_116014.1	dihydrolipoamide dehydrogenase	verified	60	60
mhp505	3105524	54020553	YP_116015.1	acetate kinase	verified	65.92	43
mhp506	3105422	54020554	YP_116016.1	phosphotransacetylase	verified	67.82	31
mhp507	3105551	54020555	YP_116017.1	hypothetical protein mhp507	not verified
mhp508	3105338	54020556	YP_116018.1	hypothetical protein mhp508	not verified
mhp509	3105347	54020557	YP_116019.1	hypothetical protein mhp509	not verified
mhp510	3105869	54020558	YP_116020.1	hypothetical protein mhp510	not verified
mhp511	3105326	54020223	YP_116021.1	46kd surface antigen precursor	verified	71.36	56
mhp512	3105856	54020224	YP_116022.1	xylose ABC transporter ATP-binding protein	verified	43.55	19
mhp513	3105293	54020225	YP_116023.1	xylose ABC transporter permease protein	verified	16.59	4
mhp514	3105704	54020226	YP_116024.1	hypothetical protein mhp514	not verified
mhp515	3105798	54020227	YP_116025.1	glucokinase	verified	30.64	8
mhp516	3105695	54020559	YP_116026.1	hypothetical protein mhp516	not verified
mhp517	3105821	54020560	YP_116027.1	hypothetical protein mhp517	verified	5.76	3
mhp518	3105890	54020561	YP_116028.1	hypothetical protein mhp518	not verified
mhp519	3105373	54020562	YP_116029.1	hypothetical protein mhp519	not verified
mhp520	3105916	54020563	YP_116030.1	oligoendopeptidase F	verified	61.45	62
mhp521	3105478	54020228	YP_116031.1	hypothetical protein mhp521	verified	6.45	2
mhp522	3105608	54020229	YP_116032.1	hypothetical protein mhp522	not verified
mhp523	3105629	54020230	YP_116033.1	hypothetical protein mhp523	verified	4.65	2
mhp525	3105362	54020231	YP_116034.1	hypothetical protein mhp525	not verified
mhp526	3105818	54020232	YP_116035.1	hypothetical protein mhp526	not verified
mhp527	3105414	54020233	YP_116036.1	hypothetical protein mhp527	verified	2.27	2
mhp528	3105318	54020234	YP_116037.1	hypothetical protein mhp528	not verified
mhp529	3105559	54020235	YP_116038.1	hypothetical protein mhp529	not verified
mhp530	3105723	54020236	YP_116039.1	hypothetical protein mhp530	not verified
mhp531	3105219	54020237	YP_116040.1	hypothetical protein mhp531	not verified
mhp532	3105674	54020238	YP_116041.1	transfer complex protein	not verified
mhp533	3105616	54020239	YP_116042.1	hypothetical protein mhp533	not verified
mhp534	3105619	54020240	YP_116043.1	hypothetical protein mhp534	verified	12.76	15
mhp535	3105546	54020564	YP_116044.1	hypothetical protein mhp535	verified	20.07	8
mhp536	3105223	54020565	YP_116045.1	hypothetical protein mhp536	not verified
mhp537	3105525	54020566	YP_116046.1	hypothetical protein mhp537	verified	53.93	19
mhp538	3105369	54020241	YP_116047.1	hypothetical protein mhp538	not verified
mhp539	3105578	54020242	YP_116048.1	hypothetical protein mhp539	verified	28.13	56
mhp540	3105895	54020567	YP_116049.1	elongation factor Tu	verified	79.6	73
mhp541	3105271	54020568	YP_116050.1	heat shock ATP-dependent protease	verified	44.48	47
mhp542	3105264	54020569	YP_116051.1	hypothetical protein mhp542	not verified
mhp543	3105699	54020570	YP_116052.1	uracil phosphoribosyltransferase	verified	48.04	12
mhp544	3105847	54020571	YP_116053.1	deoxyribose-phosphate aldolase	verified	50.23	23
mhp545	3105775	54020243	YP_116054.1	DNA gyrase subunit A	verified	42.44	42
mhp546	3105439	54020572	YP_116055.1	methionine sulfoxide reductase B	verified	28.87	7
mhp547	3105613	54020573	YP_116056.1	hypothetical protein mhp547	verified	22.22	5
mhp548	3105257	54020574	YP_116057.1	glucose-6-phosphate isomerase	verified	31.7	13
mhp549	3105706	54020575	YP_116058.1	DNA polymerase III PolC	verified	5.65	8
mhp550	3105384	54020576	YP_116059.1	phosphatidate cytidylyltransferase	not verified
mhp551	3105375	54020577	YP_116060.1	ribosome recycling factor	verified	53.76	19
mhp552	3105555	54020578	YP_116061.1	uridylate kinase	verified	31.78	13
mhp553	3105579	54020244	YP_116062.1	hypothetical protein mhp553	not verified
mhp554	3105363	54020245	YP_116063.1	hypothetical protein mhp554	not verified
mhp555	3105499	54020579	YP_116064.1	hypothetical protein mhp555	verified	30.94	8
mhp556	3105609	54020580	YP_116065.1	hypothetical protein mhp556	verified	13.13	7
mhp557	3105298	54020581	YP_116066.1	spermidine/putrescine ABC transporter permease	not verified
mhp558	3105421	54020582	YP_116067.1	spermidine/putrescine ABC transporter permease	not verified
mhp559	3105544	54020583	YP_116068.1	spermidine/putrescine transport ATP-binding protein	not verified
mhp560	3105428	54020246	YP_116069.1	hypothetical protein mhp560	verified	68.6	2
mhp561	3105745	54020247	YP_116070.1	hypothetical protein mhp561	verified	2.82	2
mhp562	3105640	54020584	YP_116071.1	potassium uptake protein	verified	38.96	9
mhp564	3105232	54020248	YP_116072.1	potassium uptake protein	not verified
mhp565	3105259	54020585	YP_116073.1	hypothetical protein mhp565	verified	13.86	13
mhp566	3105395	54020249	YP_116074.1	hypothetical protein mhp566	not verified
mhp567	3105769	54020586	YP_116075.1	PTS system mannitol-specific component IIA	not verified
mhp568	3105767	54020587	YP_116076.1	mannitol-1-phosphate 5-dehydrogenase	not verified
mhp569	3105753	54020588	YP_116077.1	PTS system mannitol-specific transporter subunit IIBC	not verified
mhp570	3105782	54020250	YP_116078.1	hypothetical protein mhp570	not verified
mhp571	3105201	54020589	YP_116079.1	PTS system ascorbate-specific transporter subunit IIC	not verified
mhp572	3105564	54020590	YP_116080.1	hypothetical protein mhp572	verified	15.38	3
mhp573	3105409	54020591	YP_116081.1	hypothetical protein mhp573	verified	25.83	4
mhp574	3105871	54020592	YP_116082.1	hypothetical protein mhp574	not verified
mhp575	3105321	54020593	YP_116083.1	hypothetical protein mhp575	verified	15.77	2
mhp576	3105286	54020594	YP_116084.1	hypothetical protein mhp576	verified	14.98	4
mhp577	3105317	54020595	YP_116085.1	ribulose-phosphate 3-epimerase	verified	7.34	2
mhp578	3105823	54020596	YP_116086.1	hypothetical protein mhp578	verified	6.96	3
mhp579	3105342	54020597	YP_116087.1	hypothetical protein mhp579	verified	8.6	3
mhp580	3105450	54020598	YP_116088.1	hypothetical protein mhp580	not verified
mhp581	3105274	54020599	YP_116089.1	hypothetical protein mhp581	not verified
mhp582	3105643	54020600	YP_116090.1	hypothetical protein mhp582	not verified
mhp583	3105408	54020601	YP_116091.1	hypothetical protein mhp583	verified	4.75	2
mhp584	3105379	54020602	YP_116092.1	hypothetical protein mhp584	verified	20.98	2
mhp585	3105212	54020603	YP_116093.1	hypothetical protein mhp585	not verified
mhp586	3105671	54020251	YP_116094.1	hypothetical protein mhp586	verified	5.45	2
mhp587	3105761	54020604	YP_116095.1	dihydrolipoamide dehydrogenase	verified	39.21	21
mhp588	3105688	54020252	YP_116096.1	N-acetylglucosamine-6-phosphate deacetylase	not verified
mhp589	3105268	54020605	YP_116097.1	fructose-bisphosphate aldolase	verified	24.64	5
mhp590	3105784	54020606	YP_116098.1	pts system, n-acetylglucosamine-specific enzyme II, ABC component	not verified
mhp591	3105802	54020607	YP_116099.1	glucosamine-6-phosphate deaminase	not verified
mhp592	3105377	54020608	YP_116100.1	hypothetical protein mhp592	not verified
mhp593	3105336	54020253	YP_116101.1	30S ribosomal protein S4	verified	71.22	28
mhp594	3105874	54020254	YP_116102.1	ribose-5-phosphate isomerase B	verified	66.67	15
mhp595	3105247	54020255	YP_116103.1	formamidopyrimidine-DNA glycosylase	verified	14.55	4
mhp596	3105427	54020609	YP_116104.1	hypothetical protein mhp596	not verified
mhp597	3105198	54020610	YP_116105.1	membrane nuclease, lipoprotein	not verified
mhp598	3105426	54020611	YP_116106.1	DNA polymerase I	verified	19.73	7
mhp599	3105627	54020612	YP_116107.1	DNA polymerase III DnaE	verified	12.39	12
mhp600	3105793	54020613	YP_116108.1	ribosome-binding factor A	verified	18.35	2
mhp601	3105740	161936256	YP_116109.2	translation initiation factor IF-2	verified	21.7	17
mhp602	3105199	54020615	YP_116110.1	hypothetical protein mhp602	not verified
mhp603	3105617	54020616	YP_116111.1	transcription elongation factor NusA	verified	33.71	25
mhp604	3105673	54020617	YP_116112.1	hypothetical protein mhp604	not verified
mhp605	3105607	54020256	YP_116113.1	pullulanase	verified	46.85	29
mhp606	3105295	54020618	YP_116114.1	glycerol-3-phosphate dehydrogenase	verified	37.98	16
mhp607	3105717	54020619	YP_116115.1	hypothetical protein mhp607	not verified
mhp608	3105193	54020620	YP_116116.1	threonyl-tRNA synthetase	verified	26.42	19
mhp609	3105678	54020621	YP_116117.1	tryptophanyl-tRNA synthetase	verified	13.46	6
mhp610	3105328	54020257	YP_116118.1	hypothetical protein mhp610	verified	11.86	2
mhp611	3105481	54020258	YP_116119.1	ABC transporter ATP-binding protein	verified	44.56	56
mhp612	3105587	54020622	YP_116120.1	hypothetical protein mhp612	not verified
mhp613	3105714	54020259	YP_116121.1	ribonuclease HII	verified	24.19	7
mhp614	3105236	54020260	YP_116122.1	hypothetical protein mhp614	verified	21	2
mhp615	3105368	54020261	YP_116123.1	phosphoglyceromutase	verified	46.48	26
mhp616	3105912	54020262	YP_116124.1	hypothetical protein mhp616	not verified
mhp617	3105813	54020263	YP_116125.1	hypothetical protein mhp617	verified	6.55	4
mhp618	3105291	54020264	YP_116126.1	hypothetical protein mhp618	not verified
mhp619	3105472	54020265	YP_116127.1	hypothetical protein mhp619	verified	10.08	4
mhp620	3105734	54020266	YP_116128.1	hypothetical protein mhp620	not verified
mhp621	3105651	54020267	YP_116129.1	hypothetical protein mhp621	not verified
mhp622	3105615	54020268	YP_116130.1	inorganic pyrophosphatase	verified	49.19	13
mhp623	3105741	54020269	YP_116131.1	ABC transporter	verified	65.41	55
mhp624	3105777	54020270	YP_116132.1	sugar ABC transporter ATP-binding protein	verified	31.75	15
mhp625	3105718	54020271	YP_116133.1	hypothetical protein mhp625	verified	14.56	9
mhp626	3105392	54020272	YP_116134.1	hypothetical protein mhp626	verified	11.88	3
mhp627	3105612	54020273	YP_116135.1	thymidine kinase	verified	58.15	13
mhp628	3105553	54020274	YP_116136.1	phosphocarrier protein HPr	verified	51.69	6
mhp629	3105399	54020275	YP_116137.1	hypothetical protein mhp629	verified	11.11	5
mhp630	3105523	54020623	YP_116138.1	hypothetical protein mhp630	verified	37.6	28
mhp631	3105501	54020624	YP_116139.1	hypothetical protein mhp631	verified	10.52	5
mhp632	3105799	54020625	YP_116140.1	hypothetical protein mhp632	not verified
mhp633	3105542	54020626	YP_116141.1	cytosine specific DNA methyltransferase	verified	11.54	4
mhp634	3105209	54020627	YP_116142.1	hypothetical protein mhp634	not verified
mhp635	3105621	54020628	YP_116143.1	DNA-directed RNA polymerase subunit beta'	verified	29.11	54
mhp636	3105831	54020629	YP_116144.1	DNA-directed RNA polymerase subunit beta	verified	39.26	54
mhp637	3105459	54020630	YP_116145.1	50S ribosomal protein L7/L12	verified	67.77	11
mhp638	3105485	161936255	YP_116146.2	50S ribosomal protein L10	verified	32.12	14
mhp639	3105721	54020276	YP_116147.1	hypothetical protein mhp639	verified	27.16	19
mhp640	3105557	54020277	YP_116148.1	membrane lipoprotein	verified	50.61	54
mhp641	3105625	54020632	YP_116149.1	DNA adenine methylase	verified	15.66	7
mhp642	3105540	54020278	YP_116150.1	hypothetical protein mhp642	not verified
mhp643	3105662	54020279	YP_116151.1	ABC transporter ATP-binding protein; multidrug resistance protein	verified	7.46	5
mhp644	3105488	54020280	YP_116152.1	ABC transporter ATP-binding protein	verified	17.13	5
mhp645	3105834	54020281	YP_116153.1	transposase	not verified
mhp646	3105287	54020633	YP_116154.1	hypothetical protein mhp646	not verified
mhp647	3105663	54020634	YP_116155.1	hypothetical protein mhp647	not verified
mhp648	3105266	54020282	YP_116156.1	hypothetical protein mhp648	not verified
mhp649	3105905	54020283	YP_116157.1	hypothetical protein mhp649	verified	12.8	5
mhp650	3105841	54020635	YP_116158.1	hypothetical protein mhp650	verified	32.23	20
mhp651	3105306	54020636	YP_116159.1	5'-nucleotidase	verified	67.37	58
mhp652	3105429	54020284	YP_116160.1	1-acyl-sn-glycerol-3-phosphate acyltransferase	verified	37.14	8
mhp653	3105755	54020285	YP_116161.1	segregation and condensation protein A	verified	12.85	2
mhp654	3105376	54020286	YP_116162.1	segregation and condensation protein B	verified	27.69	3
mhp655	3105654	54020287	YP_116163.1	hypothetical protein mhp655	not verified
mhp656	3105195	54020637	YP_116164.1	DNA-binding/iron metalloprotein/AP endonuclease	verified	52.48	22
mhp657	3105650	54020638	YP_116165.1	transcription antitermination protein NusG	verified	61.58	17
mhp658	3105562	54020639	YP_116166.1	preprotein translocase subunit SecE	not verified
mhp659	3105349	54020640	YP_116167.1	hypothetical protein mhp659	not verified
mhp660	3105513	54020641	YP_116168.1	hypothetical protein mhp660	verified	18.88	4
mhp661	3105595	54020642	YP_116169.1	cysteinyl-tRNA synthetase	verified	25.74	9
mhp662	3105712	54020643	YP_116170.1	hypothetical protein mhp662	not verified
mhp663	3105866	54020644	YP_116171.1	hemolysin	verified	19.76	6
mhp664	3105265	54020645	YP_116172.1	replicative DNA helicase	verified	18.79	6
mhp665	3105824	54020646	YP_116173.1	50S ribosomal protein L9	verified	48.28	9
mhp666	3105758	54020647	YP_116174.1	hypothetical protein mhp666	verified	8.72	7
mhp667	3105875	54020648	YP_116175.1	leucyl-tRNA synthetase	verified	38.81	33
mhp668	3105829	54020649	YP_116176.1	hypothetical protein mhp668	not verified
mhp669	3105330	54020288	YP_116177.1	excinuclease ABC subunit B	verified	12.52	10
mhp670	3105725	54020289	YP_116178.1	hypothetical protein mhp670	verified	2.79	2
mhp671	3105846	54020650	YP_116179.1	30S ribosomal protein S9	verified	65.15	12
mhp672	3105820	54020651	YP_116180.1	50S ribosomal protein L13	verified	38.89	10
mhp673	3105664	54020652	YP_116181.1	dimethyladenosine transferase	not verified
mhp674	3105425	54020653	YP_116182.1	hypothetical protein mhp674	verified	13.49	4
mhp675	3105451	54020290	YP_116183.1	ribose-phosphate pyrophosphokinase	verified	45.45	18
mhp676	3105393	54020291	YP_116184.1	16S rRNA methyltransferase GidB	verified	5.45	2
mhp677	3105845	54020292	YP_116185.1	surface lipoprotein	verified	74.8	108
mhp678	3105313	54020293	YP_116186.1	p115 protein	verified	41.68	40
mhp679	3105442	54020294	YP_116187.1	50S ribosomal protein L33	not verified
mhp680	3105205	54020295	YP_116188.1	XAA-Pro aminopeptidase	verified	59.71	23
mhp681	3105889	54020296	YP_116189.1	hypothetical protein mhp681	verified	18.54	8
mhp682	3105260	54020297	YP_116190.1	hypothetical protein mhp682	verified	44.15	23
mhp683	3105815	54020654	YP_116191.1	hypothetical protein mhp683	verified	61.89	118
mhp684	3105747	54020655	YP_116192.1	p146 adhesin like-protein, p97	verified	65.15	143
mhp685	3105833	54020298	YP_116193.1	multidrug resistance protein	verified	19.17	11
mhp686	3105666	54020299	YP_116194.1	multidrug resistance protein	verified	7.64	4
mhp688	3105437	54020300	YP_116195.1	hypothetical protein mhp688	verified	21.57	3
mhp689	3105893	54020656	YP_116196.1	hypothetical protein mhp689	not verified
mhp690	3105443	54020301	YP_116197.1	transcription elongation factor GreA	verified	26.88	6
mhp691	3105878	54020302	YP_116198.1	hypothetical protein mhp691	not verified
mhp692	3105527	54020303	YP_116199.1	hypothetical protein mhp692	not verified
mhp693	3105766	54020304	YP_116200.1	hypothetical protein mhp693	verified	15.7	9
mhp694	3105859	54020305	YP_116201.1	valyl-tRNA synthetase	verified	22.87	21
mhp695	3105457	54020657	YP_116202.1	hypothetical protein mhp695	verified	42.06	14
mhp696	3105634	54020658	YP_116203.1	hypothetical protein mhp696	verified	52.71	51
mhp697	3105868	54020659	YP_116204.1	inner membrane protein translocase component YidC	verified	34.65	21
mhp698	3105694	54020306	YP_116205.1	hypothetical protein mhp698	not verified
mhp699	3105865	54020660	YP_116206.1	50S ribosomal protein L34	not verified
