# Supplementary material for: Proteogenomic mapping of Mycoplasma hyopneumoniae virulent strain 232
Source: BMC Genomics. 2014 Jul 8;15(1):576. doi: 10.1186/1471-2164-15-576 (PMC4102725; doi:10.1186/1471-2164-15-576)
Supplement: Supplementary file 2 — Additional file 2: Proteome search results. (TXT 6 MB) [file 12864_2014_6262_MOESM2_ESM.txt]

Protein count = 483
Peptide count = 8607
Matching spectra = 46166
e-value cutoff = 0.01
FDR = 0.00533872946849504
Fasta = Mycoplasma_hyopneumoniae_strain_232_proteome_090512.fasta
Unique peptides only = true
Remove single peptide proteins = true
Remove single spectrum proteins = false
Retain multi algorithm single spectrum proteins = false

Description	% Coverage	Protein e-value	spectra	unique spectra	peptides	unique peptides
gi|54020228|ref|YP_116031.1| hypothetical protein mhp521 [Mycoplasma hyopneumoniae 232]	6.45	4.37676954371775e-19	3	3	2	2
Engine	Scans	File	Sequence	Theoretical m/z	Measured m/z	Delta m/z	Charge	E-value	HyperScore	Proteins
Xtandem	23558	2-2_SDS	DFELELETKLLK	739.407500	739.545000	-0.137500	2	8.7e-04	36.4	1
Xtandem	21017	1-1_Pellet	IDYLENLKKFNIEDIK	998.040000	998.525000	-0.485000	2	1.5e-03	45.9	1
Xtandem	20829	3-2_SDS	IDYLENLKKFNIEDIK	998.040000	998.855000	-0.815000	2	1.4e-04	45.3	1
gi|54020321|ref|YP_115553.1| VACB-like ribonuclease II [Mycoplasma hyopneumoniae 232]	34.73	0	65	65	23	23
Engine	Scans	File	Sequence	Theoretical m/z	Measured m/z	Delta m/z	Charge	E-value	HyperScore	Proteins
Xtandem	17225	4_Pellet	ATNSAFGFVEDK	643.303000	643.765000	-0.462000	2	1.1e-04	43.3	1
Xtandem	20113	1-1_Digitonin	ATNSAFGFVEDKENPIQK	997.991000	998.575000	-0.584000	2	2.5e-03	37.5	1
Xtandem	19355	1-1_SDS	ATNSAFGFVEDKENPIQK	997.991000	997.895000	0.096000	2	2.7e-15	78.5	1
OMSSA	19355	1-1_SDS	ATNSAFGFVEDKENPIQK	997.9875	997.8925	0.0949999999999136	2	1.27851601395435e-08		1
Xtandem	19466	2-2_Digitonin	ATNSAFGFVEDKENPIQK	997.991000	998.005000	-0.014000	2	1.3e-03	41.4	1
Xtandem	19684	2-2_Pellet	ATNSAFGFVEDKENPIQK	997.991000	998.505000	-0.514000	2	1.8e-05	49.1	1
Xtandem	19200	4_Pellet	ATNSAFGFVEDKENPIQK	997.991000	998.415000	-0.424000	2	9.7e-06	49.1	1
Xtandem	18848	4_SDS	ATNSAFGFVEDKENPIQK	997.991000	998.315000	-0.324000	2	5.8e-03	34.7	1
Xtandem	1991-1996	Micyo_2_10_09_2D_Elute_1000mM	ATNSAFGFVEDKENPIQK	665.660733	665.660000	0.000733	3	6.7e-04	43.2	1
OMSSA	2334-2340	Micyo_2_10_09_2D_Elute_100mM_091003212339	ATNSAFGFVEDKENPIQK	665.658333333333	665.658666666667	-0.000333333333401242	3	0.00530293527991825		1
OMSSA	3517-3522	Micyo_2_10_09_2D_Elute_250mM	ATNSAFGFVEDKENPIQK	665.658333333333	665.658666666667	-0.000333333333401242	3	3.24013314769082e-05		1
OMSSA	3308-3312	Micyo_2_10_09_2D_Elute_250mM_091003224106	ATNSAFGFVEDKENPIQK	665.658333333333	665.658666666667	-0.000333333333401242	3	3.35460525853735e-09		1
Xtandem	3308-3312	Micyo_2_10_09_2D_Elute_250mM_091003224106	ATNSAFGFVEDKENPIQK	665.660733	665.660000	0.000733	3	3.4e-03	42.0	1
OMSSA	2328-2334	Micyo_2_10_09_2D_Elute_500mM	ATNSAFGFVEDKENPIQK	665.658333333333	665.657666666667	0.000666666666688798	3	0.000230886833856574		1
Xtandem	2130-2136	Micyo_2_10_09_2D_Elute_500mM_091003235831	ATNSAFGFVEDKENPIQK	665.660733	665.660000	0.000733	3	3.5e-04	40.0	1
OMSSA	5330	Micyo_2_10_09_2D_Elute_250mM	DFFNEILTK	563.7855	563.7855	0	2	1.17713949807394e-06		1
Xtandem	11759	1-2_Pellet	E-18.0106FARKIDEIK	615.842500	616.515000	-0.672500	2	1.6e-03	35.0	1
Xtandem	23462	1-1_Pellet	FSADVLEEAEKIEK	804.408500	804.745000	-0.336500	2	3.7e-08	66.9	1
Xtandem	22664	1-1_SDS	FSADVLEEAEKIEK	804.408500	805.415000	-1.006500	2	3.4e-06	50.3	1
Xtandem	22940	2-2_Digitonin	FSADVLEEAEKIEK	804.408500	804.885000	-0.476500	2	2.4e-07	58.5	1
Xtandem	23207	3-2_SDS	FSADVLEEAEKIEK	804.408500	804.745000	-0.336500	2	7.9e-13	78.5	1
Xtandem	15976	2-1_Pellet	FTASALEGDEVK	633.811000	634.175000	-0.364000	2	9.4e-04	36.3	1
Xtandem	15438	2-2_Digitonin	FTASALEGDEVK	633.811000	633.735000	0.076000	2	1.2e-03	35.7	1
Xtandem	15248	2-2_Pellet	FTASALEGDEVK	633.811000	633.655000	0.156000	2	4.2e-03	32.7	1
OMSSA	40931	4_Digitonin	FTITM+15.9949ESLINKRGENLSIKIYP	861.792666666667	861.882666666667	-0.0900000000000318	3	0.00406578747217662		1
OMSSA	4383	Micyo_2_10_09_2D_Elute_15mM	GQTFNAQITSIIK	710.8865	710.8865	0	2	1.07816937763084e-06		1
OMSSA	3871-3883	Micyo_2_10_09_2D_Elute_20mM	GQTFNAQITSIIK	710.8865	710.8855	0.000999999999976353	2	1.19489310450848e-10		1
OMSSA	3467	Micyo_2_10_09_2D_Elute_25mM	GQTFNAQITSIIK	710.8865	710.8865	0	2	6.4719401192844e-07		1
Xtandem	28927	4_Pellet	GTSEELIENFMIR	769.876000	769.985000	-0.109000	2	2.0e-04	40.5	1
OMSSA	28927	4_Pellet	GTSEELIENFMIR	769.8725	769.9825	-0.110000000000014	2	0.00120954868950391		1
OMSSA	29232	4_Tween	GTSEELIENFMIR	769.8725	769.8425	0.0299999999999727	2	0.00277752255576582		1
OMSSA	3973-3979	Micyo_2_10_09_2D_Elute_1000mM_091004011557	GTSEELIENFMIR	769.8725	769.8725	0	2	8.34562868805251e-12		1
Xtandem	3973-3979	Micyo_2_10_09_2D_Elute_1000mM_091004011557	GTSEELIENFMIR	769.876150	769.875000	0.001150	2	8.0e-08	53.9	1
OMSSA	3660-3665	Micyo_2_10_09_2D_Elute_25mM_091003161355	IGQTFNAQITSIIK	767.4285	767.4275	0.000999999999976353	2	1.50983561609394e-06		1
OMSSA	3436-3441	Micyo_2_10_09_2D_Elute_30mM_091003173121	IGQTFNAQITSIIK	767.4285	767.4285	0	2	3.53686966657295e-09		1
Xtandem	24383	3-2_SDS	IILDEQGFTESLK	746.895000	747.275000	-0.380000	2	1.5e-03	44.6	1
Xtandem	24027	4_Digitonin	IILDEQGFTESLK	746.895000	747.285000	-0.390000	2	7.3e-03	43.9	1
Xtandem	3852	Micyo_2_10_09_2D_Elute_20mM	IILDEQGFTESLK	746.894900	746.895000	-0.000100	2	2.5e-05	44.2	1
OMSSA	3414-3422	Micyo_2_10_09_2D_Elute_25mM	IILDEQGFTESLK	746.8915	746.8905	0.000999999999976353	2	1.19745308477777e-09		1
Xtandem	3414-3422	Micyo_2_10_09_2D_Elute_25mM	IILDEQGFTESLK	746.894900	746.895000	-0.000100	2	2.7e-09	62.4	1
OMSSA	3129	Micyo_2_10_09_2D_Elute_30mM	IILDEQGFTESLK	746.8915	746.8915	0	2	3.48009580793664e-08		1
Xtandem	3129	Micyo_2_10_09_2D_Elute_30mM	IILDEQGFTESLK	746.894900	746.895000	-0.000100	2	3.8e-06	50.8	1
Xtandem	16172	1-1_Pellet	IPIIESEVSNK	614.839500	614.685000	0.154500	2	7.0e-03	34.0	1
OMSSA	15985	4_Digitonin	IPIIESEVSNK	614.836	614.7925	0.0434999999999945	2	7.76020001159074e-05		1
Xtandem	15985	4_Digitonin	IPIIESEVSNK	614.839500	614.795000	0.044500	2	2.3e-03	49.5	1
Xtandem	3559-3563	Micyo_2_10_09_2D_load_091003095248	IPIIESEVSNK	614.839400	614.840000	-0.000600	2	3.8e-08	63.0	1
OMSSA	3559-3563	Micyo_2_10_09_2D_load_091003095248	IPIIESEVSNK	614.836	614.8355	0.000499999999988177	2	4.82244112129288e-09		1
Xtandem	3337	2-1_Tween	KIDEIK	373.223000	373.366500	-0.143500	2	3.3e-03	33.2	1
OMSSA	3509-3516	Micyo_2_10_09_2D_Elute_15mM_091003133905	LKISIIQKIGHK	459.962333333333	459.958666666667	0.0036666666666747	3	0.000614618435736408		1
Xtandem	10339	1-2_Digitonin	MEIISEER	503.744000	503.665000	0.079000	2	1.6e-04	40.5	1
Xtandem	10634	2-2_SDS	MEIISEER	503.744000	504.075000	-0.331000	2	8.5e-04	36.5	1
Xtandem	11937	2-2_Tween	MEIISEER	503.744000	504.405000	-0.661000	2	7.6e-04	36.8	1
Xtandem	33707	3-2_SDS	NFDFFNEILTK	694.345000	694.825000	-0.480000	2	4.1e-04	47.8	1
Xtandem	32174	4_Pellet	NFDFFNEILTK	694.345000	694.755000	-0.410000	2	2.9e-04	36.9	1
OMSSA	4864-4871	Micyo_2_10_09_2D_Elute_250mM_091003224106	QGYIDLAIDEIK	689.3595	689.3595	0	2	3.08185478802742e-06		1
OMSSA	2237-2241	Micyo_2_10_09_2D_Elute_100mM	SADVLEEAEKIEK	730.871	730.8705	0.000499999999988177	2	0.000369348935238496		1
OMSSA	3048	Micyo_2_10_09_2D_Elute_20mM_091003145633	SADVLEEAEKIEK	730.871	730.8705	0.000499999999988177	2	0.00442653101699552		1
Xtandem	35968	2-1_Pellet	TAQELNTILSLFK	739.413000	739.785000	-0.372000	2	2.0e-07	43.4	1
OMSSA	35357	2-1_Tween	TAQELNTILSLFK	739.41	739.3525	0.0575000000000045	2	0.00149804377944189		1
Xtandem	35357	2-1_Tween	TAQELNTILSLFK	739.413000	739.355000	0.058000	2	4.0e-04	43.2	1
Xtandem	34259	2-2_SDS	TAQELNTILSLFK	739.413000	739.225000	0.188000	2	3.8e-03	33.0	1
Xtandem	33008	3-2_Digitonin	TAQELNTILSLFK	739.413000	739.395000	0.018000	2	2.9e-03	33.5	1
OMSSA	33008	3-2_Digitonin	TAQELNTILSLFK	739.41	739.3925	0.0174999999999272	2	0.000520678301202477		1
Xtandem	14281	1-2_Pellet	VHIADVAHYVK	626.342500	626.365000	-0.022500	2	1.4e-03	35.8	1
Xtandem	13680	2-1_Tween	VHIADVAHYVK	626.342500	626.445000	-0.102500	2	3.7e-04	38.5	1
Xtandem	13795	3-2_Tween	VHIADVAHYVK	626.342500	626.735000	-0.392500	2	2.1e-04	39.9	1
OMSSA	4610-4615	Micyo_2_10_09_2D_Elute_250mM_091003224106	WDFEPVNFK	591.2775	591.2775	0	2	2.02131365551568e-08		1
OMSSA	3600	Micyo_2_10_09_2D_Elute_500mM	WDFEPVNFK	591.2775	591.2775	0	2	0.0091346602981949		1
Xtandem	22526	3-2_Pellet	WNTTDDLINDNYYK	887.896000	888.305000	-0.409000	2	8.9e-03	33.8	1
Xtandem	3906-3913	Micyo_2_10_09_2D_Elute_250mM	WNTTDDLINDNYYK	887.896150	887.895000	0.001150	2	5.5e-08	53.7	1
OMSSA	3906-3913	Micyo_2_10_09_2D_Elute_250mM	WNTTDDLINDNYYK	887.8925	887.8935	-0.000999999999976353	2	3.41003404018432e-12		1
OMSSA	2863-2868	Micyo_2_10_09_2D_Elute_25mM_091003161355	WNTTDDLINDNYYK	887.8925	887.8925	0	2	2.22046375567958e-07		1
Xtandem	2863-2868	Micyo_2_10_09_2D_Elute_25mM_091003161355	WNTTDDLINDNYYK	887.896150	887.895000	0.001150	2	1.7e-05	43.8	1
Xtandem	2700-2707	Micyo_2_10_09_2D_Elute_30mM_091003173121	WNTTDDLINDNYYK	887.896150	887.895000	0.001150	2	1.5e-06	39.9	1
OMSSA	2700-2707	Micyo_2_10_09_2D_Elute_30mM_091003173121	WNTTDDLINDNYYK	887.8925	887.8925	0	2	8.29833676581136e-07		1
Xtandem	2596-2600	Micyo_2_10_09_2D_Elute_40mM_091003184846	WNTTDDLINDNYYK	887.896150	887.895000	0.001150	2	1.1e-04	38.9	1
OMSSA	2596-2600	Micyo_2_10_09_2D_Elute_40mM_091003184846	WNTTDDLINDNYYK	887.8925	887.8935	-0.000999999999976353	2	5.27288016773738e-07		1
OMSSA	2720	Micyo_2_10_09_2D_Elute_500mM	WNTTDDLINDNYYK	887.8925	887.8925	0	2	7.72680911357126e-06		1
Xtandem	2720	Micyo_2_10_09_2D_Elute_500mM	WNTTDDLINDNYYK	887.896150	887.895000	0.001150	2	1.1e-03	37.5	1
Xtandem	2776-2787	Micyo_2_10_09_2D_Elute_250mM_091003224106	YPDLILHR	513.786750	513.785000	0.001750	2	1.1e-03	35.9	1
gi|54020258|ref|YP_116119.1| ABC transporter ATP-binding protein [Mycoplasma hyopneumoniae 232]	44.56	0	279	279	56	56
Engine	Scans	File	Sequence	Theoretical m/z	Measured m/z	Delta m/z	Charge	E-value	HyperScore	Proteins
Xtandem	7350	1-2_Pellet	AKVEVLDDK	508.781500	509.095000	-0.313500	2	2.7e-06	50.4	1
OMSSA	5844-5846	Micyo_2_10_09_2D_Elute_15mM_091003133905	ANIISNIIALNR	656.3835	656.3855	-0.00199999999995271	2	6.68832245301248e-08		1
OMSSA	5113-5118	Micyo_2_10_09_2D_Elute_20mM_091003145633	ANIISNIIALNR	656.3835	656.3805	0.00300000000004275	2	4.79637321366242e-08		1
OMSSA	4565-4567	Micyo_2_10_09_2D_Elute_25mM_091003161355	ANIISNIIALNR	656.3835	656.3845	-0.000999999999976353	2	1.91671131458651e-09		1
OMSSA	4303-4308	Micyo_2_10_09_2D_Elute_30mM_091003173121	ANIISNIIALNR	656.3835	656.3845	-0.000999999999976353	2	3.54472019886242e-11		1
OMSSA	3945-3947	Micyo_2_10_09_2D_Elute_50mM_091003200613	ANIISNIIALNR	656.3835	656.3855	-0.00199999999995271	2	4.78211239049291e-06		1
OMSSA	6623-6635	Micyo_2_10_09_2D_load_091003095248	ANIISNIIALNR	656.3835	656.3845	-0.000999999999976353	2	8.20202370207513e-05		1
OMSSA	2672-2676	Micyo_2_10_09_2D_load_091003095248	ANLITVER	458.2595	458.2595	0	2	8.47483976953283e-07		1
OMSSA	6846	1-2_SDS	AVVEIAQK	429.251	429.2125	0.0384999999999991	2	0.00127316951990274		1
OMSSA	4877-4883	Micyo_2_10_09_2D_Elute_10mM_091003122141	DELVEFLK	496.7615	496.7615	0	2	0.00031409254091052		1
Xtandem	4877-4883	Micyo_2_10_09_2D_Elute_10mM_091003122141	DELVEFLK	496.765150	496.765000	0.000150	2	4.8e-05	43.4	1
OMSSA	4569-4575	Micyo_2_10_09_2D_Elute_15mM	DELVEFLK	496.7615	496.7615	0	2	0.000155765964554525		1
Xtandem	4569-4575	Micyo_2_10_09_2D_Elute_15mM	DELVEFLK	496.765150	496.765000	0.000150	2	7.0e-04	37.0	1
OMSSA	4603-4609	Micyo_2_10_09_2D_Elute_15mM_091003133905	DELVEFLK	496.7615	496.7615	0	2	1.67916057199236e-05		1
Xtandem	4603-4609	Micyo_2_10_09_2D_Elute_15mM_091003133905	DELVEFLK	496.765150	496.765000	0.000150	2	1.8e-04	40.3	1
OMSSA	4013-4018	Micyo_2_10_09_2D_Elute_20mM	DELVEFLK	496.7615	496.7615	0	2	0.000753980258817136		1
Xtandem	3594-3602	Micyo_2_10_09_2D_Elute_25mM	DELVEFLK	496.765150	496.765000	0.000150	2	7.2e-04	36.9	1
OMSSA	3594-3602	Micyo_2_10_09_2D_Elute_25mM	DELVEFLK	496.7615	496.7615	0	2	0.000310610870065633		1
OMSSA	4214-4219	Micyo_2_10_09_2D_Elute_1000mM	DFQQEFIEEFSK	773.85	773.8495	0.000499999999988177	2	3.66627748319664e-14		1
OMSSA	4072-4075	Micyo_2_10_09_2D_Elute_1000mM_091004011557	DFQQEFIEEFSK	773.85	773.8495	0.000499999999988177	2	1.05294547814316e-14		1
OMSSA	5872	Micyo_2_10_09_2D_Elute_250mM	DFQQEFIEEFSK	773.85	773.8495	0.000499999999988177	2	8.21736238336632e-16		1
OMSSA	5660	Micyo_2_10_09_2D_Elute_250mM_091003224106	DFQQEFIEEFSK	773.85	773.8495	0.000499999999988177	2	5.44835526912918e-13		1
OMSSA	4583-4593	Micyo_2_10_09_2D_Elute_500mM	DFQQEFIEEFSK	773.85	773.8495	0.000499999999988177	2	1.15842140699725e-13		1
OMSSA	4411-4416	Micyo_2_10_09_2D_Elute_500mM_091003235831	DFQQEFIEEFSK	773.85	773.8495	0.000499999999988177	2	8.90049875228733e-09		1
OMSSA	2915-2920	Micyo_2_10_09_2D_Elute_15mM_091003133905	DLDIQSQIHYSR	737.861	737.8605	0.000499999999988177	2	9.29522539805037e-11		1
OMSSA	2347-2354	Micyo_2_10_09_2D_Elute_20mM_091003145633	DLDIQSQIHYSR	737.861	737.8605	0.000499999999988177	2	2.96642594500944e-07		1
OMSSA	2351	Micyo_2_10_09_2D_Elute_20mM_091003145633	DLDIQSQIHYSR	492.240666666667	492.240666666667	0	3	0.00027034648285092		1
OMSSA	1919-1923	Micyo_2_10_09_2D_Elute_30mM	DLDIQSQIHYSR	492.240666666667	492.240666666667	0	3	0.00137243655253749		1
OMSSA	1836-1841	Micyo_2_10_09_2D_Elute_40mM	DLDIQSQIHYSR	492.240666666667	492.240666666667	0	3	0.000554614712588994		1
OMSSA	1847-1852	Micyo_2_10_09_2D_Elute_40mM	DLDIQSQIHYSR	737.861	737.8595	0.00149999999996453	2	9.83221544024673e-07		1
OMSSA	3168-3174	Micyo_2_10_09_2D_Elute_100mM	DNENYIDLYGALK	764.3625	764.3625	0	2	1.6161066029205e-12		1
OMSSA	4535	Micyo_2_10_09_2D_Elute_15mM_091003133905	DNENYIDLYGALK	764.3625	764.3625	0	2	1.56490091160456e-10		1
OMSSA	4548	Micyo_2_10_09_2D_Elute_15mM_091003133905	DNENYIDLYGALK	764.3625	764.3625	0	2	5.67465471575087e-07		1
OMSSA	3915-3920	Micyo_2_10_09_2D_Elute_20mM_091003145633	DNENYIDLYGALK	764.3625	764.3625	0	2	5.35178659594679e-13		1
OMSSA	4610-4619	Micyo_2_10_09_2D_Elute_250mM	DNENYIDLYGALK	764.3625	764.3625	0	2	6.60028651275354e-16		1
OMSSA	3457-3464	Micyo_2_10_09_2D_Elute_25mM_091003161355	DNENYIDLYGALK	764.3625	764.3625	0	2	6.71576540582492e-15		1
OMSSA	3291-3299	Micyo_2_10_09_2D_Elute_30mM_091003173121	DNENYIDLYGALK	764.3625	764.3625	0	2	2.40628211667343e-15		1
OMSSA	3274	Micyo_2_10_09_2D_Elute_40mM	DNENYIDLYGALK	764.3625	764.3635	-0.00100000000009004	2	7.45258846619496e-08		1
OMSSA	3124-3132	Micyo_2_10_09_2D_Elute_50mM	DNENYIDLYGALK	764.3625	764.3625	0	2	4.57941675617207e-13		1
OMSSA	3036	Micyo_2_10_09_2D_Elute_50mM_091003200613	DNENYIDLYGALK	764.3625	764.3615	0.000999999999976353	2	0.003517180908083		1
Xtandem	17660	1-1_Digitonin	EC+57.0215EVTIVNSVPR	701.850000	701.815000	0.035000	2	1.7e-04	47.0	1
OMSSA	17660	1-1_Digitonin	EC+57.0215EVTIVNSVPR	701.846	701.8125	0.0335000000000036	2	0.000813577571825902		1
Xtandem	17740	2-1_Pellet	EC+57.0215EVTIVNSVPR	701.849950	701.845000	0.004950	2	1.7e-05	52.4	1
Xtandem	16406	3-2_Digitonin	EC+57.0215EVTIVNSVPR	701.850000	701.745000	0.105000	2	5.1e-04	40.6	1
Xtandem	17371	3-2_Pellet	EC+57.0215EVTIVNSVPR	701.850000	701.865000	-0.015000	2	2.1e-03	44.4	1
Xtandem	17040	4_Digitonin	EC+57.0215EVTIVNSVPR	701.850000	701.925000	-0.075000	2	6.7e-04	44.5	1
OMSSA	17040	4_Digitonin	EC+57.0215EVTIVNSVPR	701.846	701.9225	-0.07650000000001	2	6.70247448612014e-05		1
OMSSA	2737	Micyo_2_10_09_2D_Elute_100mM_091003212339	EGTDVIEVQNVNGQWDGQQNLVEAK	924.107	924.105666666667	0.00133333333326391	3	2.56495892700462e-13		1
OMSSA	3334	Micyo_2_10_09_2D_Elute_20mM_091003145633	EGTDVIEVQNVNGQWDGQQNLVEAK	924.107	924.106666666667	0.000333333333287555	3	0.000395588284553708		1
OMSSA	4037-4044	Micyo_2_10_09_2D_Elute_250mM	EGTDVIEVQNVNGQWDGQQNLVEAK	924.107	924.106666666667	0.000333333333287555	3	7.74735611155931e-22		1
OMSSA	4042	Micyo_2_10_09_2D_Elute_250mM	EGTDVIEVQNVNGQWDGQQNLVEAK	1385.6605	1385.6605	0	2	4.03891848176763e-15		1
OMSSA	4055	Micyo_2_10_09_2D_Elute_250mM	EGTDVIEVQNVNGQWDGQQNLVEAK	1385.6605	1385.6625	-0.00199999999995271	2	6.03205412373677e-14		1
OMSSA	3824-3830	Micyo_2_10_09_2D_Elute_250mM_091003224106	EGTDVIEVQNVNGQWDGQQNLVEAK	924.107	924.106666666667	0.000333333333287555	3	1.37845389846906e-17		1
OMSSA	2913	Micyo_2_10_09_2D_Elute_25mM_091003161355	EGTDVIEVQNVNGQWDGQQNLVEAK	924.107	924.105666666667	0.00133333333326391	3	3.34892280410319e-13		1
OMSSA	2752	Micyo_2_10_09_2D_Elute_30mM_091003173121	EGTDVIEVQNVNGQWDGQQNLVEAK	924.107	924.108666666667	-0.00166666666666515	3	1.04796108615865e-14		1
OMSSA	2832-2839	Micyo_2_10_09_2D_Elute_500mM	EGTDVIEVQNVNGQWDGQQNLVEAK	924.107	924.107666666667	-0.000666666666688798	3	3.03327721605738e-19		1
OMSSA	2915	Micyo_2_10_09_2D_Elute_1000mM_091004011557	ESINTKDELVEFLK	555.622666666667	555.622666666667	0	3	0.00332608746156921		1
OMSSA	2932	Micyo_2_10_09_2D_Elute_1000mM_091004011557	ESINTKDELVEFLK	555.622666666667	555.622666666667	0	3	1.15023959591062e-06		1
OMSSA	4695	Micyo_2_10_09_2D_Elute_250mM	ESINTKDELVEFLK	555.622666666667	555.621666666667	0.000999999999976353	3	0.00212925348083967		1
OMSSA	4500-4504	Micyo_2_10_09_2D_Elute_250mM_091003224106	ESINTKDELVEFLK	555.622666666667	555.622666666667	0	3	1.04093295030463e-05		1
OMSSA	3472	Micyo_2_10_09_2D_Elute_500mM	ESINTKDELVEFLK	555.622666666667	555.622666666667	0	3	0.000783250634494419		1
OMSSA	3265-3275	Micyo_2_10_09_2D_Elute_500mM_091003235831	ESINTKDELVEFLK	555.622666666667	555.622666666667	0	3	0.00165909789587167		1
Xtandem	36527	1-1_Pellet	FFTDFQQEFIEEFSK	971.445500	971.895000	-0.449500	2	5.2e-05	42.1	1
Xtandem	36934	1-1_SDS	FFTDFQQEFIEEFSK	971.445500	972.575000	-1.129500	2	1.6e-05	47.6	1
Xtandem	37457	1-1_SDS	FFTDFQQEFIEEFSK	971.445500	972.405000	-0.959500	2	1.0e-08	61.8	1
Xtandem	38139	1-1_SDS	FFTDFQQEFIEEFSK	971.445500	971.885000	-0.439500	2	6.0e-05	45.0	1
Xtandem	38932	1-1_SDS	FFTDFQQEFIEEFSK	971.445500	971.795000	-0.349500	2	1.5e-03	36.2	1
Xtandem	36927	2-1_Digitonin	FFTDFQQEFIEEFSK	971.445500	972.575000	-1.129500	2	5.1e-07	50.8	1
Xtandem	36851	2-1_Pellet	FFTDFQQEFIEEFSK	971.445500	971.835000	-0.389500	2	1.9e-05	54.8	1
Xtandem	37413	2-1_Pellet	FFTDFQQEFIEEFSK	971.445500	972.595000	-1.149500	2	2.8e-05	39.8	1
Xtandem	37922	2-1_Pellet	FFTDFQQEFIEEFSK	971.445500	972.385000	-0.939500	2	1.1e-04	45.7	1
Xtandem	37847	2-1_SDS	FFTDFQQEFIEEFSK	971.445500	971.965000	-0.519500	2	2.9e-04	50.2	1
Xtandem	38670	2-1_SDS	FFTDFQQEFIEEFSK	971.445500	972.025000	-0.579500	2	5.9e-03	36.1	1
Xtandem	36568	2-1_Tween	FFTDFQQEFIEEFSK	971.445500	971.615000	-0.169500	2	2.0e-03	36.2	1
Xtandem	36210	2-2_Pellet	FFTDFQQEFIEEFSK	971.445500	971.825000	-0.379500	2	8.9e-07	53.9	1
Xtandem	35730	2-2_SDS	FFTDFQQEFIEEFSK	971.445500	971.905000	-0.459500	2	1.2e-04	42.6	1
Xtandem	37457	3-2_SDS	FFTDFQQEFIEEFSK	971.445500	971.945000	-0.499500	2	5.3e-03	35.9	1
Xtandem	38268	3-2_SDS	FFTDFQQEFIEEFSK	971.445500	971.905000	-0.459500	2	2.3e-05	50.9	1
Xtandem	40084	3-2_SDS	FFTDFQQEFIEEFSK	971.445500	971.885000	-0.439500	2	3.1e-04	39.9	1
Xtandem	35824	3-2_Tween	FFTDFQQEFIEEFSK	971.445450	971.445000	0.000450	2	2.1e-11	61.9	1
Xtandem	35996	4_Pellet	FFTDFQQEFIEEFSK	971.445500	971.825000	-0.379500	2	2.2e-04	49.4	1
Xtandem	36841	4_Pellet	FFTDFQQEFIEEFSK	971.445500	972.315000	-0.869500	2	5.5e-05	47.3	1
Xtandem	37660	4_Pellet	FFTDFQQEFIEEFSK	971.445500	971.295000	0.150500	2	5.5e-06	53.0	1
Xtandem	38456	4_Pellet	FFTDFQQEFIEEFSK	971.445500	972.015000	-0.569500	2	1.5e-05	42.8	1
Xtandem	39497	4_Pellet	FFTDFQQEFIEEFSK	971.445500	971.625000	-0.179500	2	1.5e-04	41.7	1
Xtandem	43683	4_Pellet	FFTDFQQEFIEEFSK	971.445500	971.975000	-0.529500	2	1.0e-02	33.6	1
Xtandem	38118	4_SDS	FFTDFQQEFIEEFSK	971.445500	971.395000	0.050500	2	1.3e-05	50.5	1
Xtandem	38916	4_SDS	FFTDFQQEFIEEFSK	971.445500	972.015000	-0.569500	2	1.1e-04	40.0	1
Xtandem	39718	4_SDS	FFTDFQQEFIEEFSK	971.445500	972.065000	-0.619500	2	1.9e-06	42.2	1
Xtandem	44483	4_SDS	FFTDFQQEFIEEFSK	971.445500	972.405000	-0.959500	2	3.2e-06	44.4	1
Xtandem	35726	4_Tween	FFTDFQQEFIEEFSK	971.445450	971.445000	0.000450	2	1.2e-07	52.0	1
OMSSA	4903-4910	Micyo_2_10_09_2D_Elute_5mM	FPDFETK	442.2065	442.2065	0	2	0.000339586313260913		1
OMSSA	4999-5005	Micyo_2_10_09_2D_Elute_5mM	FPDFETK	442.2065	442.2065	0	2	0.000795214981630186		1
Xtandem	31950	1-1_Pellet	FPTMIILAFNK	647.861500	648.275000	-0.413500	2	5.6e-03	38.3	1
Xtandem	31796	2-1_Pellet	FPTMIILAFNK	647.861500	647.715000	0.146500	2	1.7e-03	35.8	1
Xtandem	31632	3-2_Pellet	FPTMIILAFNK	647.861500	647.765000	0.096500	2	9.6e-04	56.5	1
Xtandem	31489	4_Digitonin	FPTMIILAFNK	647.861500	647.785000	0.076500	2	3.2e-04	49.7	1
Xtandem	16473	1-1_Pellet	FTGFFK	373.694000	373.766500	-0.072500	2	7.0e-03	31.4	1
Xtandem	14878	1-2_SDS	FTGFFK	373.694000	373.806500	-0.112500	2	7.2e-04	36.9	1
Xtandem	14461	2-2_SDS	FTGFFK	373.694000	373.576500	0.117500	2	1.4e-03	35.3	1
Xtandem	16299	2-2_Tween	FTGFFK	373.694000	373.736500	-0.042500	2	4.8e-03	32.3	1
Xtandem	15336	3-2_SDS	FTGFFK	373.694000	373.566500	0.127500	2	4.1e-03	32.7	1
Xtandem	16495	4_Pellet	FTGFFK	373.694000	373.556500	0.137500	2	6.4e-04	37.2	1
Xtandem	22861	1-1_Digitonin	FYNDKFEIPSIEGK	843.919000	844.035000	-0.116000	2	1.5e-05	39.5	1
Xtandem	22556	1-1_Pellet	FYNDKFEIPSIEGK	843.919000	844.415000	-0.496000	2	2.2e-13	96.3	1
Xtandem	21945	1-1_SDS	FYNDKFEIPSIEGK	843.919000	844.735000	-0.816000	2	1.7e-12	83.8	1
Xtandem	22178	1-1_Tween	FYNDKFEIPSIEGK	843.919000	844.835000	-0.916000	2	3.7e-04	40.5	1
OMSSA	22281	1-1_Tween	FYNDKFEIPSIEGK	843.915	844.0225	-0.107500000000073	2	0.000883396752812721		1
Xtandem	23335	2-1_Digitonin	FYNDKFEIPSIEGK	843.919000	844.745000	-0.826000	2	3.7e-08	54.4	1
Xtandem	23180	2-1_Pellet	FYNDKFEIPSIEGK	843.919000	844.815000	-0.896000	2	1.2e-10	66.9	1
Xtandem	21357	2-1_SDS	FYNDKFEIPSIEGK	843.919000	844.795000	-0.876000	2	5.0e-06	47.1	1
Xtandem	21445	2-1_SDS	FYNDKFEIPSIEGK	843.919000	844.295000	-0.376000	2	5.1e-10	65.7	1
Xtandem	22844	2-1_Tween	FYNDKFEIPSIEGK	843.919000	844.805000	-0.886000	2	6.2e-06	46.1	1
Xtandem	22452	2-2_Pellet	FYNDKFEIPSIEGK	843.919000	844.415000	-0.496000	2	7.5e-10	61.7	1
Xtandem	20965	2-2_SDS	FYNDKFEIPSIEGK	843.919000	844.405000	-0.486000	2	2.7e-11	82.5	1
Xtandem	22872	3-2_Pellet	FYNDKFEIPSIEGK	843.919000	844.265000	-0.346000	2	1.0e-08	54.8	1
Xtandem	22164	3-2_SDS	FYNDKFEIPSIEGK	843.919000	844.455000	-0.536000	2	1.4e-10	68.0	1
Xtandem	22140	4_Pellet	FYNDKFEIPSIEGK	843.919000	844.555000	-0.636000	2	1.3e-05	45.9	1
Xtandem	22221	4_SDS	FYNDKFEIPSIEGK	843.919000	844.485000	-0.566000	2	6.6e-12	91.8	1
OMSSA	2169-2177	Micyo_2_10_09_2D_Elute_1000mM	GEIHNLIEVDINK	747.3945	747.3945	0	2	7.68249114500688e-13		1
OMSSA	3719-3727	Micyo_2_10_09_2D_Elute_250mM	GEIHNLIEVDINK	498.596333333333	498.595666666667	0.000666666666688798	3	2.41929106584469e-13		1
OMSSA	3730-3737	Micyo_2_10_09_2D_Elute_250mM	GEIHNLIEVDINK	747.3945	747.3935	0.000999999999976353	2	4.70650049303256e-14		1
OMSSA	3511-3515	Micyo_2_10_09_2D_Elute_250mM_091003224106	GEIHNLIEVDINK	498.596333333333	498.595666666667	0.000666666666688798	3	1.12737818760342e-11		1
OMSSA	3525-3531	Micyo_2_10_09_2D_Elute_250mM_091003224106	GEIHNLIEVDINK	747.3945	747.3945	0	2	1.03362084956901e-13		1
OMSSA	2510-2514	Micyo_2_10_09_2D_Elute_500mM	GEIHNLIEVDINK	747.3945	747.3935	0.000999999999976353	2	7.36471966570148e-14		1
OMSSA	2522	Micyo_2_10_09_2D_Elute_500mM	GEIHNLIEVDINK	498.596333333333	498.595666666667	0.000666666666688798	3	6.48175892958728e-08		1
OMSSA	2535	Micyo_2_10_09_2D_Elute_500mM	GEIHNLIEVDINK	498.596333333333	498.596666666667	-0.000333333333287555	3	9.50238643192338e-08		1
OMSSA	2323-2329	Micyo_2_10_09_2D_Elute_500mM_091003235831	GEIHNLIEVDINK	498.596333333333	498.595666666667	0.000666666666688798	3	3.74877844376891e-11		1
OMSSA	2331	Micyo_2_10_09_2D_Elute_500mM_091003235831	GEIHNLIEVDINK	747.3945	747.3935	0.000999999999976353	2	1.04393780855501e-13		1
OMSSA	23605	1-2_Pellet	GVFNIMLDK	518.7705	518.7425	0.02800000000002	2	0.0045825224621649		1
Xtandem	23605	1-2_Pellet	GVFNIMLDK	518.775000	518.745000	0.030000	2	5.4e-03	37.3	1
OMSSA	4679-4686	Micyo_2_10_09_2D_Elute_250mM	GVFNIMLDK	518.7705	518.7715	-0.000999999999976353	2	1.53094380981737e-06		1
Xtandem	4679-4686	Micyo_2_10_09_2D_Elute_250mM	GVFNIMLDK	518.775000	518.775000	0.000000	2	6.7e-05	54.0	1
OMSSA	7827	1-2_SDS	HFYESELK	526.749	526.6725	0.07650000000001	2	8.1727678664673e-05		1
Xtandem	7827	1-2_SDS	HFYESELK	526.752500	526.675000	0.077500	2	9.7e-05	35.4	1
OMSSA	8025	3-2_SDS	HFYESELK	526.749	526.7425	0.00650000000007367	2	0.0020824164163389		1
Xtandem	26168	1-1_Pellet	IDNENYIDLYGALK	820.908500	821.405000	-0.496500	2	4.3e-08	72.5	1
Xtandem	26429	2-1_Tween	IDNENYIDLYGALK	820.908500	821.375000	-0.466500	2	1.7e-05	44.6	1
OMSSA	25165	2-2_SDS	IDNENYIDLYGALK	820.9045	820.9525	-0.0480000000000018	2	3.87865265914712e-06		1
Xtandem	25165	2-2_SDS	IDNENYIDLYGALK	820.908500	820.955000	-0.046500	2	6.4e-08	59.9	1
Xtandem	27071	4_SDS	IDNENYIDLYGALK	820.908500	821.415000	-0.506500	2	1.4e-07	55.5	1
OMSSA	3126-3131	Micyo_2_10_09_2D_Elute_1000mM	IDNENYIDLYGALK	820.9045	820.9045	0	2	3.48160446364026e-15		1
Xtandem	3126-3131	Micyo_2_10_09_2D_Elute_1000mM	IDNENYIDLYGALK	820.908550	820.910000	-0.001450	2	2.2e-08	60.3	1
OMSSA	3304-3308	Micyo_2_10_09_2D_Elute_100mM_091003212339	IDNENYIDLYGALK	820.9045	820.9045	0	2	5.45728943541535e-14		1
Xtandem	3304-3308	Micyo_2_10_09_2D_Elute_100mM_091003212339	IDNENYIDLYGALK	820.908550	820.910000	-0.001450	2	1.4e-07	56.5	1
Xtandem	4157	Micyo_2_10_09_2D_Elute_20mM_091003145633	IDNENYIDLYGALK	820.908550	820.910000	-0.001450	2	3.1e-04	37.7	1
OMSSA	4157	Micyo_2_10_09_2D_Elute_20mM_091003145633	IDNENYIDLYGALK	820.9045	820.9035	0.000999999999976353	2	7.04554558505481e-09		1
OMSSA	4710-4714	Micyo_2_10_09_2D_Elute_250mM	IDNENYIDLYGALK	820.9045	820.9055	-0.000999999999976353	2	6.51685814041555e-16		1
Xtandem	4710-4714	Micyo_2_10_09_2D_Elute_250mM	IDNENYIDLYGALK	820.908550	820.910000	-0.001450	2	1.1e-09	64.9	1
Xtandem	4512-4518	Micyo_2_10_09_2D_Elute_250mM_091003224106	IDNENYIDLYGALK	820.908550	820.910000	-0.001450	2	8.6e-07	56.9	1
OMSSA	4512-4518	Micyo_2_10_09_2D_Elute_250mM_091003224106	IDNENYIDLYGALK	820.9045	820.9045	0	2	4.53817321335999e-15		1
OMSSA	3651-3659	Micyo_2_10_09_2D_Elute_25mM_091003161355	IDNENYIDLYGALK	820.9045	820.9045	0	2	1.7224133342909e-10		1
Xtandem	3651-3659	Micyo_2_10_09_2D_Elute_25mM_091003161355	IDNENYIDLYGALK	820.908550	820.910000	-0.001450	2	5.7e-06	49.3	1
Xtandem	3437-3439	Micyo_2_10_09_2D_Elute_30mM_091003173121	IDNENYIDLYGALK	820.908550	820.910000	-0.001450	2	7.9e-09	57.0	1
OMSSA	3437-3439	Micyo_2_10_09_2D_Elute_30mM_091003173121	IDNENYIDLYGALK	820.9045	820.9045	0	2	3.0614491846099e-12		1
Xtandem	3292-3295	Micyo_2_10_09_2D_Elute_40mM_091003184846	IDNENYIDLYGALK	820.908550	820.910000	-0.001450	2	2.4e-08	53.2	1
OMSSA	3292-3295	Micyo_2_10_09_2D_Elute_40mM_091003184846	IDNENYIDLYGALK	820.9045	820.9045	0	2	1.05764980638608e-12		1
Xtandem	3493-3498	Micyo_2_10_09_2D_Elute_500mM	IDNENYIDLYGALK	820.908550	820.910000	-0.001450	2	1.5e-10	64.6	1
OMSSA	3493-3498	Micyo_2_10_09_2D_Elute_500mM	IDNENYIDLYGALK	820.9045	820.9045	0	2	5.39574750727135e-15		1
OMSSA	3295-3299	Micyo_2_10_09_2D_Elute_500mM_091003235831	IDNENYIDLYGALK	820.9045	820.9045	0	2	1.01362210867748e-15		1
Xtandem	3295-3299	Micyo_2_10_09_2D_Elute_500mM_091003235831	IDNENYIDLYGALK	820.908550	820.910000	-0.001450	2	1.5e-09	64.8	1
Xtandem	3134-3141	Micyo_2_10_09_2D_Elute_50mM_091003200613	IDNENYIDLYGALK	820.908550	820.910000	-0.001450	2	5.8e-07	61.1	1
OMSSA	3134-3141	Micyo_2_10_09_2D_Elute_50mM_091003200613	IDNENYIDLYGALK	820.9045	820.9045	0	2	2.82101541424334e-14		1
Xtandem	26294	2-1_Pellet	IESINTKDELVEFLK	889.479500	889.945000	-0.465500	2	3.8e-03	37.1	1
Xtandem	24052	2-2_SDS	IESINTKDELVEFLK	889.479500	889.945000	-0.465500	2	1.2e-03	52.5	1
Xtandem	43452	2-1_SDS	IIETANNFFALNVAEAIFK	1063.066500	1063.255000	-0.188500	2	1.9e-04	35.2	1
Xtandem	41099	2-2_Pellet	IIETANNFFALNVAEAIFK	1063.066500	1063.535000	-0.468500	2	1.9e-03	41.1	1
Xtandem	42655	2-2_Pellet	IIETANNFFALNVAEAIFK	1063.066500	1063.485000	-0.418500	2	2.4e-03	36.8	1
Xtandem	40596	4_Digitonin	IIETANNFFALNVAEAIFK	1063.066500	1063.265000	-0.198500	2	1.3e-03	41.4	1
Xtandem	40763	4_Pellet	IIETANNFFALNVAEAIFK	1063.066500	1064.015000	-0.948500	2	4.1e-03	41.7	1
Xtandem	41565	4_Pellet	IIETANNFFALNVAEAIFK	1063.066500	1063.435000	-0.368500	2	9.2e-03	31.3	1
Xtandem	20777	1-2_SDS	IIFESYPEIEK	684.355000	684.685000	-0.330000	2	6.4e-04	37.2	1
Xtandem	21107	2-1_SDS	IIFESYPEIEK	684.355000	684.765000	-0.410000	2	8.0e-03	46.7	1
Xtandem	22053	3-2_Pellet	IIFESYPEIEK	684.355000	684.405000	-0.050000	2	4.5e-03	42.6	1
Xtandem	22323	4_Tween	IIFESYPEIEK	684.355000	685.015000	-0.660000	2	1.4e-04	40.9	1
Xtandem	22175	1-2_Pellet	ILTLKEDDLV	579.831000	580.145000	-0.314000	2	6.6e-05	42.7	1
OMSSA	22326	3-2_Pellet	ILTLKEDDLV	579.8275	579.7825	0.0449999999999591	2	0.00738439766568912		1
Xtandem	22326	3-2_Pellet	ILTLKEDDLV	579.831000	579.785000	0.046000	2	5.0e-03	36.2	1
OMSSA	34842	2-1_Tween	INEESEDDAFANIESILEYAHSK	875.398	875.482666666667	-0.0846666666666351	3	0.00974892179465467		1
OMSSA	3543-3548	Micyo_2_10_09_2D_Elute_1000mM_091004011557	INSPISSVSLASNEFDDFSEK	1143.535	1143.5355	-0.00049999999987449	2	2.97889303986456e-19		1
OMSSA	5132-5140	Micyo_2_10_09_2D_Elute_250mM_091003224106	INSPISSVSLASNEFDDFSEK	1143.535	1143.5345	0.000500000000101863	2	1.79267382244138e-18		1
OMSSA	3881-3886	Micyo_2_10_09_2D_Elute_500mM_091003235831	INSPISSVSLASNEFDDFSEK	1143.535	1143.5345	0.000500000000101863	2	8.81619651889419e-18		1
OMSSA	3890	Micyo_2_10_09_2D_Elute_500mM_091003235831	INSPISSVSLASNEFDDFSEK	762.69	762.689666666667	0.000333333333401242	3	6.46110185104076e-301		1
OMSSA	1164-1170	Micyo_2_10_09_2D_load_091002172423	IVETQLK	415.746	415.7455	0.000499999999988177	2	0.00556974543962025		1
OMSSA	1403-1408	Micyo_2_10_09_2D_load_091003095248	IVETQLK	415.746	415.7455	0.000499999999988177	2	0.000492719954077533		1
Xtandem	16341	2-1_Pellet	KKTELSLAELQNVQK	864.993000	864.855000	0.138000	2	1.1e-05	49.6	1
Xtandem	28845	3-2_SDS	KLINSPISSVSLASNEFDDFSEK	1264.128500	1264.515000	-0.386500	2	3.1e-04	37.5	1
Xtandem	28408	4_SDS	KLINSPISSVSLASNEFDDFSEK	1264.128500	1265.215000	-1.086500	2	5.6e-10	64.7	1
Xtandem	18740	2-1_Digitonin	KTELSLAELQNVQK	800.945500	801.625000	-0.679500	2	1.3e-03	35.6	1
Xtandem	18570	3-2_Pellet	KTELSLAELQNVQK	800.945500	801.615000	-0.669500	2	8.3e-05	61.5	1
OMSSA	2770-2777	Micyo_2_10_09_2D_Elute_250mM	KVFEILAK	474.2925	474.2925	0	2	8.79634008417237e-06		1
Xtandem	2770-2777	Micyo_2_10_09_2D_Elute_250mM	KVFEILAK	474.296450	474.296000	0.000450	2	8.6e-05	42.0	1
Xtandem	34463	2-1_Digitonin	KYPVFILNFVEWK	841.965500	842.775000	-0.809500	2	1.9e-07	54.0	1
Xtandem	21541	1-1_SDS	LEISNFENLEK	668.339500	668.715000	-0.375500	2	2.2e-03	55.0	1
Xtandem	21886	2-2_Pellet	LEISNFENLEK	668.339500	668.855000	-0.515500	2	7.6e-03	37.6	1
Xtandem	22157	3-2_Pellet	LEISNFENLEK	668.339500	668.655000	-0.315500	2	4.6e-03	53.9	1
Xtandem	4036-4044	Micyo_2_10_09_2D_Elute_15mM	LEISNFENLEK	668.339750	668.340000	-0.000250	2	1.3e-05	57.8	1
OMSSA	4036-4044	Micyo_2_10_09_2D_Elute_15mM	LEISNFENLEK	668.3365	668.3355	0.000999999999976353	2	2.30321829862945e-11		1
OMSSA	9180	4_SDS	LHIVETQLK	540.8175	540.7925	0.0249999999999773	2	0.00064065431426635		1
Xtandem	9180	4_SDS	LHIVETQLK	540.821000	540.795000	0.026000	2	8.5e-05	50.4	1
Xtandem	21383	4_Pellet	LLANLITVER	571.347000	571.295000	0.052000	2	2.2e-05	40.5	1
Xtandem	19576	1-1_Digitonin	LNNDSEFQQLYTR	814.386000	815.195000	-0.809000	2	6.2e-05	42.8	1
Xtandem	19039	4_Digitonin	LNNDSEFQQLYTR	814.386000	814.785000	-0.399000	2	1.1e-04	47.6	1
Xtandem	9004	1-1_SDS	LNNTNQNLSYER	733.351500	733.745000	-0.393500	2	7.6e-05	56.3	1
Xtandem	8724	1-2_SDS	LNNTNQNLSYER	733.351500	733.675000	-0.323500	2	2.6e-06	50.5	1
Xtandem	8323	2-2_SDS	LNNTNQNLSYER	733.351500	733.705000	-0.353500	2	5.2e-04	55.1	1
OMSSA	3082-3089	Micyo_2_10_09_2D_Elute_1000mM	LPLLFYGK	475.7815	475.7815	0	2	3.12048495450292e-05		1
OMSSA	3324-3329	Micyo_2_10_09_2D_Elute_100mM_091003212339	LPLLFYGK	475.7815	475.7815	0	2	1.44543821212334e-06		1
OMSSA	4675-4682	Micyo_2_10_09_2D_Elute_250mM	LPLLFYGK	475.7815	475.7815	0	2	2.4509264813274e-07		1
OMSSA	4507-4513	Micyo_2_10_09_2D_Elute_250mM_091003224106	LPLLFYGK	475.7815	475.7815	0	2	0.000365624795025272		1
OMSSA	3459-3463	Micyo_2_10_09_2D_Elute_500mM	LPLLFYGK	475.7815	475.7815	0	2	7.92137710951807e-06		1
OMSSA	3170-3175	Micyo_2_10_09_2D_Elute_50mM_091003200613	LPLLFYGK	475.7815	475.7815	0	2	6.92279787950946e-07		1
OMSSA	5809	Micyo_2_10_09_2D_Elute_5mM_091003110320	LTLKEDDLV	523.2855	523.2845	0.000999999999976353	2	0.00491598514088941		1
OMSSA	5842	Micyo_2_10_09_2D_Elute_5mM_091003110320	LTLKEDDLV	523.2855	523.2845	0.000999999999976353	2	0.000688861186136489		1
OMSSA	1091-1098	Micyo_2_10_09_2D_load_091002172423	NNTNQNLSYER	676.8065	676.8055	0.000999999999976353	2	1.62285132426818e-10		1
OMSSA	1328-1334	Micyo_2_10_09_2D_load_091003095248	NNTNQNLSYER	676.8065	676.8055	0.000999999999976353	2	1.55913209749188e-09		1
Xtandem	528-536	Micyo_2_10_09_2D_load_091002172423	NQQNAIER	486.743100	486.743000	0.000100	2	6.5e-05	42.7	1
OMSSA	528-536	Micyo_2_10_09_2D_load_091002172423	NQQNAIER	486.74	486.7385	0.00150000000002137	2	0.000112158732627756		1
Xtandem	747-755	Micyo_2_10_09_2D_load_091003095248	NQQNAIER	486.743100	486.743000	0.000100	2	1.4e-03	35.3	1
OMSSA	747-755	Micyo_2_10_09_2D_load_091003095248	NQQNAIER	486.74	486.7395	0.000499999999988177	2	0.0023804482556921		1
Xtandem	25470	1-1_SDS	SINADEIQNTSNSEDLEIFK	1134.034000	1134.415000	-0.381000	2	4.3e-12	81.5	1
Xtandem	24978	1-2_Pellet	SINADEIQNTSNSEDLEIFK	1134.034000	1133.965000	0.069000	2	9.8e-03	31.4	1
Xtandem	25274	2-1_Pellet	SINADEIQNTSNSEDLEIFK	1134.034000	1134.345000	-0.311000	2	1.2e-09	65.0	1
Xtandem	25506	2-1_SDS	SINADEIQNTSNSEDLEIFK	1134.034000	1134.105000	-0.071000	2	9.1e-14	82.6	1
Xtandem	24270	2-2_SDS	SINADEIQNTSNSEDLEIFK	1134.034000	1134.435000	-0.401000	2	2.4e-03	31.6	1
Xtandem	25869	3-2_SDS	SINADEIQNTSNSEDLEIFK	1134.034000	1134.705000	-0.671000	2	2.9e-06	48.9	1
Xtandem	25449	4_Digitonin	SINADEIQNTSNSEDLEIFK	1134.034000	1134.135000	-0.101000	2	3.0e-07	55.8	1
Xtandem	24679	4_Pellet	SINADEIQNTSNSEDLEIFK	1134.034000	1134.485000	-0.451000	2	2.0e-14	73.3	1
OMSSA	3018-3025	Micyo_2_10_09_2D_Elute_100mM_091003212339	SINADEIQNTSNSEDLEIFK	1134.031	1134.0295	0.00149999999985084	2	1.33752493454061e-16		1
Xtandem	3018-3025	Micyo_2_10_09_2D_Elute_100mM_091003212339	SINADEIQNTSNSEDLEIFK	1134.033900	1134.035000	-0.001100	2	2.2e-10	73.4	1
Xtandem	3784	Micyo_2_10_09_2D_Elute_20mM_091003145633	SINADEIQNTSNSEDLEIFK	1134.033900	1134.035000	-0.001100	2	3.1e-09	61.4	1
OMSSA	3784	Micyo_2_10_09_2D_Elute_20mM_091003145633	SINADEIQNTSNSEDLEIFK	1134.031	1134.0305	0.00049999999987449	2	1.29836697489103e-14		1
OMSSA	4376-4382	Micyo_2_10_09_2D_Elute_250mM	SINADEIQNTSNSEDLEIFK	1134.031	1134.0285	0.00250000000005457	2	5.35015000044487e-19		1
Xtandem	4376-4382	Micyo_2_10_09_2D_Elute_250mM	SINADEIQNTSNSEDLEIFK	1134.033900	1134.030000	0.003900	2	2.5e-12	70.1	1
OMSSA	3306-3312	Micyo_2_10_09_2D_Elute_25mM_091003161355	SINADEIQNTSNSEDLEIFK	1134.031	1134.0295	0.00149999999985084	2	1.19631358349831e-16		1
Xtandem	3306-3312	Micyo_2_10_09_2D_Elute_25mM_091003161355	SINADEIQNTSNSEDLEIFK	1134.033900	1134.035000	-0.001100	2	3.5e-12	64.9	1
OMSSA	3106	Micyo_2_10_09_2D_Elute_30mM_091003173121	SINADEIQNTSNSEDLEIFK	1134.031	1134.0305	0.00049999999987449	2	7.53246022272011e-13		1
Xtandem	3106	Micyo_2_10_09_2D_Elute_30mM_091003173121	SINADEIQNTSNSEDLEIFK	1134.033900	1134.035000	-0.001100	2	3.6e-11	62.1	1
Xtandem	3120	Micyo_2_10_09_2D_Elute_30mM_091003173121	SINADEIQNTSNSEDLEIFK	1134.033900	1134.035000	-0.001100	2	4.4e-09	65.1	1
OMSSA	3120	Micyo_2_10_09_2D_Elute_30mM_091003173121	SINADEIQNTSNSEDLEIFK	1134.031	1134.0305	0.00049999999987449	2	3.06513869012306e-13		1
OMSSA	2997-3004	Micyo_2_10_09_2D_Elute_40mM_091003184846	SINADEIQNTSNSEDLEIFK	1134.031	1134.0305	0.00049999999987449	2	6.55405105003238e-18		1
Xtandem	2997-3004	Micyo_2_10_09_2D_Elute_40mM_091003184846	SINADEIQNTSNSEDLEIFK	1134.033900	1134.035000	-0.001100	2	7.1e-13	82.4	1
Xtandem	3173-3180	Micyo_2_10_09_2D_Elute_500mM	SINADEIQNTSNSEDLEIFK	1134.033900	1134.035000	-0.001100	2	5.6e-09	71.3	1
OMSSA	3173-3180	Micyo_2_10_09_2D_Elute_500mM	SINADEIQNTSNSEDLEIFK	1134.031	1134.0295	0.00149999999985084	2	4.9391802050717e-16		1
Xtandem	2836-2846	Micyo_2_10_09_2D_Elute_50mM_091003200613	SINADEIQNTSNSEDLEIFK	1134.033900	1134.035000	-0.001100	2	2.8e-10	61.6	1
OMSSA	2836-2846	Micyo_2_10_09_2D_Elute_50mM_091003200613	SINADEIQNTSNSEDLEIFK	1134.031	1134.0295	0.00149999999985084	2	1.20277190487233e-15		1
Xtandem	11421	2-1_Pellet	SLNTDFEGGK	534.250500	534.565000	-0.314500	2	2.5e-04	39.4	1
Xtandem	9159	2-1_SDS	SLNTDFEGGK	534.250500	534.575000	-0.324500	2	1.1e-04	41.5	1
Xtandem	9759	2-2_SDS	SLNTDFEGGK	534.250500	534.595000	-0.344500	2	1.1e-03	35.9	1
Xtandem	10189	3-2_SDS	SLNTDFEGGK	534.250500	534.595000	-0.344500	2	2.5e-03	33.9	1
Xtandem	8965	2-1_Pellet	SLNTDFEGGKK	598.298000	598.605000	-0.307000	2	1.5e-04	40.7	1
Xtandem	7303	4_Digitonin	SLNTDFEGGKK	598.298000	598.665000	-0.367000	2	3.2e-05	44.4	1
Xtandem	7775	4_Pellet	SLNTDFEGGKK	598.298000	598.645000	-0.347000	2	4.7e-08	60.1	1
OMSSA	2169	Micyo_2_10_09_2D_load_091003095248	SNFENLEK	490.731	490.7305	0.000499999999988177	2	8.30485141557952e-05		1
OMSSA	3671	Micyo_2_10_09_2D_Elute_500mM	SPISSVSLASNEFDDFSEK	1029.9715	1029.9735	-0.00199999999995271	2	9.32794559662463e-12		1
Xtandem	39524	1-1_Pellet	SQTIANIISNIIALNR	870.998500	871.865000	-0.866500	2	3.7e-06	54.7	1
Xtandem	38698	1-1_Tween	SQTIANIISNIIALNR	870.998500	872.035000	-1.036500	2	1.8e-03	44.0	1
Xtandem	38802	1-1_Tween	SQTIANIISNIIALNR	870.998500	870.825000	0.173500	2	3.8e-03	35.1	1
Xtandem	40868	2-1_SDS	SQTIANIISNIIALNR	870.998500	871.115000	-0.116500	2	5.3e-06	46.4	1
Xtandem	39356	2-2_Pellet	SQTIANIISNIIALNR	870.998500	871.375000	-0.376500	2	1.1e-05	52.7	1
Xtandem	39314	3-2_Pellet	SQTIANIISNIIALNR	870.998500	871.075000	-0.076500	2	1.8e-09	64.7	1
Xtandem	39395	3-2_Tween	SQTIANIISNIIALNR	870.998500	871.905000	-0.906500	2	9.9e-04	33.2	1
Xtandem	41078	4_SDS	SQTIANIISNIIALNR	870.998500	871.025000	-0.026500	2	1.4e-06	54.6	1
OMSSA	4155-4161	Micyo_2_10_09_2D_Elute_1000mM	TDFQQEFIEEFSK	824.374	824.3735	0.000499999999988177	2	3.85113306182871e-16		1
OMSSA	4005-4012	Micyo_2_10_09_2D_Elute_1000mM_091004011557	TDFQQEFIEEFSK	824.374	824.3735	0.000499999999988177	2	1.46253433814562e-15		1
OMSSA	5829	Micyo_2_10_09_2D_Elute_250mM	TDFQQEFIEEFSK	824.374	824.3735	0.000499999999988177	2	2.31755839174982e-16		1
OMSSA	5604-5610	Micyo_2_10_09_2D_Elute_250mM_091003224106	TDFQQEFIEEFSK	824.374	824.3735	0.000499999999988177	2	2.42422477497743e-16		1
OMSSA	4533-4538	Micyo_2_10_09_2D_Elute_500mM	TDFQQEFIEEFSK	824.374	824.3735	0.000499999999988177	2	2.5269282358042e-15		1
OMSSA	4354-4361	Micyo_2_10_09_2D_Elute_500mM_091003235831	TDFQQEFIEEFSK	824.374	824.3735	0.000499999999988177	2	5.83847456661559e-16		1
Xtandem	20717	1-2_SDS	TELSLAELQNVQK	736.898000	737.375000	-0.477000	2	8.7e-04	40.9	1
Xtandem	22088	2-1_Pellet	TELSLAELQNVQK	736.898000	737.295000	-0.397000	2	7.2e-06	55.6	1
Xtandem	21591	3-2_Pellet	TELSLAELQNVQK	736.898000	737.335000	-0.437000	2	2.1e-05	52.9	1
OMSSA	21655	1-1_Pellet	TGEIHNLIEVDINK	532.279	532.342666666667	-0.063666666666677	3	0.000232970080288707		1
Xtandem	19554	1-1_Tween	TGEIHNLIEVDINK	797.922000	797.865000	0.057000	2	1.3e-03	35.9	1
Xtandem	20227	1-2_Pellet	TGEIHNLIEVDINK	797.922000	798.405000	-0.483000	2	2.8e-08	73.8	1
OMSSA	18805	1-2_SDS	TGEIHNLIEVDINK	797.9185	797.8925	0.0259999999999536	2	1.06650219060434e-05		1
Xtandem	18805	1-2_SDS	TGEIHNLIEVDINK	797.922000	797.895000	0.027000	2	7.3e-06	61.5	1
Xtandem	19070	2-1_SDS	TGEIHNLIEVDINK	797.922000	798.295000	-0.373000	2	2.7e-07	73.8	1
Xtandem	18868	2-2_SDS	TGEIHNLIEVDINK	797.922000	797.985000	-0.063000	2	1.6e-07	74.0	1
OMSSA	18868	2-2_SDS	TGEIHNLIEVDINK	797.9185	797.9825	-0.0639999999999645	2	2.22285891270045e-08		1
Xtandem	19310	2-2_SDS	TGEIHNLIEVDINK	797.922000	797.805000	0.117000	2	1.6e-06	61.6	1
OMSSA	19310	2-2_SDS	TGEIHNLIEVDINK	797.9185	797.8025	0.115999999999985	2	0.00539059721662514		1
Xtandem	20142	3-2_Pellet	TGEIHNLIEVDINK	797.922000	798.375000	-0.453000	2	9.0e-06	69.6	1
Xtandem	20079	3-2_SDS	TGEIHNLIEVDINK	797.922000	798.315000	-0.393000	2	6.3e-08	78.6	1
Xtandem	21003	3-2_SDS	TGEIHNLIEVDINK	797.922000	798.325000	-0.403000	2	1.7e-03	43.2	1
Xtandem	19574	4_SDS	TGEIHNLIEVDINK	797.922000	798.025000	-0.103000	2	9.1e-06	59.0	1
Xtandem	19618	4_SDS	TGEIHNLIEVDINK	797.922000	797.975000	-0.053000	2	3.9e-10	91.0	1
OMSSA	19618	4_SDS	TGEIHNLIEVDINK	797.9185	797.9725	-0.0539999999999736	2	4.43082566524148e-15		1
OMSSA	2141-2148	Micyo_2_10_09_2D_Elute_1000mM	TGEIHNLIEVDINK	797.9185	797.9175	0.000999999999976353	2	1.58059110791208e-16		1
Xtandem	2141-2148	Micyo_2_10_09_2D_Elute_1000mM	TGEIHNLIEVDINK	797.921950	797.920000	0.001950	2	1.7e-06	67.2	1
OMSSA	2151	Micyo_2_10_09_2D_Elute_1000mM	TGEIHNLIEVDINK	532.279	532.278666666667	0.000333333333287555	3	1.14094291755325e-10		1
Xtandem	2151	Micyo_2_10_09_2D_Elute_1000mM	TGEIHNLIEVDINK	532.281300	532.280000	0.001300	3	4.9e-05	51.8	1
Xtandem	2165	Micyo_2_10_09_2D_Elute_1000mM	TGEIHNLIEVDINK	532.281300	532.280000	0.001300	3	9.3e-05	47.7	1
OMSSA	2165	Micyo_2_10_09_2D_Elute_1000mM	TGEIHNLIEVDINK	532.279	532.278666666667	0.000333333333287555	3	9.34570146130833e-12		1
OMSSA	1993	Micyo_2_10_09_2D_Elute_1000mM_091004011557	TGEIHNLIEVDINK	532.279	532.278666666667	0.000333333333287555	3	1.40226735180307e-08		1
Xtandem	1993	Micyo_2_10_09_2D_Elute_1000mM_091004011557	TGEIHNLIEVDINK	532.281300	532.280000	0.001300	3	1.7e-04	42.6	1
OMSSA	2491-2498	Micyo_2_10_09_2D_Elute_100mM_091003212339	TGEIHNLIEVDINK	797.9185	797.9185	0	2	1.10172611072142e-15		1
Xtandem	2491-2498	Micyo_2_10_09_2D_Elute_100mM_091003212339	TGEIHNLIEVDINK	797.921950	797.920000	0.001950	2	6.1e-09	75.5	1
OMSSA	2495-2501	Micyo_2_10_09_2D_Elute_100mM_091003212339	TGEIHNLIEVDINK	532.279	532.278666666667	0.000333333333287555	3	1.2134742546942e-14		1
Xtandem	2495-2501	Micyo_2_10_09_2D_Elute_100mM_091003212339	TGEIHNLIEVDINK	532.281300	532.280000	0.001300	3	2.1e-05	55.5	1
Xtandem	3680-3685	Micyo_2_10_09_2D_Elute_250mM	TGEIHNLIEVDINK	532.281300	532.280000	0.001300	3	1.6e-04	49.3	1
OMSSA	3680-3685	Micyo_2_10_09_2D_Elute_250mM	TGEIHNLIEVDINK	532.279	532.278666666667	0.000333333333287555	3	1.75015859712279e-14		1
Xtandem	3686-3693	Micyo_2_10_09_2D_Elute_250mM	TGEIHNLIEVDINK	797.921950	797.920000	0.001950	2	1.9e-09	79.4	1
OMSSA	3686-3693	Micyo_2_10_09_2D_Elute_250mM	TGEIHNLIEVDINK	797.9185	797.9185	0	2	1.58394360670371e-17		1
Xtandem	3485-3493	Micyo_2_10_09_2D_Elute_250mM_091003224106	TGEIHNLIEVDINK	532.281300	532.280000	0.001300	3	1.0e-06	65.5	1
OMSSA	3485-3493	Micyo_2_10_09_2D_Elute_250mM_091003224106	TGEIHNLIEVDINK	532.279	532.278666666667	0.000333333333287555	3	1.38292681413825e-14		1
OMSSA	3496-3499	Micyo_2_10_09_2D_Elute_250mM_091003224106	TGEIHNLIEVDINK	797.9185	797.9175	0.000999999999976353	2	1.98237760013293e-17		1
Xtandem	3496-3499	Micyo_2_10_09_2D_Elute_250mM_091003224106	TGEIHNLIEVDINK	797.921950	797.920000	0.001950	2	2.0e-08	70.7	1
OMSSA	2529	Micyo_2_10_09_2D_Elute_40mM_091003184846	TGEIHNLIEVDINK	532.279	532.278666666667	0.000333333333287555	3	2.25810544552404e-13		1
Xtandem	2529	Micyo_2_10_09_2D_Elute_40mM_091003184846	TGEIHNLIEVDINK	532.281300	532.280000	0.001300	3	6.6e-04	53.1	1
Xtandem	2531-2538	Micyo_2_10_09_2D_Elute_40mM_091003184846	TGEIHNLIEVDINK	797.921950	797.920000	0.001950	2	5.0e-08	66.0	1
OMSSA	2531-2538	Micyo_2_10_09_2D_Elute_40mM_091003184846	TGEIHNLIEVDINK	797.9185	797.9175	0.000999999999976353	2	3.2185897214274e-13		1
OMSSA	2542	Micyo_2_10_09_2D_Elute_40mM_091003184846	TGEIHNLIEVDINK	532.279	532.278666666667	0.000333333333287555	3	1.17675924699635e-07		1
Xtandem	2542	Micyo_2_10_09_2D_Elute_40mM_091003184846	TGEIHNLIEVDINK	532.281300	532.280000	0.001300	3	1.0e-03	39.5	1
Xtandem	2496-2503	Micyo_2_10_09_2D_Elute_500mM	TGEIHNLIEVDINK	797.921950	797.920000	0.001950	2	3.6e-10	83.0	1
OMSSA	2496-2503	Micyo_2_10_09_2D_Elute_500mM	TGEIHNLIEVDINK	797.9185	797.9185	0	2	4.30205276752671e-18		1
Xtandem	2497-2502	Micyo_2_10_09_2D_Elute_500mM	TGEIHNLIEVDINK	532.281300	532.280000	0.001300	3	1.6e-05	56.1	1
OMSSA	2497-2502	Micyo_2_10_09_2D_Elute_500mM	TGEIHNLIEVDINK	532.279	532.278666666667	0.000333333333287555	3	1.1931168950492e-15		1
Xtandem	2289	Micyo_2_10_09_2D_Elute_500mM_091003235831	TGEIHNLIEVDINK	532.281300	532.280000	0.001300	3	6.1e-05	46.2	1
OMSSA	2289	Micyo_2_10_09_2D_Elute_500mM_091003235831	TGEIHNLIEVDINK	532.279	532.278666666667	0.000333333333287555	3	3.62268416160858e-12		1
OMSSA	2302	Micyo_2_10_09_2D_Elute_500mM_091003235831	TGEIHNLIEVDINK	532.279	532.278666666667	0.000333333333287555	3	7.33171795191741e-14		1
Xtandem	2302	Micyo_2_10_09_2D_Elute_500mM_091003235831	TGEIHNLIEVDINK	532.281300	532.280000	0.001300	3	6.1e-05	50.4	1
Xtandem	2356-2360	Micyo_2_10_09_2D_Elute_50mM_091003200613	TGEIHNLIEVDINK	532.281300	532.280000	0.001300	3	4.4e-06	55.6	1
OMSSA	2356-2360	Micyo_2_10_09_2D_Elute_50mM_091003200613	TGEIHNLIEVDINK	532.279	532.278666666667	0.000333333333287555	3	1.54284193216451e-14		1
OMSSA	2361-2366	Micyo_2_10_09_2D_Elute_50mM_091003200613	TGEIHNLIEVDINK	797.9185	797.9185	0	2	3.41288323244611e-14		1
Xtandem	2361-2366	Micyo_2_10_09_2D_Elute_50mM_091003200613	TGEIHNLIEVDINK	797.921950	797.920000	0.001950	2	1.4e-09	67.6	1
Xtandem	1527	Micyo_2_10_09_2D_load_091003095248	VEVLDDK	409.215300	409.215000	0.000300	2	2.5e-03	33.9	1
OMSSA	24866	4_Digitonin	VIITTPDIELIM+31.9898FEKK	641.349666666667	641.472666666667	-0.123000000000047	3	0.00869177451318359		1
Xtandem	10818	2-1_SDS	VLVGDHQQMQPIR	760.900500	761.265000	-0.364500	2	2.2e-03	38.0	1
Xtandem	14602	3-2_Digitonin	VNPLLLR	412.768000	412.966500	-0.198500	2	1.7e-04	40.4	1
Xtandem	33960	1-1_Pellet	YLELLANIFPK	660.878500	661.215000	-0.336500	2	4.5e-03	48.4	1
Xtandem	34457	2-1_Pellet	YLELLANIFPK	660.878500	661.005000	-0.126500	2	5.5e-04	37.5	1
Xtandem	33479	3-2_Pellet	YLELLANIFPK	660.878500	660.925000	-0.046500	2	6.1e-03	37.4	1
Xtandem	33854	4_Pellet	YLELLANIFPK	660.878500	661.295000	-0.416500	2	9.2e-03	37.1	1
OMSSA	3651-3655	Micyo_2_10_09_2D_Elute_250mM	YNDKFEIPSIEGK	513.920666666667	513.920666666667	0	3	1.87854117481295e-06		1
OMSSA	3446	Micyo_2_10_09_2D_Elute_250mM_091003224106	YNDKFEIPSIEGK	513.920666666667	513.920666666667	0	3	4.70803441954853e-07		1
OMSSA	2473-2479	Micyo_2_10_09_2D_Elute_500mM	YNDKFEIPSIEGK	513.920666666667	513.920666666667	0	3	0.000103531283049736		1
OMSSA	2280	Micyo_2_10_09_2D_Elute_500mM_091003235831	YNDKFEIPSIEGK	513.920666666667	513.920666666667	0	3	0.00139075771639288		1
gi|54020542|ref|YP_115997.1| hypothetical protein mhp487 [Mycoplasma hyopneumoniae 232]	46.64	0	175	175	41	41
Engine	Scans	File	Sequence	Theoretical m/z	Measured m/z	Delta m/z	Charge	E-value	HyperScore	Proteins
Xtandem	11372	1-1_Pellet	AC+57.0215SHNALC+57.0215SWC+57.0215QR	825.336500	825.765000	-0.428500	2	1.8e-05	44.4	1
Xtandem	11434	1-1_Pellet	AC+57.0215SHNALC+57.0215SWC+57.0215QR	825.336500	826.015000	-0.678500	2	2.6e-05	40.5	1
Xtandem	10775	1-1_Tween	AC+57.0215SHNALC+57.0215SWC+57.0215QR	825.336500	825.765000	-0.428500	2	4.3e-06	49.2	1
Xtandem	11708	1-2_Pellet	AC+57.0215SHNALC+57.0215SWC+57.0215QR	825.336500	825.835000	-0.498500	2	4.0e-06	48.9	1
Xtandem	9351	1-2_SDS	AC+57.0215SHNALC+57.0215SWC+57.0215QR	825.336500	825.755000	-0.418500	2	4.5e-04	41.8	1
Xtandem	9502	1-2_SDS	AC+57.0215SHNALC+57.0215SWC+57.0215QR	825.336500	825.735000	-0.398500	2	1.0e-08	77.1	1
Xtandem	9657	1-2_Tween	AC+57.0215SHNALC+57.0215SWC+57.0215QR	825.336500	825.645000	-0.308500	2	1.2e-04	41.2	1
Xtandem	11379	2-1_Digitonin	AC+57.0215SHNALC+57.0215SWC+57.0215QR	825.336500	825.825000	-0.488500	2	7.6e-07	49.6	1
OMSSA	11735	2-1_Pellet	AC+57.0215SHNALC+57.0215SWC+57.0215QR	550.554666666667	550.522666666667	0.0320000000000391	3	3.34185673649811e-08		1
Xtandem	11909	2-1_Pellet	AC+57.0215SHNALC+57.0215SWC+57.0215QR	825.336500	825.715000	-0.378500	2	1.7e-08	55.6	1
Xtandem	12038	2-1_Pellet	AC+57.0215SHNALC+57.0215SWC+57.0215QR	825.336500	825.515000	-0.178500	2	3.4e-03	35.8	1
Xtandem	8241	2-1_SDS	AC+57.0215SHNALC+57.0215SWC+57.0215QR	825.336500	825.695000	-0.358500	2	2.6e-07	56.1	1
Xtandem	11067	2-2_Tween	AC+57.0215SHNALC+57.0215SWC+57.0215QR	825.336500	825.765000	-0.428500	2	2.0e-05	42.9	1
Xtandem	9606	3-2_SDS	AC+57.0215SHNALC+57.0215SWC+57.0215QR	825.336500	825.655000	-0.318500	2	7.9e-09	64.5	1
Xtandem	10453	4_Digitonin	AC+57.0215SHNALC+57.0215SWC+57.0215QR	825.336500	825.795000	-0.458500	2	1.7e-09	64.4	1
Xtandem	8582	4_SDS	AC+57.0215SHNALC+57.0215SWC+57.0215QR	825.336500	825.795000	-0.458500	2	1.6e-10	72.4	1
Xtandem	8757	4_SDS	AC+57.0215SHNALC+57.0215SWC+57.0215QR	825.336500	825.735000	-0.398500	2	2.1e-09	64.0	1
OMSSA	16578	2-2_SDS	ALC+57.0215SWC+57.0215QRYRTYLLEAR	749.362333333333	749.252666666667	0.109666666666726	3	0.00143446264340889		1
Xtandem	15206	3-2_Pellet	C+57.0215LAC+57.0215QELLK	567.782500	568.125000	-0.342500	2	6.1e-05	44.1	1
Xtandem	15810	4_Tween	C+57.0215LAC+57.0215QELLK	567.782500	567.685000	0.097500	2	2.8e-03	47.3	1
Xtandem	24281	1-1_Pellet	EANITYQHSEFC+57.0215DSVSSFSSFK	1285.557000	1285.535000	0.022000	2	5.5e-09	54.8	1
OMSSA	4416	Micyo_2_10_09_2D_Elute_250mM_091003224106	ENQDDNLIFNQQISDQFDEK	814.028333333333	814.027666666667	0.000666666666575111	3	5.84482290590922e-12		1
OMSSA	3180	Micyo_2_10_09_2D_Elute_40mM_091003184846	ENQDDNLIFNQQISDQFDEK	814.028333333333	814.025666666667	0.00266666666652782	3	7.85432552383578e-12		1
OMSSA	5204-5216	Micyo_2_10_09_2D_Elute_5mM	ENVSSTSEVLILK	709.8835	709.8825	0.000999999999976353	2	1.03595065585636e-06		1
OMSSA	5305	Micyo_2_10_09_2D_Elute_5mM	ENVSSTSEVLILK	709.8835	709.8835	0	2	1.35042904910762e-09		1
OMSSA	4038	Micyo_2_10_09_2D_load_091002172423	ENVSSTSEVLILK	709.8835	709.8825	0.000999999999976353	2	4.39786767062571e-05		1
OMSSA	4057	Micyo_2_10_09_2D_load_091002172423	ENVSSTSEVLILK	709.8835	709.8835	0	2	4.8057573826066e-08		1
OMSSA	4329	Micyo_2_10_09_2D_load_091003095248	ENVSSTSEVLILK	709.8835	709.8835	0	2	7.77278359554593e-10		1
Xtandem	37688	1-1_SDS	ETVGIFNSLTDVFLK	841.950000	842.335000	-0.385000	2	7.1e-07	61.7	1
Xtandem	36086	1-2_SDS	ETVGIFNSLTDVFLK	841.950000	842.455000	-0.505000	2	3.3e-03	45.2	1
Xtandem	37865	2-1_SDS	ETVGIFNSLTDVFLK	841.950000	842.475000	-0.525000	2	7.7e-08	72.4	1
Xtandem	38675	2-1_SDS	ETVGIFNSLTDVFLK	841.950000	842.315000	-0.365000	2	3.7e-05	39.2	1
Xtandem	36835	2-1_Tween	ETVGIFNSLTDVFLK	841.950000	841.965000	-0.015000	2	6.2e-10	69.3	1
OMSSA	36835	2-1_Tween	ETVGIFNSLTDVFLK	841.946	841.9625	-0.0164999999999509	2	0.000409726505274077		1
Xtandem	36500	2-2_Pellet	ETVGIFNSLTDVFLK	841.950000	842.815000	-0.865000	2	7.9e-07	66.4	1
Xtandem	34809	3-2_Digitonin	ETVGIFNSLTDVFLK	841.950000	842.475000	-0.525000	2	1.3e-05	43.6	1
Xtandem	39211	4_SDS	ETVGIFNSLTDVFLK	841.950000	842.305000	-0.355000	2	1.6e-03	37.0	1
Xtandem	25721	1-1_Digitonin	EYGIINSPDLEVAVEK	888.453500	888.955000	-0.501500	2	2.8e-06	45.9	1
Xtandem	25807	1-1_Digitonin	EYGIINSPDLEVAVEK	888.453500	888.915000	-0.461500	2	1.9e-03	36.1	1
Xtandem	25644	3-2_SDS	EYGIINSPDLEVAVEK	888.453500	888.875000	-0.421500	2	3.6e-08	62.0	1
Xtandem	24968	3-2_Tween	EYGIINSPDLEVAVEK	888.453500	889.355000	-0.901500	2	3.7e-04	39.2	1
Xtandem	25248	4_Digitonin	EYGIINSPDLEVAVEK	888.453500	888.925000	-0.471500	2	2.5e-05	49.7	1
Xtandem	34077	1-1_Tween	FGSVISFPLAINFR	784.432000	784.855000	-0.423000	2	3.6e-05	50.6	1
Xtandem	35359	2-1_Pellet	FGSVISFPLAINFR	784.432000	785.335000	-0.903000	2	1.9e-04	49.9	1
Xtandem	35513	2-1_SDS	FGSVISFPLAINFR	784.432000	784.835000	-0.403000	2	1.3e-04	47.6	1
Xtandem	35111	2-1_Tween	FGSVISFPLAINFR	784.432000	784.875000	-0.443000	2	2.5e-03	41.3	1
Xtandem	35975	3-2_SDS	FGSVISFPLAINFR	784.432000	784.855000	-0.423000	2	1.4e-04	50.7	1
Xtandem	34337	4_Pellet	FGSVISFPLAINFR	784.432000	784.855000	-0.423000	2	2.9e-03	42.7	1
Xtandem	36017	4_SDS	FGSVISFPLAINFR	784.432000	784.895000	-0.463000	2	7.3e-03	39.1	1
Xtandem	13614	1-1_Digitonin	FKEQNFDLDTK	692.837500	693.335000	-0.497500	2	6.2e-03	34.8	1
Xtandem	12440	1-2_SDS	FKEQNFDLDTK	692.837500	692.915000	-0.077500	2	5.3e-05	56.1	1
Xtandem	13656	2-1_Digitonin	FKEQNFDLDTK	692.837500	693.475000	-0.637500	2	1.5e-05	51.3	1
Xtandem	13149	4_Digitonin	FKEQNFDLDTK	692.837500	692.815000	0.022500	2	9.6e-05	51.0	1
OMSSA	13149	4_Digitonin	FKEQNFDLDTK	692.834	692.8125	0.0214999999999463	2	0.00127658863454527		1
Xtandem	11804	4_SDS	FKEQNFDLDTK	692.837350	692.835000	0.002350	2	3.0e-04	52.5	1
Xtandem	2709-2714	Micyo_2_10_09_2D_Elute_15mM_091003133905	FKEQNFDLDTK	692.837350	692.835000	0.002350	2	6.8e-06	46.9	1
OMSSA	2709-2714	Micyo_2_10_09_2D_Elute_15mM_091003133905	FKEQNFDLDTK	692.834	692.8335	0.000499999999988177	2	1.13774844515224e-10		1
OMSSA	2731-2737	Micyo_2_10_09_2D_Elute_15mM_091003133905	FKEQNFDLDTK	462.222666666667	462.222666666667	0	3	1.04646040521667e-12		1
Xtandem	2731-2737	Micyo_2_10_09_2D_Elute_15mM_091003133905	FKEQNFDLDTK	462.224900	462.223333	0.001567	3	1.6e-07	51.9	1
Xtandem	2141-2150	Micyo_2_10_09_2D_Elute_20mM	FKEQNFDLDTK	692.837350	692.835000	0.002350	2	1.5e-06	42.7	1
OMSSA	2141-2150	Micyo_2_10_09_2D_Elute_20mM	FKEQNFDLDTK	692.834	692.8335	0.000499999999988177	2	6.07973958927361e-07		1
OMSSA	2088-2095	Micyo_2_10_09_2D_Elute_20mM_091003145633	FKEQNFDLDTK	692.834	692.8335	0.000499999999988177	2	6.6790535954411e-09		1
Xtandem	2088-2095	Micyo_2_10_09_2D_Elute_20mM_091003145633	FKEQNFDLDTK	692.837350	692.835000	0.002350	2	2.1e-06	42.8	1
Xtandem	1812-1819	Micyo_2_10_09_2D_Elute_25mM	FKEQNFDLDTK	692.837350	692.835000	0.002350	2	4.6e-08	60.5	1
OMSSA	1812-1819	Micyo_2_10_09_2D_Elute_25mM	FKEQNFDLDTK	692.834	692.8335	0.000499999999988177	2	2.77790493181692e-11		1
OMSSA	1623-1627	Micyo_2_10_09_2D_Elute_30mM	FKEQNFDLDTK	692.834	692.8335	0.000499999999988177	2	8.30619448430377e-11		1
Xtandem	1623-1627	Micyo_2_10_09_2D_Elute_30mM	FKEQNFDLDTK	692.837350	692.840000	-0.002650	2	4.0e-06	49.5	1
OMSSA	3209-3216	Micyo_2_10_09_2D_Elute_1000mM	FPLAINFR	489.2745	489.2745	0	2	1.20790985789187e-06		1
OMSSA	3299-3307	Micyo_2_10_09_2D_Elute_1000mM	FPLAINFR	489.2745	489.2745	0	2	0.00173912553391114		1
OMSSA	4602-4607	Micyo_2_10_09_2D_Elute_250mM_091003224106	FPLAINFR	489.2745	489.2745	0	2	1.20246444830893e-06		1
OMSSA	3590	Micyo_2_10_09_2D_Elute_500mM	FPLAINFR	489.2745	489.2745	0	2	0.000148494945932294		1
OMSSA	3606	Micyo_2_10_09_2D_Elute_500mM	FPLAINFR	489.2745	489.2745	0	2	1.32188244383358e-05		1
OMSSA	3388-3392	Micyo_2_10_09_2D_Elute_500mM_091003235831	FPLAINFR	489.2745	489.2745	0	2	1.1835123841023e-06		1
Xtandem	25344	2-1_Pellet	FYLTEIC+57.0215DEFHK	801.365500	801.825000	-0.459500	2	1.3e-05	45.7	1
Xtandem	34445	2-1_SDS	GFGGYNLQGGLSVGLGDLSVDEATR	1241.610500	1242.205000	-0.594500	2	8.8e-05	40.9	1
Xtandem	34724	2-1_SDS	GFGGYNLQGGLSVGLGDLSVDEATR	1241.610500	1241.445000	0.165500	2	7.8e-03	31.9	1
Xtandem	4310	2-2_Pellet	HLENLGAK	441.242000	441.306500	-0.064500	2	1.8e-04	40.3	1
OMSSA	4310	2-2_Pellet	HLENLGAK	441.2385	441.3025	-0.0640000000000214	2	0.00373242172273578		1
OMSSA	2132-2138	Micyo_2_10_09_2D_Elute_1000mM_091004011557	HPSYPYILLK	615.8405	615.8405	0	2	0.00479903739022037		1
OMSSA	4548-4555	Micyo_2_10_09_2D_Elute_10mM	IDEILYAIK	539.306	539.3055	0.000499999999988177	2	4.3029178802415e-05		1
OMSSA	4271-4277	Micyo_2_10_09_2D_Elute_15mM	IDEILYAIK	539.306	539.3055	0.000499999999988177	2	2.04543801364752e-07		1
OMSSA	5755-5759	Micyo_2_10_09_2D_Elute_5mM_091003110320	IDYLLK	382.724	382.7235	0.000499999999988177	2	0.00609423619202985		1
OMSSA	5844-5855	Micyo_2_10_09_2D_Elute_5mM_091003110320	IDYLLK	382.724	382.7235	0.000499999999988177	2	0.00190975820954544		1
Xtandem	28501	1-1_Pellet	IFELSHPSYPYILLK	910.500000	911.485000	-0.985000	2	1.1e-04	65.5	1
Xtandem	27143	1-2_SDS	IFELSHPSYPYILLK	910.500000	911.045000	-0.545000	2	3.1e-03	39.4	1
Xtandem	29103	2-1_Pellet	IFELSHPSYPYILLK	910.500000	910.835000	-0.335000	2	8.9e-03	49.9	1
Xtandem	28310	2-1_SDS	IFELSHPSYPYILLK	910.500000	910.905000	-0.405000	2	5.7e-03	53.7	1
Xtandem	27827	4_Pellet	IFELSHPSYPYILLK	910.500000	911.365000	-0.865000	2	1.9e-04	65.2	1
Xtandem	26582	1-1_Digitonin	ILENVSSTSEVLILK	822.971000	823.495000	-0.524000	2	1.6e-04	39.1	1
Xtandem	25687	1-1_Pellet	ILENVSSTSEVLILK	822.971000	822.955000	0.016000	2	4.2e-03	37.9	1
Xtandem	25804	2-1_Pellet	ILENVSSTSEVLILK	822.971000	823.315000	-0.344000	2	3.4e-04	48.1	1
Xtandem	26568	3-2_SDS	ILENVSSTSEVLILK	822.971000	823.795000	-0.824000	2	2.8e-03	39.2	1
Xtandem	24620	4_Pellet	ILENVSSTSEVLILK	822.971000	822.925000	0.046000	2	9.2e-06	63.8	1
Xtandem	25685	4_SDS	ILENVSSTSEVLILK	822.971000	823.835000	-0.864000	2	6.7e-03	49.8	1
Xtandem	18376	1-2_Pellet	ILLDAASFPQEGKK	758.918500	759.325000	-0.406500	2	4.8e-08	69.2	1
Xtandem	18646	2-1_Pellet	ILLDAASFPQEGKK	758.918500	759.325000	-0.406500	2	2.3e-05	59.1	1
Xtandem	16361	2-1_SDS	ILLDAASFPQEGKK	758.918500	759.335000	-0.416500	2	2.3e-06	49.9	1
Xtandem	16517	2-2_SDS	ILLDAASFPQEGKK	758.918500	759.775000	-0.856500	2	2.5e-03	40.2	1
Xtandem	14083	1-2_Pellet	ISC+57.0215QAC+57.0215NHNANC+57.0215LWC+57.0215QR	1096.450500	1096.885000	-0.434500	2	1.9e-04	36.7	1
Xtandem	12284	1-2_SDS	ISC+57.0215QAC+57.0215NHNANC+57.0215LWC+57.0215QR	1096.450500	1096.385000	0.065500	2	5.1e-09	56.4	1
Xtandem	12001	2-1_SDS	ISC+57.0215QAC+57.0215NHNANC+57.0215LWC+57.0215QR	1096.450500	1096.455000	-0.004500	2	1.5e-03	33.5	1
Xtandem	11874	2-2_SDS	ISC+57.0215QAC+57.0215NHNANC+57.0215LWC+57.0215QR	1096.450500	1096.965000	-0.514500	2	2.0e-08	54.6	1
Xtandem	11303	4_SDS	ISC+57.0215QAC+57.0215NHNANC+57.0215LWC+57.0215QR	1096.450500	1097.055000	-0.604500	2	1.7e-03	42.5	1
OMSSA	4471	Micyo_2_10_09_2D_Elute_1000mM_091004011557	ITEDEKTIDEILYAIK	632	631.999666666667	0.000333333333287555	3	0.0025480354572399		1
OMSSA	6113-6127	Micyo_2_10_09_2D_Elute_250mM_091003224106	ITEDEKTIDEILYAIK	632	631.999666666667	0.000333333333287555	3	3.24991566907748e-07		1
Xtandem	30011	1-1_Pellet	IYPQFLALGNYPLNK	875.976500	876.375000	-0.398500	2	3.0e-04	47.5	1
Xtandem	29731	1-1_Tween	IYPQFLALGNYPLNK	875.976500	876.835000	-0.858500	2	1.5e-05	55.7	1
Xtandem	30558	2-1_SDS	IYPQFLALGNYPLNK	875.976500	876.505000	-0.528500	2	9.2e-05	53.3	1
Xtandem	30261	2-1_Tween	IYPQFLALGNYPLNK	875.976500	876.905000	-0.928500	2	8.6e-03	40.9	1
Xtandem	29009	2-2_SDS	IYPQFLALGNYPLNK	875.976500	876.155000	-0.178500	2	1.4e-03	52.7	1
Xtandem	30768	3-2_SDS	IYPQFLALGNYPLNK	875.976500	876.135000	-0.158500	2	3.8e-04	62.6	1
Xtandem	27030	2-1_SDS	IYQLSYYPYFDSR	857.906000	858.305000	-0.399000	2	1.9e-04	45.6	1
Xtandem	26588	2-2_Pellet	IYQLSYYPYFDSR	857.906000	858.335000	-0.429000	2	2.7e-03	39.8	1
Xtandem	26028	2-2_SDS	IYQLSYYPYFDSR	857.906000	858.745000	-0.839000	2	2.3e-03	38.0	1
Xtandem	26567	3-2_Pellet	IYQLSYYPYFDSR	857.906000	858.355000	-0.449000	2	1.8e-06	59.3	1
Xtandem	27407	3-2_SDS	IYQLSYYPYFDSR	857.906000	858.275000	-0.369000	2	2.8e-04	50.3	1
Xtandem	26231	4_Pellet	IYQLSYYPYFDSR	857.906000	858.305000	-0.399000	2	4.6e-06	54.9	1
Xtandem	11027	1-1_Digitonin	KC+57.0215LAC+57.0215QELLK	631.830000	632.135000	-0.305000	2	3.0e-04	39.0	1
Xtandem	11069	1-1_Pellet	KC+57.0215LAC+57.0215QELLK	631.830000	631.905000	-0.075000	2	7.1e-03	49.9	1
OMSSA	11069	1-1_Pellet	KC+57.0215LAC+57.0215QELLK	631.826	631.9025	-0.07650000000001	2	7.34788689786482e-09		1
Xtandem	10883	2-2_Tween	KC+57.0215LAC+57.0215QELLK	631.830000	632.325000	-0.495000	2	2.1e-03	46.4	1
OMSSA	5942	1-2_Pellet	KSDENLEVEK	595.792	595.8025	-0.0104999999999791	2	0.00665400226022244		1
Xtandem	27605	2-1_SDS	LENQDDNLIFNQQISDQFDEK	1277.087000	1277.145000	-0.058000	2	1.3e-03	36.2	1
OMSSA	3175-3182	Micyo_2_10_09_2D_Elute_1000mM	LENQDDNLIFNQQISDQFDEK	851.723	851.722666666667	0.000333333333287555	3	1.03263779431607e-15		1
Xtandem	3175-3182	Micyo_2_10_09_2D_Elute_1000mM	LENQDDNLIFNQQISDQFDEK	851.724800	851.723333	0.001467	3	6.6e-08	64.0	1
OMSSA	2998-3003	Micyo_2_10_09_2D_Elute_1000mM_091004011557	LENQDDNLIFNQQISDQFDEK	851.723	851.723666666667	-0.000666666666688798	3	1.08653667047688e-19		1
Xtandem	2998-3003	Micyo_2_10_09_2D_Elute_1000mM_091004011557	LENQDDNLIFNQQISDQFDEK	851.724800	851.726667	-0.001867	3	1.2e-07	79.2	1
OMSSA	4754-4760	Micyo_2_10_09_2D_Elute_250mM	LENQDDNLIFNQQISDQFDEK	851.723	851.721666666667	0.00133333333326391	3	1.17951881494853e-18		1
Xtandem	4754-4760	Micyo_2_10_09_2D_Elute_250mM	LENQDDNLIFNQQISDQFDEK	851.724800	851.723333	0.001467	3	3.4e-08	75.6	1
OMSSA	4765-4771	Micyo_2_10_09_2D_Elute_250mM	LENQDDNLIFNQQISDQFDEK	1277.0845	1277.0835	0.000999999999976353	2	7.19792934292016e-16		1
Xtandem	4765-4771	Micyo_2_10_09_2D_Elute_250mM	LENQDDNLIFNQQISDQFDEK	1277.087200	1277.085000	0.002200	2	3.0e-08	68.5	1
OMSSA	4538-4543	Micyo_2_10_09_2D_Elute_250mM_091003224106	LENQDDNLIFNQQISDQFDEK	851.723	851.722666666667	0.000333333333287555	3	1.74534890734218e-18		1
Xtandem	4538-4543	Micyo_2_10_09_2D_Elute_250mM_091003224106	LENQDDNLIFNQQISDQFDEK	851.724800	851.726667	-0.001867	3	2.1e-10	79.5	1
OMSSA	4547-4550	Micyo_2_10_09_2D_Elute_250mM_091003224106	LENQDDNLIFNQQISDQFDEK	1277.0845	1277.0845	0	2	5.09587390723001e-19		1
Xtandem	4547-4550	Micyo_2_10_09_2D_Elute_250mM_091003224106	LENQDDNLIFNQQISDQFDEK	1277.087200	1277.090000	-0.002800	2	7.5e-09	70.2	1
Xtandem	3537-3543	Micyo_2_10_09_2D_Elute_500mM	LENQDDNLIFNQQISDQFDEK	851.724800	851.723333	0.001467	3	6.4e-08	72.7	1
OMSSA	3537-3543	Micyo_2_10_09_2D_Elute_500mM	LENQDDNLIFNQQISDQFDEK	851.723	851.722666666667	0.000333333333287555	3	1.02500412395562e-18		1
OMSSA	3329-3335	Micyo_2_10_09_2D_Elute_500mM_091003235831	LENQDDNLIFNQQISDQFDEK	851.723	851.722666666667	0.000333333333287555	3	0		1
Xtandem	3329-3335	Micyo_2_10_09_2D_Elute_500mM_091003235831	LENQDDNLIFNQQISDQFDEK	851.724800	851.726667	-0.001867	3	8.5e-08	79.3	1
Xtandem	21114	1-2_Pellet	LPYNENC+57.0215ASC+57.0215VHIYFC+57.0215K	1087.973000	1088.385000	-0.412000	2	3.2e-06	52.2	1
Xtandem	21402	2-1_Pellet	LPYNENC+57.0215ASC+57.0215VHIYFC+57.0215K	1087.973000	1088.135000	-0.162000	2	8.1e-03	36.6	1
Xtandem	19834	2-1_SDS	LPYNENC+57.0215ASC+57.0215VHIYFC+57.0215K	1087.973000	1087.815000	0.158000	2	4.8e-04	41.3	1
Xtandem	19983	2-1_SDS	LPYNENC+57.0215ASC+57.0215VHIYFC+57.0215K	1087.973000	1088.385000	-0.412000	2	4.6e-05	49.8	1
Xtandem	20633	3-2_SDS	LPYNENC+57.0215ASC+57.0215VHIYFC+57.0215K	1087.973000	1088.495000	-0.522000	2	1.1e-03	46.2	1
Xtandem	20804	3-2_SDS	LPYNENC+57.0215ASC+57.0215VHIYFC+57.0215K	1087.973000	1088.415000	-0.442000	2	6.7e-06	48.8	1
Xtandem	20949	3-2_SDS	LPYNENC+57.0215ASC+57.0215VHIYFC+57.0215K	1087.973000	1087.805000	0.168000	2	3.4e-06	44.8	1
Xtandem	20916	4_Digitonin	LPYNENC+57.0215ASC+57.0215VHIYFC+57.0215K	1087.973000	1088.015000	-0.042000	2	1.5e-06	55.0	1
Xtandem	20335	4_SDS	LPYNENC+57.0215ASC+57.0215VHIYFC+57.0215K	1087.973000	1088.865000	-0.892000	2	8.7e-05	42.5	1
OMSSA	13421	2-2_Pellet	LQNFDIEK	503.757	503.7725	-0.0154999999999745	2	0.000317958403815001		1
Xtandem	10964	3-2_Pellet	LQNFDIEKK	567.807900	567.805000	0.002900	2	8.0e-03	39.8	1
Xtandem	5304	1-2_SDS	NC+57.0215PAC+57.0215LER	510.220000	510.585000	-0.365000	2	8.3e-04	36.6	1
Xtandem	24862	3-2_Tween	NLSIDYLLK	539.807500	539.915000	-0.107500	2	9.1e-04	36.3	1
Xtandem	9569	4_SDS	QNAADQKIEC+57.0215AVC+57.0215EK	882.403000	882.865000	-0.462000	2	1.3e-03	46.8	1
Xtandem	21038	2-1_Pellet	RNLSIDYLLK	617.858000	618.225000	-0.367000	2	1.9e-03	38.3	1
Xtandem	10168	2-1_SDS	SQEKEFEVGIEK	711.856000	712.195000	-0.339000	2	5.6e-07	70.3	1
OMSSA	11537	3-2_SDS	SQEKEFEVGIEK	711.8525	711.7325	0.120000000000005	2	2.49015607693404e-05		1
Xtandem	11537	3-2_SDS	SQEKEFEVGIEK	711.856000	711.735000	0.121000	2	1.1e-05	50.0	1
Xtandem	9710	1-1_Pellet	SQEKEFEVGIEKK	775.903000	775.875000	0.028000	2	7.2e-10	74.4	1
OMSSA	7915	1-2_SDS	SQEKEFEVGIEKK	517.6	517.692666666667	-0.0926666666666733	3	1.24057625771858e-05		1
OMSSA	8043	1-2_SDS	SQEKEFEVGIEKK	775.9	775.7625	0.137499999999932	2	2.42771212075724e-05		1
Xtandem	8043	1-2_SDS	SQEKEFEVGIEKK	775.903000	775.765000	0.138000	2	1.3e-05	58.0	1
Xtandem	8223	3-2_SDS	SQEKEFEVGIEKK	775.903000	776.425000	-0.522000	2	5.7e-03	39.5	1
Xtandem	13739	1-1_Digitonin	TFSDFDNSASQTTSEK	882.878000	883.435000	-0.557000	2	1.1e-03	39.6	1
Xtandem	13552	1-1_Pellet	TFSDFDNSASQTTSEK	882.878000	883.835000	-0.957000	2	9.1e-05	43.4	1
Xtandem	13340	1-1_Tween	TFSDFDNSASQTTSEK	882.878000	882.845000	0.033000	2	8.9e-09	63.1	1
Xtandem	12359	1-2_Digitonin	TFSDFDNSASQTTSEK	882.878000	882.795000	0.083000	2	3.9e-03	32.4	1
Xtandem	12506	1-2_Tween	TFSDFDNSASQTTSEK	882.878000	883.315000	-0.437000	2	3.6e-06	59.8	1
Xtandem	12826	2-1_SDS	TFSDFDNSASQTTSEK	882.878000	883.895000	-1.017000	2	1.8e-04	43.4	1
Xtandem	13740	2-1_Tween	TFSDFDNSASQTTSEK	882.878000	883.845000	-0.967000	2	2.2e-03	40.8	1
Xtandem	13625	2-2_Pellet	TFSDFDNSASQTTSEK	882.878000	882.925000	-0.047000	2	3.2e-09	58.8	1
Xtandem	12927	2-2_SDS	TFSDFDNSASQTTSEK	882.878000	883.705000	-0.827000	2	7.9e-04	36.7	1
Xtandem	13610	2-2_Tween	TFSDFDNSASQTTSEK	882.878000	883.345000	-0.467000	2	7.5e-09	62.2	1
Xtandem	13134	4_SDS	TFSDFDNSASQTTSEK	882.878000	883.785000	-0.907000	2	5.7e-09	46.0	1
Xtandem	14623	4_Tween	TFSDFDNSASQTTSEK	882.878000	883.235000	-0.357000	2	1.0e-03	36.0	1
OMSSA	26245	1-1_Tween	TIDEILYAIK	589.83	589.7825	0.0475000000000136	2	5.68549943948266e-05		1
Xtandem	26245	1-1_Tween	TIDEILYAIK	589.833500	589.785000	0.048500	2	5.9e-03	37.5	1
Xtandem	26900	2-1_Tween	TIDEILYAIK	589.833500	590.365000	-0.531500	2	2.8e-03	40.3	1
Xtandem	25172	2-2_SDS	TIDEILYAIK	589.833500	590.255000	-0.421500	2	2.3e-04	46.8	1
Xtandem	27197	3-2_SDS	TIDEILYAIK	589.833500	590.195000	-0.361500	2	5.9e-03	40.0	1
Xtandem	8710	1-1_SDS	TSC+57.0215SAC+57.0215SHNATC+57.0215PWC+57.0215QK	1027.897000	1028.475000	-0.578000	2	6.7e-08	60.9	1
Xtandem	10400	1-2_Pellet	TSC+57.0215SAC+57.0215SHNATC+57.0215PWC+57.0215QK	1027.897000	1028.445000	-0.548000	2	3.5e-06	50.8	1
Xtandem	10589	2-1_Pellet	TSC+57.0215SAC+57.0215SHNATC+57.0215PWC+57.0215QK	1027.897000	1028.965000	-1.068000	2	4.3e-04	35.6	1
Xtandem	7358	2-1_SDS	TSC+57.0215SAC+57.0215SHNATC+57.0215PWC+57.0215QK	1027.897000	1027.945000	-0.048000	2	2.5e-05	47.6	1
Xtandem	9398	2-1_Tween	TSC+57.0215SAC+57.0215SHNATC+57.0215PWC+57.0215QK	1027.897000	1028.375000	-0.478000	2	8.7e-04	33.9	1
Xtandem	9635	2-2_Pellet	TSC+57.0215SAC+57.0215SHNATC+57.0215PWC+57.0215QK	1027.897000	1028.915000	-1.018000	2	8.5e-05	41.7	1
Xtandem	8222	2-2_SDS	TSC+57.0215SAC+57.0215SHNATC+57.0215PWC+57.0215QK	1027.897000	1027.925000	-0.028000	2	1.7e-10	68.8	1
Xtandem	9649	2-2_Tween	TSC+57.0215SAC+57.0215SHNATC+57.0215PWC+57.0215QK	1027.897000	1029.035000	-1.138000	2	3.5e-05	42.6	1
Xtandem	10276	3-2_Pellet	TSC+57.0215SAC+57.0215SHNATC+57.0215PWC+57.0215QK	1027.897000	1028.995000	-1.098000	2	5.2e-04	35.3	1
Xtandem	7585	4_SDS	TSC+57.0215SAC+57.0215SHNATC+57.0215PWC+57.0215QK	1027.897000	1028.255000	-0.358000	2	3.3e-07	52.2	1
Xtandem	5296-5303	Micyo_2_10_09_2D_Elute_250mM	VIAASTSSVDEDEEIIIVATEK	773.727267	773.726667	0.000600	3	1.1e-07	62.8	1
OMSSA	5296-5303	Micyo_2_10_09_2D_Elute_250mM	VIAASTSSVDEDEEIIIVATEK	773.725	773.724666666667	0.000333333333401242	3	4.93310421827935e-14		1
OMSSA	5305-5309	Micyo_2_10_09_2D_Elute_250mM	VIAASTSSVDEDEEIIIVATEK	1160.0875	1160.0865	0.00100000000020373	2	1.34987867985225e-17		1
Xtandem	5305-5309	Micyo_2_10_09_2D_Elute_250mM	VIAASTSSVDEDEEIIIVATEK	1160.090900	1160.090000	0.000900	2	1.0e-15	89.3	1
OMSSA	5078-5084	Micyo_2_10_09_2D_Elute_250mM_091003224106	VIAASTSSVDEDEEIIIVATEK	773.725	773.724666666667	0.000333333333401242	3	5.84271279719222e-14		1
Xtandem	5078-5084	Micyo_2_10_09_2D_Elute_250mM_091003224106	VIAASTSSVDEDEEIIIVATEK	773.727267	773.726667	0.000600	3	4.0e-08	62.9	1
Xtandem	4061	Micyo_2_10_09_2D_Elute_500mM	VIAASTSSVDEDEEIIIVATEK	773.727267	773.726667	0.000600	3	3.6e-07	56.4	1
OMSSA	4061	Micyo_2_10_09_2D_Elute_500mM	VIAASTSSVDEDEEIIIVATEK	773.725	773.725666666667	-0.000666666666688798	3	9.78081271210885e-08		1
OMSSA	4074	Micyo_2_10_09_2D_Elute_500mM	VIAASTSSVDEDEEIIIVATEK	773.725	773.724666666667	0.000333333333401242	3	1.20954645986708e-12		1
Xtandem	4074	Micyo_2_10_09_2D_Elute_500mM	VIAASTSSVDEDEEIIIVATEK	773.727267	773.726667	0.000600	3	2.5e-06	54.3	1
Xtandem	16031	1-1_Tween	YATYLLEAK	536.286500	536.455000	-0.168500	2	3.0e-03	34.4	1
Xtandem	16865	3-2_Pellet	YATYLLEAK	536.286500	536.695000	-0.408500	2	3.5e-04	33.9	1
gi|54020531|ref|YP_115985.1| hypothetical protein mhp475 [Mycoplasma hyopneumoniae 232]	20.26	3.24463995127028e-138	13	13	5	5
Engine	Scans	File	Sequence	Theoretical m/z	Measured m/z	Delta m/z	Charge	E-value	HyperScore	Proteins
Xtandem	21808	2-1_Digitonin	AEISNVAIEGPGWAK	771.398000	771.855000	-0.457000	2	1.1e-05	51.4	1
Xtandem	20819	2-2_Pellet	AEISNVAIEGPGWAK	771.398000	772.395000	-0.997000	2	2.9e-03	41.5	1
Xtandem	20477	4_Pellet	AEISNVAIEGPGWAK	771.398000	771.825000	-0.427000	2	1.5e-05	58.1	1
OMSSA	4006-4011	Micyo_2_10_09_2D_Elute_15mM_091003133905	GDLGEFSAWSK	598.775	598.7755	-0.000499999999988177	2	2.99511494291555e-12		1
OMSSA	3498	Micyo_2_10_09_2D_Elute_20mM	GDLGEFSAWSK	598.775	598.7755	-0.000499999999988177	2	2.4123843902695e-07		1
OMSSA	3383-3388	Micyo_2_10_09_2D_Elute_20mM_091003145633	GDLGEFSAWSK	598.775	598.7755	-0.000499999999988177	2	2.60977693947129e-10		1
Xtandem	22852	2-2_SDS	IPLKPTC+57.0215LILDTKPTTNVADFK	1243.187000	1243.205000	-0.018000	2	6.1e-05	39.8	1
Xtandem	23975	4_SDS	IPLKPTC+57.0215LILDTKPTTNVADFK	1243.187000	1244.235000	-1.048000	2	5.1e-03	32.8	1
OMSSA	6553	4_Pellet	QATVVLNK	436.7565	436.7025	0.0540000000000305	2	0.00236699568818944		1
Xtandem	6553	4_Pellet	QATVVLNK	436.760000	436.706500	0.053500	2	1.0e-04	41.6	1
Xtandem	18205	2-1_SDS	VKAEISNVAIEGPGWAK	884.980000	884.815000	0.165000	2	2.6e-07	54.1	1
Xtandem	17865	2-2_SDS	VKAEISNVAIEGPGWAK	884.980000	885.615000	-0.635000	2	1.6e-06	52.5	1
Xtandem	17924	2-2_SDS	VKAEISNVAIEGPGWAK	884.980000	885.445000	-0.465000	2	6.0e-09	68.9	1
Xtandem	18512	4_SDS	VKAEISNVAIEGPGWAK	884.980000	885.005000	-0.025000	2	1.6e-11	81.6	1
OMSSA	18512	4_SDS	VKAEISNVAIEGPGWAK	884.9755	885.0025	-0.0270000000000437	2	3.0925805117276e-07		1
gi|54020159|ref|YP_115875.1| hypothetical protein mhp364 [Mycoplasma hyopneumoniae 232]	56.58	0	172	172	39	39
Engine	Scans	File	Sequence	Theoretical m/z	Measured m/z	Delta m/z	Charge	E-value	HyperScore	Proteins
OMSSA	1186	Micyo_2_10_09_2D_load_091002172423	ADETGIYR	462.7175	462.7175	0	2	0.00155214569059173		1
OMSSA	1385-1393	Micyo_2_10_09_2D_load_091003095248	ADETGIYR	462.7175	462.7175	0	2	9.05412040513657e-05		1
OMSSA	3955	Micyo_2_10_09_2D_Elute_10mM	ADFAILSAQAGYNK	734.8675	734.8685	-0.00100000000009004	2	1.41080630520207e-14		1
OMSSA	3993	Micyo_2_10_09_2D_Elute_10mM	ADFAILSAQAGYNK	734.8675	734.8675	0	2	1.62590739761374e-13		1
OMSSA	5708	Micyo_2_10_09_2D_Elute_5mM_091003110320	ADFAILSAQAGYNK	734.8675	734.8685	-0.00100000000009004	2	3.67114458851339e-14		1
OMSSA	5721	Micyo_2_10_09_2D_Elute_5mM_091003110320	ADFAILSAQAGYNK	734.8675	734.8685	-0.00100000000009004	2	2.24443323888544e-16		1
OMSSA	26791	2-1_Tween	AYFSLENTPWNTQEQK	978.454	978.5025	-0.0485000000001037	2	0.0043439514508289		1
Xtandem	25394	2-2_Tween	AYFSLENTPWNTQEQK	978.457000	978.765000	-0.308000	2	1.5e-14	66.9	1
OMSSA	26357	3-2_SDS	AYFSLENTPWNTQEQK	978.454	978.5225	-0.0685000000000855	2	4.6314855642483e-11		1
Xtandem	26357	3-2_SDS	AYFSLENTPWNTQEQK	978.457000	978.525000	-0.068000	2	1.9e-08	57.3	1
Xtandem	26100	3-2_Tween	AYFSLENTPWNTQEQK	978.457000	978.495000	-0.038000	2	1.0e-09	56.0	1
OMSSA	26100	3-2_Tween	AYFSLENTPWNTQEQK	978.454	978.4925	-0.0384999999999991	2	5.57392652619025e-08		1
OMSSA	25779	4_Digitonin	AYFSLENTPWNTQEQK	978.454	978.5725	-0.11850000000004	2	5.6905372568518e-13		1
Xtandem	25779	4_Digitonin	AYFSLENTPWNTQEQK	978.457000	978.575000	-0.118000	2	1.5e-04	48.5	1
Xtandem	26062	4_Tween	AYFSLENTPWNTQEQK	978.457000	978.765000	-0.308000	2	9.5e-09	71.2	1
Xtandem	19622	1-1_Digitonin	AYYYPEIKPQGEDLPK	955.977000	956.895000	-0.918000	2	2.9e-10	70.0	1
Xtandem	18958	1-1_Pellet	AYYYPEIKPQGEDLPK	955.977000	956.005000	-0.028000	2	7.5e-03	34.3	1
Xtandem	19090	1-1_Tween	AYYYPEIKPQGEDLPK	955.977000	955.925000	0.052000	2	3.0e-10	72.4	1
OMSSA	19090	1-1_Tween	AYYYPEIKPQGEDLPK	955.9735	955.9225	0.0509999999999309	2	3.18998226278675e-09		1
OMSSA	19466	1-2_Pellet	AYYYPEIKPQGEDLPK	637.649	637.662666666667	-0.0136666666667224	3	1.56201944319096e-09		1
OMSSA	18012	1-2_SDS	AYYYPEIKPQGEDLPK	955.9735	955.8325	0.140999999999963	2	6.72281369100751e-08		1
Xtandem	18012	1-2_SDS	AYYYPEIKPQGEDLPK	955.977000	955.835000	0.142000	2	2.0e-09	66.9	1
OMSSA	17900	1-2_Tween	AYYYPEIKPQGEDLPK	955.9735	956.0025	-0.02900000000011	2	3.1370838089221e-11		1
Xtandem	17900	1-2_Tween	AYYYPEIKPQGEDLPK	955.977000	956.005000	-0.028000	2	4.8e-12	83.6	1
OMSSA	19876	2-1_Digitonin	AYYYPEIKPQGEDLPK	955.9735	955.9625	0.0109999999999673	2	0.000294445743178841		1
Xtandem	19876	2-1_Digitonin	AYYYPEIKPQGEDLPK	955.977000	955.965000	0.012000	2	3.3e-05	49.6	1
Xtandem	19236	2-1_Tween	AYYYPEIKPQGEDLPK	955.977000	956.445000	-0.468000	2	6.2e-07	69.8	1
Xtandem	19282	2-2_Pellet	AYYYPEIKPQGEDLPK	955.977000	955.915000	0.062000	2	6.1e-08	46.8	1
Xtandem	19179	2-2_Tween	AYYYPEIKPQGEDLPK	955.977000	955.925000	0.052000	2	9.8e-10	78.0	1
OMSSA	19179	2-2_Tween	AYYYPEIKPQGEDLPK	955.9735	955.9225	0.0509999999999309	2	3.05221196130387e-10		1
OMSSA	18716	3-2_SDS	AYYYPEIKPQGEDLPK	955.9735	956.0625	-0.0890000000000555	2	3.94998762587318e-10		1
Xtandem	18716	3-2_SDS	AYYYPEIKPQGEDLPK	955.977000	956.065000	-0.088000	2	6.3e-11	96.0	1
Xtandem	18773	3-2_Tween	AYYYPEIKPQGEDLPK	955.977000	956.935000	-0.958000	2	1.5e-04	47.4	1
Xtandem	18203	4_SDS	AYYYPEIKPQGEDLPK	955.977000	957.025000	-1.048000	2	1.6e-08	83.1	1
Xtandem	19586	4_Tween	AYYYPEIKPQGEDLPK	955.977000	956.895000	-0.918000	2	1.6e-06	50.1	1
Xtandem	20024	4_Tween	AYYYPEIKPQGEDLPK	955.977000	956.955000	-0.978000	2	4.2e-05	43.0	1
OMSSA	4165	Micyo_2_10_09_2D_Elute_1000mM_091004011557	DANLADLSFQFEDLR	877.416	877.4155	0.000500000000101863	2	8.4769015172756e-16		1
OMSSA	4185	Micyo_2_10_09_2D_Elute_1000mM_091004011557	DANLADLSFQFEDLR	877.416	877.4155	0.000500000000101863	2	2.5293729607336e-18		1
OMSSA	1046-1051	Micyo_2_10_09_2D_Elute_5mM	DGIAASASFTTK	584.7885	584.7885	0	2	0.000307159259935123		1
Xtandem	1097-1099	Micyo_2_10_09_2D_Elute_5mM_091003110320	DGIAASASFTTK	584.792450	584.790000	0.002450	2	5.6e-04	38.1	1
OMSSA	1097-1099	Micyo_2_10_09_2D_Elute_5mM_091003110320	DGIAASASFTTK	584.7885	584.7885	0	2	5.51187090236291e-06		1
OMSSA	2341-2348	Micyo_2_10_09_2D_Elute_100mM_091003212339	DKVQISDFEIK	661.3465	661.3465	0	2	1.35882749227559e-08		1
Xtandem	2341-2348	Micyo_2_10_09_2D_Elute_100mM_091003212339	DKVQISDFEIK	661.350100	661.350000	0.000100	2	4.4e-04	39.8	1
OMSSA	3519-3524	Micyo_2_10_09_2D_Elute_250mM	DKVQISDFEIK	661.3465	661.3465	0	2	2.21554949842797e-10		1
Xtandem	3519-3524	Micyo_2_10_09_2D_Elute_250mM	DKVQISDFEIK	661.350100	661.350000	0.000100	2	4.1e-06	50.2	1
Xtandem	2217	Micyo_2_10_09_2D_Elute_50mM_091003200613	DKVQISDFEIK	661.350100	661.350000	0.000100	2	1.5e-06	47.4	1
OMSSA	2217	Micyo_2_10_09_2D_Elute_50mM_091003200613	DKVQISDFEIK	661.3465	661.3465	0	2	1.1228707844542e-06		1
Xtandem	20254	1-1_Pellet	DKVQISDFEIKNDNSLPEAK	1145.578500	1145.885000	-0.306500	2	4.6e-05	43.9	1
Xtandem	20341	1-1_Pellet	DKVQISDFEIKNDNSLPEAK	1145.578500	1145.745000	-0.166500	2	3.7e-04	37.5	1
Xtandem	24846	2-2_Pellet	DLNSFNNLLR	603.314000	603.755000	-0.441000	2	5.7e-04	45.1	1
Xtandem	4818	Micyo_2_10_09_2D_Elute_10mM_091003122141	DLNSFNNLLR	603.313850	603.315000	-0.001150	2	2.2e-05	55.8	1
OMSSA	4818	Micyo_2_10_09_2D_Elute_10mM_091003122141	DLNSFNNLLR	603.31	603.3095	0.000499999999988177	2	1.39600203485379e-05		1
Xtandem	4834	Micyo_2_10_09_2D_Elute_10mM_091003122141	DLNSFNNLLR	603.313850	603.315000	-0.001150	2	3.8e-03	34.4	1
OMSSA	4521-4525	Micyo_2_10_09_2D_Elute_15mM_091003133905	DLNSFNNLLR	603.31	603.3095	0.000499999999988177	2	1.13666303091803e-08		1
Xtandem	4521-4525	Micyo_2_10_09_2D_Elute_15mM_091003133905	DLNSFNNLLR	603.313850	603.315000	-0.001150	2	2.6e-06	53.5	1
OMSSA	3587-3591	Micyo_2_10_09_2D_Elute_25mM	DLNSFNNLLR	603.31	603.3105	-0.000500000000101863	2	5.32538089803243e-09		1
Xtandem	3587-3591	Micyo_2_10_09_2D_Elute_25mM	DLNSFNNLLR	603.313850	603.315000	-0.001150	2	5.1e-08	59.5	1
OMSSA	3325	Micyo_2_10_09_2D_Elute_30mM	DLNSFNNLLR	603.31	603.3095	0.000499999999988177	2	1.14171756332379e-05		1
Xtandem	3325	Micyo_2_10_09_2D_Elute_30mM	DLNSFNNLLR	603.313850	603.315000	-0.001150	2	7.8e-05	40.7	1
Xtandem	20279	1-1_SDS	DSQIYKDGIAASASFTTK	951.972500	952.515000	-0.542500	2	1.4e-03	40.4	1
OMSSA	3503-3506	Micyo_2_10_09_2D_Elute_1000mM_091004011557	DTTNMLGYAGILYR	794.3875	794.3885	-0.000999999999976353	2	2.03497159631965e-14		1
OMSSA	3841	Micyo_2_10_09_2D_Elute_500mM_091003235831	DTTNMLGYAGILYR	794.3875	794.3885	-0.000999999999976353	2	8.81038854857771e-13		1
Xtandem	16945	2-1_Tween	EAFDFYQK	524.239500	524.605000	-0.365500	2	1.9e-03	34.6	1
Xtandem	16700	2-2_Tween	EAFDFYQK	524.239500	524.575000	-0.335500	2	7.8e-04	36.7	1
OMSSA	4455-4461	Micyo_2_10_09_2D_Elute_1000mM_091004011557	ENAFVENILQENVFK	897.45	897.4505	-0.000499999999988177	2	3.16785826813625e-13		1
OMSSA	4818-4828	Micyo_2_10_09_2D_Elute_500mM_091003235831	ENAFVENILQENVFK	897.45	897.4505	-0.000499999999988177	2	2.97215136374658e-14		1
OMSSA	4433-4439	Micyo_2_10_09_2D_Elute_10mM	ENILQENVFK	617.3205	617.3205	0	2	0.00119354685350258		1
OMSSA	2987-2993	Micyo_2_10_09_2D_Elute_15mM	IESKDEIIKLD	434.903	434.902666666667	0.000333333333344399	3	0.000469607917315905		1
OMSSA	2445-2453	Micyo_2_10_09_2D_Elute_20mM	IESKDEIIKLD	434.903	434.902666666667	0.000333333333344399	3	0.00241015427887457		1
Xtandem	4185	1-2_Tween	KISSEIVK	452.275500	452.246500	0.029000	2	1.6e-04	40.6	1
OMSSA	4185	1-2_Tween	KISSEIVK	452.272	452.2425	0.0294999999999845	2	0.00262345137262953		1
Xtandem	28428	1-1_SDS	LAYSLYLADETGIYR	874.445500	874.945000	-0.499500	2	9.9e-04	34.8	1
Xtandem	27966	1-1_Tween	LAYSLYLADETGIYR	874.445500	874.955000	-0.509500	2	1.1e-04	33.6	1
Xtandem	28807	1-1_Tween	LAYSLYLADETGIYR	874.445500	874.885000	-0.439500	2	6.8e-03	33.3	1
Xtandem	30524	1-1_Tween	LAYSLYLADETGIYR	874.445500	874.875000	-0.429500	2	1.4e-06	41.0	1
Xtandem	40021	1-1_Tween	LAYSLYLADETGIYR	874.445500	874.985000	-0.539500	2	4.9e-04	35.9	1
Xtandem	28599	2-1_Pellet	LAYSLYLADETGIYR	874.445500	874.355000	0.090500	2	4.3e-05	38.9	1
Xtandem	28181	2-1_Tween	LAYSLYLADETGIYR	874.445500	874.805000	-0.359500	2	1.2e-06	62.4	1
Xtandem	29002	2-1_Tween	LAYSLYLADETGIYR	874.445500	874.945000	-0.499500	2	1.6e-08	62.1	1
Xtandem	29819	2-1_Tween	LAYSLYLADETGIYR	874.445500	875.015000	-0.569500	2	2.2e-03	32.5	1
Xtandem	35671	2-1_Tween	LAYSLYLADETGIYR	874.445500	874.515000	-0.069500	2	2.3e-05	42.0	1
Xtandem	27618	2-2_Pellet	LAYSLYLADETGIYR	874.445500	874.785000	-0.339500	2	1.9e-08	61.8	1
Xtandem	26927	2-2_Tween	LAYSLYLADETGIYR	874.445500	874.485000	-0.039500	2	2.0e-07	54.7	1
OMSSA	26927	2-2_Tween	LAYSLYLADETGIYR	874.441	874.4825	-0.0414999999999281	2	1.20275681874491e-09		1
Xtandem	27732	2-2_Tween	LAYSLYLADETGIYR	874.445500	874.995000	-0.549500	2	1.3e-04	35.6	1
Xtandem	28325	3-2_Tween	LAYSLYLADETGIYR	874.445500	874.915000	-0.469500	2	1.3e-05	45.4	1
Xtandem	29273	3-2_Tween	LAYSLYLADETGIYR	874.445500	874.765000	-0.319500	2	1.4e-09	45.3	1
OMSSA	3270-3276	Micyo_2_10_09_2D_Elute_15mM	LEFENTNSEFYK	760.842	760.8415	0.000499999999988177	2	9.47464342785264e-09		1
Xtandem	31040	1-1_Pellet	LFDSQAFIILYK	729.402000	729.375000	0.027000	2	3.6e-05	54.6	1
Xtandem	31559	1-1_SDS	LFDSQAFIILYK	729.402000	729.825000	-0.423000	2	4.2e-04	54.8	1
Xtandem	31498	2-1_Tween	LFDSQAFIILYK	729.402000	729.535000	-0.133000	2	1.5e-07	57.3	1
OMSSA	31498	2-1_Tween	LFDSQAFIILYK	729.398	729.5325	-0.134500000000003	2	0.00790323079822471		1
Xtandem	15418	1-1_Pellet	LSQGIPTTFK	546.305000	546.615000	-0.310000	2	1.7e-04	40.4	1
Xtandem	14714	1-1_SDS	LSQGIPTTFK	546.305000	546.705000	-0.400000	2	2.6e-05	40.4	1
Xtandem	15812	1-2_Pellet	LSQGIPTTFK	546.305000	546.755000	-0.450000	2	5.9e-04	40.4	1
Xtandem	15475	2-1_Tween	LSQGIPTTFK	546.305000	546.625000	-0.320000	2	1.7e-04	40.4	1
Xtandem	15315	2-2_Tween	LSQGIPTTFK	546.305000	546.685000	-0.380000	2	6.7e-03	36.6	1
Xtandem	7648	2-1_SDS	LVADLQEK	458.257500	458.246500	0.011000	2	1.7e-03	34.8	1
Xtandem	25559	1-1_Tween	LVLEFENTNSEFYK	866.921500	867.805000	-0.883500	2	3.0e-04	50.5	1
Xtandem	32233	1-1_Tween	LVLEFENTNSEFYK	866.921500	867.225000	-0.303500	2	3.5e-03	36.0	1
Xtandem	23652	1-2_Tween	LVLEFENTNSEFYK	866.921500	867.395000	-0.473500	2	1.5e-04	45.9	1
Xtandem	25867	2-1_Pellet	LVLEFENTNSEFYK	866.921500	867.795000	-0.873500	2	8.1e-04	49.9	1
Xtandem	26272	2-1_Tween	LVLEFENTNSEFYK	866.921500	866.945000	-0.023500	2	1.4e-06	62.5	1
Xtandem	28119	2-1_Tween	LVLEFENTNSEFYK	866.921500	867.425000	-0.503500	2	8.4e-03	37.5	1
Xtandem	36884	2-1_Tween	LVLEFENTNSEFYK	866.921500	867.515000	-0.593500	2	8.7e-03	33.2	1
Xtandem	25412	2-2_Pellet	LVLEFENTNSEFYK	866.921500	867.365000	-0.443500	2	9.0e-04	41.6	1
Xtandem	24411	2-2_SDS	LVLEFENTNSEFYK	866.921500	867.585000	-0.663500	2	2.4e-04	41.7	1
Xtandem	24932	2-2_Tween	LVLEFENTNSEFYK	866.921500	867.345000	-0.423500	2	5.2e-05	52.2	1
Xtandem	26043	3-2_SDS	LVLEFENTNSEFYK	866.921500	867.415000	-0.493500	2	1.0e-04	49.8	1
Xtandem	26826	1-1_SDS	NALSSADFAILSAQAGYNK	970.986000	971.375000	-0.389000	2	1.4e-06	40.1	1
Xtandem	27295	1-1_SDS	NALSSADFAILSAQAGYNK	970.986000	971.445000	-0.459000	2	2.3e-06	52.7	1
Xtandem	27962	1-1_SDS	NALSSADFAILSAQAGYNK	970.986000	971.495000	-0.509000	2	8.1e-04	37.4	1
Xtandem	26589	1-1_Tween	NALSSADFAILSAQAGYNK	970.986000	971.485000	-0.499000	2	1.1e-07	64.4	1
Xtandem	27409	1-1_Tween	NALSSADFAILSAQAGYNK	970.986000	971.625000	-0.639000	2	2.7e-05	44.3	1
Xtandem	27045	2-1_Pellet	NALSSADFAILSAQAGYNK	970.986000	971.915000	-0.929000	2	4.7e-03	39.3	1
Xtandem	26717	2-1_SDS	NALSSADFAILSAQAGYNK	970.986000	971.095000	-0.109000	2	1.4e-03	40.0	1
Xtandem	27445	2-1_Tween	NALSSADFAILSAQAGYNK	970.986000	971.045000	-0.059000	2	1.5e-09	66.2	1
Xtandem	28655	2-1_Tween	NALSSADFAILSAQAGYNK	970.986000	971.495000	-0.509000	2	5.5e-03	42.4	1
Xtandem	28923	2-1_Tween	NALSSADFAILSAQAGYNK	970.986000	971.355000	-0.369000	2	1.5e-03	37.9	1
Xtandem	26132	2-2_Tween	NALSSADFAILSAQAGYNK	970.986000	970.885000	0.101000	2	3.6e-09	52.0	1
Xtandem	26911	2-2_Tween	NALSSADFAILSAQAGYNK	970.986000	970.905000	0.081000	2	4.9e-09	55.4	1
Xtandem	26813	3-2_Tween	NALSSADFAILSAQAGYNK	970.986000	971.315000	-0.329000	2	6.2e-05	43.7	1
Xtandem	26214	4_Pellet	NALSSADFAILSAQAGYNK	970.986000	971.045000	-0.059000	2	1.0e-15	93.8	1
Xtandem	1038	Micyo_2_10_09_2D_load_091003095248	NDNSLPEAK	494.237300	494.242000	-0.004700	2	1.1e-05	47.1	1
Xtandem	30882	1-1_Tween	NDSLDTTNMLGYAGILYR	1008.985000	1008.785000	0.200000	2	4.8e-07	52.9	1
Xtandem	30377	1-2_SDS	NDSLDTTNM+31.9898LGYAGILYR	1024.980000	1025.895000	-0.915000	2	5.8e-09	53.6	1
Xtandem	31647	2-1_Pellet	NDSLDTTNMLGYAGILYR	1008.985000	1009.175000	-0.190000	2	1.6e-04	50.2	1
Xtandem	31541	2-1_Tween	NDSLDTTNMLGYAGILYR	1008.985000	1009.435000	-0.450000	2	2.7e-07	64.8	1
Xtandem	31411	3-2_Tween	NDSLDTTNMLGYAGILYR	1008.985000	1009.055000	-0.070000	2	1.7e-05	47.6	1
Xtandem	30783	4_Tween	NDSLDTTNMLGYAGILYR	1008.985000	1009.345000	-0.360000	2	1.1e-09	73.0	1
Xtandem	20966	2-2_Tween	NFATGISQIVNK	646.350500	646.875000	-0.524500	2	4.4e-03	39.5	1
Xtandem	20586	1-2_Tween	NFFEGLGYK	537.763000	537.735000	0.028000	2	9.6e-03	37.3	1
OMSSA	20586	1-2_Tween	NFFEGLGYK	537.7585	537.7325	0.0260000000000673	2	0.0023289805517832		1
Xtandem	22241	2-2_Pellet	NFFEGLGYK	537.763000	538.205000	-0.442000	2	3.9e-03	35.1	1
Xtandem	22550	3-2_Tween	NFFEGLGYK	537.763000	538.135000	-0.372000	2	1.2e-03	42.8	1
OMSSA	23139	4_Tween	NFFEGLGYK	537.7585	537.7625	-0.0040000000000191	2	0.00421094879128515		1
Xtandem	38097	1-1_Digitonin	NYIENAFVENILQENVFK	1092.549000	1092.895000	-0.346000	2	1.2e-03	36.6	1
Xtandem	38147	1-1_SDS	NYIENAFVENILQENVFK	1092.549000	1092.605000	-0.056000	2	9.8e-05	65.7	1
Xtandem	37485	1-1_Tween	NYIENAFVENILQENVFK	1092.549000	1092.985000	-0.436000	2	1.0e-02	32.4	1
Xtandem	38500	2-1_Tween	NYIENAFVENILQENVFK	1092.549000	1092.585000	-0.036000	2	8.2e-04	54.5	1
Xtandem	37487	2-2_Pellet	NYIENAFVENILQENVFK	1092.549000	1093.045000	-0.496000	2	6.3e-11	78.3	1
Xtandem	37970	3-2_Tween	NYIENAFVENILQENVFK	1092.549000	1092.715000	-0.166000	2	5.0e-05	39.0	1
Xtandem	38642	4_SDS	NYIENAFVENILQENVFK	1092.549000	1092.945000	-0.396000	2	3.2e-09	83.2	1
Xtandem	39442	4_SDS	NYIENAFVENILQENVFK	1092.549000	1092.955000	-0.406000	2	2.1e-05	49.1	1
Xtandem	30822	1-1_Tween	QDANLADLSFQFEDLR	941.449000	941.525000	-0.076000	2	8.8e-10	70.0	1
Xtandem	31751	2-1_SDS	QDANLADLSFQFEDLR	941.449000	941.815000	-0.366000	2	1.5e-06	45.7	1
Xtandem	31043	2-2_Pellet	QDANLADLSFQFEDLR	941.449000	941.625000	-0.176000	2	5.0e-09	70.7	1
Xtandem	30485	4_Tween	QDANLADLSFQFEDLR	941.449000	941.905000	-0.456000	2	2.2e-06	43.5	1
Xtandem	31898	1-1_Digitonin	Q-17.0266DANLADLSFQFEDLRK	996.983500	997.605000	-0.621500	2	4.9e-04	35.8	1
Xtandem	27430	1-1_Pellet	QDANLADLSFQFEDLRK	1005.496500	1005.975000	-0.478500	2	7.6e-07	60.9	1
Xtandem	31850	1-1_SDS	Q-17.0266DANLADLSFQFEDLRK	996.983500	997.425000	-0.441500	2	1.5e-07	54.1	1
Xtandem	30770	1-1_Tween	Q-17.0266DANLADLSFQFEDLRK	996.983500	997.955000	-0.971500	2	4.5e-05	49.5	1
OMSSA	26199	1-2_SDS	QDANLADLSFQFEDLRK	670.662	670.742666666667	-0.080666666666616	3	0.00833288889668684		1
Xtandem	27866	2-1_Tween	QDANLADLSFQFEDLRK	1005.496500	1005.965000	-0.468500	2	7.8e-07	68.6	1
Xtandem	27197	2-2_Pellet	QDANLADLSFQFEDLRK	1005.496500	1005.655000	-0.158500	2	6.4e-03	37.3	1
Xtandem	27433	3-2_Pellet	QDANLADLSFQFEDLRK	1005.496500	1005.635000	-0.138500	2	6.8e-04	40.9	1
Xtandem	32091	4_SDS	Q-17.0266DANLADLSFQFEDLRK	996.983500	997.955000	-0.971500	2	9.9e-04	31.4	1
Xtandem	11597	3-2_SDS	SGFLDPQSNR	560.769500	561.245000	-0.475500	2	6.0e-03	35.7	1
Xtandem	2758	Micyo_2_10_09_2D_load_091003095248	SGFLDPQSNR	560.769300	560.770000	-0.000700	2	1.3e-03	35.4	1
OMSSA	2933-2940	Micyo_2_10_09_2D_load_091003095248	VDVSWDETK	539.749	539.7485	0.000499999999988177	2	2.19607948495234e-06		1
OMSSA	4505	Micyo_2_10_09_2D_Elute_15mM	VENILQENVFK	666.8545	666.8545	0	2	1.13432403478412e-09		1
OMSSA	4521	Micyo_2_10_09_2D_Elute_15mM	VENILQENVFK	666.8545	666.8545	0	2	6.58624865992915e-11		1
Xtandem	18409	1-2_Tween	VKDLNSFNNLLR	716.895500	716.695000	0.200500	2	8.4e-05	42.1	1
OMSSA	18409	1-2_Tween	VKDLNSFNNLLR	716.8915	716.6925	0.198999999999955	2	5.27806258718226e-05		1
OMSSA	17755	2-2_SDS	VKDLNSFNNLLR	716.8915	716.8225	0.06899999999996	2	0.000121016030354171		1
Xtandem	20874	4_Tween	VKDLNSFNNLLR	716.895500	716.755000	0.140500	2	3.4e-03	33.2	1
Xtandem	21649	2-1_Tween	VQISDFEIK	539.789000	539.825000	-0.036000	2	2.3e-03	37.6	1
Xtandem	20016	1-2_Tween	VQISDFEIKNDNSLPEAK	1024.017500	1024.575000	-0.557500	2	2.5e-03	46.0	1
Xtandem	21814	2-1_Tween	VQISDFEIKNDNSLPEAK	1024.017500	1024.595000	-0.577500	2	4.3e-03	44.1	1
Xtandem	21946	2-1_Tween	VQISDFEIKNDNSLPEAK	1024.017500	1023.905000	0.112500	2	9.3e-04	35.0	1
Xtandem	21833	3-2_SDS	VQISDFEIKNDNSLPEAK	1024.017500	1024.105000	-0.087500	2	7.6e-06	62.9	1
Xtandem	21530	4_SDS	VQISDFEIKNDNSLPEAK	1024.017500	1024.905000	-0.887500	2	7.6e-05	50.9	1
OMSSA	25812	1-1_Pellet	YFYNVDVSWDETK	833.3675	833.4625	-0.0950000000000273	2	8.21530189191317e-11		1
Xtandem	25812	1-1_Pellet	YFYNVDVSWDETK	833.372000	833.465000	-0.093000	2	2.1e-07	60.8	1
Xtandem	25645	1-1_Tween	YFYNVDVSWDETK	833.372000	834.225000	-0.853000	2	4.0e-07	65.4	1
Xtandem	25498	1-2_Pellet	YFYNVDVSWDETK	833.372000	834.225000	-0.853000	2	4.6e-04	35.9	1
Xtandem	26825	2-1_Tween	YFYNVDVSWDETK	833.372000	833.715000	-0.343000	2	1.9e-04	45.4	1
Xtandem	26368	3-2_SDS	YFYNVDVSWDETK	833.372000	833.905000	-0.533000	2	3.3e-05	53.6	1
Xtandem	26065	3-2_Tween	YFYNVDVSWDETK	833.372000	833.425000	-0.053000	2	3.9e-06	45.7	1
OMSSA	26065	3-2_Tween	YFYNVDVSWDETK	833.3675	833.4225	-0.0550000000000637	2	0.00346866245703738		1
OMSSA	2694-2702	Micyo_2_10_09_2D_Elute_10mM_091003122141	YPEIKPQGEDLPK	505.261333333333	505.260666666667	0.000666666666745641	3	0.00287984742539181		1
OMSSA	2757	Micyo_2_10_09_2D_Elute_10mM_091003122141	YPEIKPQGEDLPK	757.392	757.3915	0.000500000000101863	2	1.23726100660071e-06		1
OMSSA	2785-2792	Micyo_2_10_09_2D_Elute_10mM_091003122141	YPEIKPQGEDLPK	505.261333333333	505.260666666667	0.000666666666745641	3	0.00714817068824138		1
OMSSA	2809-2821	Micyo_2_10_09_2D_Elute_10mM_091003122141	YPEIKPQGEDLPK	757.392	757.3915	0.000500000000101863	2	4.48315677138782e-06		1
OMSSA	2448	Micyo_2_10_09_2D_Elute_15mM	YPEIKPQGEDLPK	757.392	757.3905	0.00150000000007822	2	0.00493718685680188		1
OMSSA	2470-2479	Micyo_2_10_09_2D_Elute_15mM_091003133905	YPEIKPQGEDLPK	757.392	757.3905	0.00150000000007822	2	6.60435058233502e-07		1
OMSSA	2518-2523	Micyo_2_10_09_2D_Elute_15mM_091003133905	YPEIKPQGEDLPK	505.261333333333	505.260666666667	0.000666666666745641	3	1.26874665739529e-07		1
OMSSA	1944-1948	Micyo_2_10_09_2D_Elute_20mM	YPEIKPQGEDLPK	505.261333333333	505.260666666667	0.000666666666745641	3	0.000108926413758074		1
OMSSA	2014-2021	Micyo_2_10_09_2D_Elute_20mM	YPEIKPQGEDLPK	505.261333333333	505.260666666667	0.000666666666745641	3	2.57628208597344e-06		1
OMSSA	1677-1683	Micyo_2_10_09_2D_Elute_25mM	YPEIKPQGEDLPK	757.392	757.3905	0.00150000000007822	2	1.92971182080026e-07		1
OMSSA	1695-1702	Micyo_2_10_09_2D_Elute_25mM	YPEIKPQGEDLPK	505.261333333333	505.260666666667	0.000666666666745641	3	2.50454587125331e-05		1
OMSSA	1539-1544	Micyo_2_10_09_2D_Elute_30mM	YPEIKPQGEDLPK	505.261333333333	505.260666666667	0.000666666666745641	3	4.12910271411588e-05		1
OMSSA	1542-1548	Micyo_2_10_09_2D_Elute_30mM	YPEIKPQGEDLPK	757.392	757.3915	0.000500000000101863	2	0.000636974873834487		1
Xtandem	24161	1-2_SDS	YQVSLDPTFSLK	699.366000	699.825000	-0.459000	2	3.5e-06	50.3	1
Xtandem	25096	2-1_Tween	YQVSLDPTFSLK	699.366000	699.275000	0.091000	2	1.3e-03	45.7	1
OMSSA	25096	2-1_Tween	YQVSLDPTFSLK	699.362	699.2725	0.08949999999993	2	0.000412902418930699		1
OMSSA	24932	3-2_Pellet	YQVSLDPTFSLK	699.362	699.3925	-0.0305000000000746	2	0.00054022168751373		1
Xtandem	24932	3-2_Pellet	YQVSLDPTFSLK	699.366000	699.395000	-0.029000	2	1.1e-03	45.7	1
gi|54020605|ref|YP_116097.1| fructose-bisphosphate aldolase [Mycoplasma hyopneumoniae 232]	24.64	3.03494613167948e-138	16	16	5	5
Engine	Scans	File	Sequence	Theoretical m/z	Measured m/z	Delta m/z	Charge	E-value	HyperScore	Proteins
Xtandem	23830	2-1_SDS	EIGHQAENQQILDLEIIK	1046.054000	1046.635000	-0.581000	2	6.1e-03	38.0	1
Xtandem	22853	2-2_SDS	EIGHQAENQQILDLEIIK	1046.054000	1046.495000	-0.441000	2	7.1e-03	43.0	1
Xtandem	23996	4_SDS	EIGHQAENQQILDLEIIK	1046.054000	1046.955000	-0.901000	2	5.3e-03	37.0	1
Xtandem	21577	2-1_SDS	IPLVMHGTSGLSIQEIQK	976.034500	976.485000	-0.450500	2	2.4e-03	42.1	1
Xtandem	22215	3-2_SDS	IPLVMHGTSGLSIQEIQK	976.034500	976.475000	-0.440500	2	7.8e-05	57.7	1
Xtandem	21975	4_Pellet	IPLVMHGTSGLSIQEIQK	976.034500	976.605000	-0.570500	2	2.5e-03	37.3	1
OMSSA	2394	Micyo_2_10_09_2D_Elute_100mM_091003212339	IPLVM+15.9949HGTSGLSIQEIQK	656.352	656.350666666667	0.0013333333333776	3	5.89045687163592e-08		1
OMSSA	2411-2416	Micyo_2_10_09_2D_Elute_40mM_091003184846	IPLVM+15.9949HGTSGLSIQEIQK	656.352	656.351666666667	0.000333333333287555	3	0.00502071930992696		1
OMSSA	2245	Micyo_2_10_09_2D_Elute_50mM_091003200613	IPLVM+15.9949HGTSGLSIQEIQK	656.352	656.352666666667	-0.000666666666688798	3	7.57798070382267e-07		1
OMSSA	2258	Micyo_2_10_09_2D_Elute_50mM_091003200613	IPLVM+15.9949HGTSGLSIQEIQK	656.352	656.351666666667	0.000333333333287555	3	2.625938069341e-08		1
Xtandem	25281	2-1_Pellet	LYFQENPNAFDIR	813.896000	814.045000	-0.149000	2	2.9e-03	44.1	1
Xtandem	24533	4_Pellet	LYFQENPNAFDIR	813.896000	814.045000	-0.149000	2	3.6e-05	43.9	1
Xtandem	31303	4_Pellet	TQPDLLAIAFGTAHGIYK	958.514000	959.685000	-1.171000	2	6.8e-06	52.3	1
Xtandem	28795	2-2_Pellet	YLELGFNSAMFDGSK	839.889500	839.915000	-0.025500	2	1.7e-10	53.6	1
OMSSA	28795	2-2_Pellet	YLELGFNSAMFDGSK	839.8845	839.9125	-0.02800000000002	2	5.35014004113603e-05		1
Xtandem	29741	3-2_SDS	YLELGFNSAMFDGSK	839.889500	839.825000	0.064500	2	2.3e-06	52.7	1
Xtandem	29801	3-2_SDS	YLELGFNSAMFDGSK	839.889500	839.955000	-0.065500	2	7.1e-07	51.3	1
OMSSA	29801	3-2_SDS	YLELGFNSAMFDGSK	839.8845	839.9525	-0.0679999999999836	2	0.000649758688066021		1
gi|54020185|ref|YP_115915.1| cell division protein MraZ [Mycoplasma hyopneumoniae 232]	38.36	1.40161342161349e-168	15	15	8	8
Engine	Scans	File	Sequence	Theoretical m/z	Measured m/z	Delta m/z	Charge	E-value	HyperScore	Proteins
OMSSA	16281	1-2_Digitonin	FSDSEMTADLEK	686.7935	686.7125	0.0810000000000173	2	8.57073218086504e-09		1
Xtandem	16281	1-2_Digitonin	FSDSEMTADLEK	686.797000	686.715000	0.082000	2	1.4e-06	52.0	1
Xtandem	17597	2-1_Tween	FSDSEMTADLEK	686.797000	686.775000	0.022000	2	2.7e-03	35.2	1
Xtandem	17041	3-2_Digitonin	FSDSEMTADLEK	686.797000	686.785000	0.012000	2	2.0e-03	34.4	1
OMSSA	28691	4_SDS	FSDSEMTADLEKELLK	928.4465	928.5025	-0.05600000000004	2	0.000904043747945207		1
Xtandem	28691	4_SDS	FSDSEMTADLEKELLK	928.450000	928.505000	-0.055000	2	2.3e-07	77.0	1
Xtandem	18775	1-2_Pellet	IVMPPAFR	465.761500	465.696500	0.065000	2	9.1e-04	36.3	1
Xtandem	16326	2-2_SDS	MFGTVFR	429.217000	429.256500	-0.039500	2	1.2e-03	35.7	1
Xtandem	27891	1-1_Pellet	NELEGDFYISANLEK	871.414000	871.775000	-0.361000	2	7.0e-03	33.8	1
OMSSA	24362	3-2_SDS	NLLDLATISK	544.3145	544.3125	0.00199999999995271	2	0.000527903116826517		1
OMSSA	20185	1-1_Digitonin	SQTEFDLLAQK	640.3235	640.3525	-0.0289999999999964	2	1.00532084491261e-06		1
Xtandem	20185	1-1_Digitonin	SQTEFDLLAQK	640.326500	640.355000	-0.028500	2	2.4e-05	42.4	1
Xtandem	19495	1-1_Pellet	SQTEFDLLAQK	640.326500	640.485000	-0.158500	2	2.3e-06	46.8	1
OMSSA	19495	1-1_Pellet	SQTEFDLLAQK	640.3235	640.4825	-0.158999999999992	2	1.78746076528026e-07		1
OMSSA	19315	1-1_Tween	SQTEFDLLAQK	640.3235	640.3125	0.0109999999999673	2	3.00731232121312e-05		1
Xtandem	19315	1-1_Tween	SQTEFDLLAQK	640.326500	640.315000	0.011500	2	2.5e-06	46.6	1
Xtandem	19243	2-2_Tween	SQTEFDLLAQK	640.326500	640.315000	0.011500	2	5.9e-06	46.5	1
OMSSA	19243	2-2_Tween	SQTEFDLLAQK	640.3235	640.3125	0.0109999999999673	2	1.06159716130937e-06		1
Xtandem	20181	4_Tween	SQTEFDLLAQK	640.326500	640.775000	-0.448500	2	6.7e-05	42.6	1
Xtandem	5392-5397	Micyo_2_10_09_2D_Elute_5mM	SQTEFDLLAQK	640.326650	640.325000	0.001650	2	9.0e-05	36.8	1
OMSSA	5392-5397	Micyo_2_10_09_2D_Elute_5mM	SQTEFDLLAQK	640.3235	640.3225	0.000999999999976353	2	6.32629969217431e-05		1
Xtandem	9704	1-1_Pellet	YEQFYAK	474.723500	474.756500	-0.033000	2	7.1e-04	36.9	1
gi|54020645|ref|YP_116172.1| replicative DNA helicase [Mycoplasma hyopneumoniae 232]	18.79	7.06972541968444e-274	15	15	6	6
Engine	Scans	File	Sequence	Theoretical m/z	Measured m/z	Delta m/z	Charge	E-value	HyperScore	Proteins
OMSSA	3988-3999	Micyo_2_10_09_2D_Elute_20mM	DYLQLINSATR	647.3365	647.3365	0	2	9.70288019159913e-10		1
Xtandem	5793-5800	Micyo_2_10_09_2D_Elute_250mM	EVETPILALSQLSR	778.434700	778.435000	-0.000300	2	4.5e-07	52.6	1
OMSSA	5793-5800	Micyo_2_10_09_2D_Elute_250mM	EVETPILALSQLSR	778.4315	778.4305	0.000999999999976353	2	2.54142460298174e-09		1
Xtandem	5586	Micyo_2_10_09_2D_Elute_250mM_091003224106	EVETPILALSQLSR	778.434700	778.435000	-0.000300	2	8.1e-08	55.2	1
OMSSA	5586	Micyo_2_10_09_2D_Elute_250mM_091003224106	EVETPILALSQLSR	778.4315	778.4305	0.000999999999976353	2	5.73201810479086e-11		1
Xtandem	15306	1-1_SDS	FSPAIPESSYNK	670.326500	670.765000	-0.438500	2	8.6e-04	42.6	1
Xtandem	15905	1-2_SDS	GDLTILAARPSVGK	699.406000	699.305000	0.101000	2	6.9e-03	36.7	1
Xtandem	28674	2-2_SDS	GISTGYENLDLLTSGFQK	971.988000	972.985000	-0.997000	2	4.4e-05	41.1	1
Xtandem	28882	2-2_SDS	NPEVTLVLQELER	770.419000	770.835000	-0.416000	2	2.3e-05	42.3	1
Xtandem	29844	3-2_Pellet	NPEVTLVLQELER	770.419000	770.835000	-0.416000	2	3.3e-03	35.5	1
Xtandem	30810	3-2_SDS	NPEVTLVLQELER	770.419000	770.585000	-0.166000	2	8.2e-04	41.9	1
OMSSA	4241-4248	Micyo_2_10_09_2D_Elute_1000mM	NPEVTLVLQELER	770.416	770.4155	0.000500000000101863	2	2.6347885360578e-14		1
Xtandem	4241-4248	Micyo_2_10_09_2D_Elute_1000mM	NPEVTLVLQELER	770.419050	770.420000	-0.000950	2	2.6e-10	62.0	1
OMSSA	4087-4094	Micyo_2_10_09_2D_Elute_1000mM_091004011557	NPEVTLVLQELER	770.416	770.4155	0.000500000000101863	2	2.33230019997152e-13		1
Xtandem	4087-4094	Micyo_2_10_09_2D_Elute_1000mM_091004011557	NPEVTLVLQELER	770.419050	770.420000	-0.000950	2	1.0e-10	73.9	1
OMSSA	5896-5903	Micyo_2_10_09_2D_Elute_250mM	NPEVTLVLQELER	770.416	770.4155	0.000500000000101863	2	1.6273124721844e-15		1
Xtandem	5896-5903	Micyo_2_10_09_2D_Elute_250mM	NPEVTLVLQELER	770.419050	770.420000	-0.000950	2	1.3e-10	65.9	1
Xtandem	5690-5695	Micyo_2_10_09_2D_Elute_250mM_091003224106	NPEVTLVLQELER	770.419050	770.420000	-0.000950	2	8.3e-10	69.8	1
OMSSA	5690-5695	Micyo_2_10_09_2D_Elute_250mM_091003224106	NPEVTLVLQELER	770.416	770.4155	0.000500000000101863	2	7.20546014654433e-17		1
OMSSA	4610-4616	Micyo_2_10_09_2D_Elute_500mM	NPEVTLVLQELER	770.416	770.4155	0.000500000000101863	2	4.32956368368036e-15		1
Xtandem	4610-4616	Micyo_2_10_09_2D_Elute_500mM	NPEVTLVLQELER	770.419050	770.420000	-0.000950	2	2.7e-11	66.2	1
Xtandem	4442-4451	Micyo_2_10_09_2D_Elute_500mM_091003235831	NPEVTLVLQELER	770.419050	770.420000	-0.000950	2	1.6e-09	74.2	1
OMSSA	4442-4451	Micyo_2_10_09_2D_Elute_500mM_091003235831	NPEVTLVLQELER	770.416	770.4155	0.000500000000101863	2	2.32811331480795e-15		1
gi|54020378|ref|YP_115682.1| oligopeptide ABC transporter system permease [Mycoplasma hyopneumoniae 232]	16.94	9.38669463237333e-314	31	31	7	7
Engine	Scans	File	Sequence	Theoretical m/z	Measured m/z	Delta m/z	Charge	E-value	HyperScore	Proteins
OMSSA	4231-4236	Micyo_2_10_09_2D_Elute_10mM_091003122141	DISYELLDPR	610.8045	610.8045	0	2	5.38030257274475e-06		1
Xtandem	4231-4236	Micyo_2_10_09_2D_Elute_10mM_091003122141	DISYELLDPR	610.808100	610.810000	-0.001900	2	1.4e-05	42.1	1
OMSSA	4008-4015	Micyo_2_10_09_2D_Elute_15mM	DISYELLDPR	610.8045	610.8045	0	2	2.67032933948529e-06		1
Xtandem	4008-4015	Micyo_2_10_09_2D_Elute_15mM	DISYELLDPR	610.808100	610.810000	-0.001900	2	5.6e-04	49.1	1
Xtandem	4054	Micyo_2_10_09_2D_Elute_15mM_091003133905	DISYELLDPR	610.808100	610.810000	-0.001900	2	2.9e-03	37.2	1
Xtandem	3536-3543	Micyo_2_10_09_2D_Elute_20mM	DISYELLDPR	610.808100	610.810000	-0.001900	2	4.8e-03	41.9	1
OMSSA	3536-3543	Micyo_2_10_09_2D_Elute_20mM	DISYELLDPR	610.8045	610.8045	0	2	1.12894627691056e-05		1
OMSSA	3239-3244	Micyo_2_10_09_2D_Elute_100mM	DYNLIYSVVK	607.319	607.3195	-0.000499999999988177	2	1.02909664801566e-10		1
OMSSA	4132-4135	Micyo_2_10_09_2D_Elute_20mM_091003145633	DYNLIYSVVK	607.319	607.3195	-0.000499999999988177	2	9.70344526464146e-12		1
OMSSA	4715-4723	Micyo_2_10_09_2D_Elute_250mM	DYNLIYSVVK	607.319	607.3195	-0.000499999999988177	2	6.32321307842123e-08		1
OMSSA	3638-3643	Micyo_2_10_09_2D_Elute_25mM_091003161355	DYNLIYSVVK	607.319	607.3195	-0.000499999999988177	2	8.54003139787846e-12		1
OMSSA	3428-3434	Micyo_2_10_09_2D_Elute_30mM_091003173121	DYNLIYSVVK	607.319	607.3195	-0.000499999999988177	2	1.01602342744512e-11		1
OMSSA	3376-3380	Micyo_2_10_09_2D_Elute_40mM	DYNLIYSVVK	607.319	607.3195	-0.000499999999988177	2	6.45203710724714e-11		1
OMSSA	3297	Micyo_2_10_09_2D_Elute_40mM_091003184846	DYNLIYSVVK	607.319	607.3195	-0.000499999999988177	2	3.83679041120233e-07		1
OMSSA	3203-3208	Micyo_2_10_09_2D_Elute_50mM	DYNLIYSVVK	607.319	607.3195	-0.000499999999988177	2	4.81419440523774e-10		1
OMSSA	2691	Micyo_2_10_09_2D_load_091003095248	GLDLPQAQR	499.268	499.2675	0.000499999999988177	2	0.00306012500281708		1
OMSSA	2705	Micyo_2_10_09_2D_load_091003095248	GLDLPQAQR	499.268	499.2675	0.000499999999988177	2	9.13167653492095e-06		1
OMSSA	4280-4285	Micyo_2_10_09_2D_Elute_10mM	GPGSNILNFSVSK	660.3435	660.3445	-0.00100000000009004	2	0.000247941142990806		1
OMSSA	4062-4069	Micyo_2_10_09_2D_Elute_15mM	GPGSNILNFSVSK	660.3435	660.3445	-0.00100000000009004	2	2.51173733816172e-11		1
OMSSA	3457-3463	Micyo_2_10_09_2D_Elute_1000mM_091004011557	IDYNLIYSVVK	663.861	663.8615	-0.000499999999988177	2	1.2735359989971e-15		1
OMSSA	3795-3800	Micyo_2_10_09_2D_Elute_100mM_091003212339	IDYNLIYSVVK	663.861	663.8625	-0.00149999999996453	2	2.773859499851e-11		1
OMSSA	5035	Micyo_2_10_09_2D_Elute_250mM_091003224106	IDYNLIYSVVK	663.861	663.8615	-0.000499999999988177	2	4.47765742328172e-14		1
OMSSA	3979	Micyo_2_10_09_2D_Elute_30mM_091003173121	IDYNLIYSVVK	663.861	663.8625	-0.00149999999996453	2	4.87986407641368e-06		1
OMSSA	3815	Micyo_2_10_09_2D_Elute_40mM_091003184846	IDYNLIYSVVK	663.861	663.8615	-0.000499999999988177	2	3.29839372185579e-08		1
OMSSA	3795-3802	Micyo_2_10_09_2D_Elute_500mM_091003235831	IDYNLIYSVVK	663.861	663.8615	-0.000499999999988177	2	7.48633451985113e-15		1
OMSSA	3636-3642	Micyo_2_10_09_2D_Elute_50mM_091003200613	IDYNLIYSVVK	663.861	663.8615	-0.000499999999988177	2	7.26941765224192e-10		1
Xtandem	22286	1-1_Digitonin	NEEGQHLGPGSNILNFSVSK	1064.023500	1064.585000	-0.561500	2	1.5e-03	36.5	1
Xtandem	21620	3-2_SDS	NEEGQHLGPGSNILNFSVSK	1064.023500	1064.075000	-0.051500	2	2.4e-04	36.3	1
OMSSA	3712-3718	Micyo_2_10_09_2D_Elute_15mM_091003133905	SDFIWQR	476.2305	476.2305	0	2	1.82726579289538e-05		1
OMSSA	3800-3810	Micyo_2_10_09_2D_Elute_15mM_091003133905	SDFIWQR	476.2305	476.2305	0	2	2.81924071766368e-05		1
OMSSA	3099-3104	Micyo_2_10_09_2D_Elute_20mM	SDFIWQR	476.2305	476.2305	0	2	2.77846894964047e-05		1
OMSSA	3187-3197	Micyo_2_10_09_2D_Elute_20mM	SDFIWQR	476.2305	476.2305	0	2	4.85375411266251e-05		1
OMSSA	3088-3092	Micyo_2_10_09_2D_Elute_20mM_091003145633	SDFIWQR	476.2305	476.2305	0	2	0.000231948193735642		1
OMSSA	2708-2712	Micyo_2_10_09_2D_Elute_25mM	SDFIWQR	476.2305	476.2305	0	2	1.68867134007039e-05		1
gi|54020511|ref|YP_115954.1| hypothetical protein mhp444 [Mycoplasma hyopneumoniae 232]	10.68	9.89723994865785e-55	9	9	6	6
Engine	Scans	File	Sequence	Theoretical m/z	Measured m/z	Delta m/z	Charge	E-value	HyperScore	Proteins
Xtandem	10802	1-2_SDS	IDQLKHNLVDQK	725.901000	726.595000	-0.694000	2	6.7e-03	31.5	1
Xtandem	28381	1-1_SDS	ILLDNLVFR	551.831000	552.525000	-0.694000	2	2.3e-04	39.7	1
Xtandem	13795	1-1_Tween	KGM+31.9898DLKLT+79.9663K	573.282000	573.205000	0.077000	2	5.9e-03	31.8	1
Xtandem	7898	2-2_Digitonin	KGMDLKLTK	517.304000	517.295000	0.009000	2	5.9e-04	37.4	1
Xtandem	8591	2-2_Pellet	QVQEIVK	422.247000	422.056500	0.190500	2	2.5e-04	39.4	1
Xtandem	8574	3-2_Tween	QVQEIVK	422.247000	422.146500	0.100500	2	4.2e-03	32.6	1
Xtandem	31077	1-1_SDS	VNNNFFAYPQIISLK	884.471500	885.395000	-0.923500	2	6.5e-05	35.5	1
Xtandem	30003	4_Pellet	VNNNFFAYPQIISLK	884.471500	884.595000	-0.123500	2	3.5e-03	32.5	1
Xtandem	31618	4_Pellet	WSFDILSANPNDQTGILK	1010.009500	1010.605000	-0.595500	2	2.6e-03	38.0	1
gi|54019977|ref|YP_115523.1| cell division protein ftsY [Mycoplasma hyopneumoniae 232]	15.62	2.0346391963963e-52	8	8	6	6
Engine	Scans	File	Sequence	Theoretical m/z	Measured m/z	Delta m/z	Charge	E-value	HyperScore	Proteins
Xtandem	16574	1-1_Pellet	EKTDLVLIDTAGR	715.892500	715.795000	0.097500	2	8.3e-04	41.9	1
Xtandem	14898	2-2_SDS	EKTDLVLIDTAGR	715.892500	716.255000	-0.362500	2	3.7e-06	54.0	1
Xtandem	14941	2-2_SDS	LQNNVNLMQELKK	786.429000	787.245000	-0.816000	2	4.3e-03	40.7	1
Xtandem	15842	3-2_SDS	LQNNVNLMQELKK	786.429000	786.805000	-0.376000	2	6.5e-04	54.8	1
Xtandem	6717	2-1_Pellet	Q-17.0266EKPANLDK	513.263500	513.575000	-0.311500	2	3.1e-04	38.9	1
Xtandem	13106	1-1_SDS	SVVNTNLNIK	551.313500	551.755000	-0.441500	2	5.0e-03	37.7	1
OMSSA	12667	1-1_Pellet	VGALILKPEANEK	461.266	461.372666666667	-0.106666666666626	3	5.42009148696579e-05		1
Xtandem	21013	1-2_Pellet	VGALILKPEANEKDPGSVVFR	1120.122500	1120.695000	-0.572500	2	2.7e-03	37.3	1
gi|54020079|ref|YP_115710.1| 30S ribosomal protein S17 [Mycoplasma hyopneumoniae 232]	41.84	1.97783444119087e-66	10	10	6	6
Engine	Scans	File	Sequence	Theoretical m/z	Measured m/z	Delta m/z	Charge	E-value	HyperScore	Proteins
OMSSA	2640-2644	Micyo_2_10_09_2D_load_091003095248	AEVGDFVK	432.719	432.7195	-0.000499999999988177	2	0.0012179240563312		1
Xtandem	2564	2-1_Pellet	FNTHDEK	445.700500	445.556500	0.144000	2	3.6e-03	33.0	1
OMSSA	2289-2293	Micyo_2_10_09_2D_load_091003095248	MNNLTLEK	481.7455	481.7445	0.000999999999976353	2	0.00041618078740364		1
Xtandem	19353	1-1_SDS	NLAEVGDFVK	546.287000	546.735000	-0.448000	2	7.7e-03	42.0	1
Xtandem	19683	2-2_Digitonin	NLAEVGDFVK	546.287000	546.605000	-0.318000	2	3.2e-05	44.4	1
Xtandem	19175	4_SDS	NLAEVGDFVK	546.287000	546.645000	-0.358000	2	1.3e-05	42.3	1
Xtandem	21340	4_Digitonin	TIMVEVETAYK	642.328000	642.465000	-0.137000	2	3.2e-03	33.0	1
Xtandem	13278	1-2_Digitonin	TLQGIVIR	450.284000	450.346500	-0.062500	2	5.6e-04	37.5	1
OMSSA	13586	3-2_Digitonin	TLQGIVIR	450.28	450.3925	-0.112500000000011	2	0.00571165066953291		1
Xtandem	13586	3-2_Digitonin	TLQGIVIR	450.284000	450.396500	-0.112500	2	2.2e-05	45.3	1
Xtandem	15776	3-2_Pellet	TLQGIVIR	450.284000	450.476500	-0.192500	2	2.1e-04	39.8	1
gi|54020359|ref|YP_115651.1| aspartyl-tRNA synthetase [Mycoplasma hyopneumoniae 232]	27.94	0	26	26	14	14
Engine	Scans	File	Sequence	Theoretical m/z	Measured m/z	Delta m/z	Charge	E-value	HyperScore	Proteins
Xtandem	24983	4_Pellet	AFNYGVPPHGGFAFGLDR	961.467500	962.505000	-1.037500	2	5.1e-03	32.5	1
Xtandem	26891	4_Digitonin	DYQGIFQAVVTQNSK	849.425000	850.405000	-0.980000	2	1.8e-03	33.3	1
OMSSA	3347-3349	Micyo_2_10_09_2D_Elute_100mM	DYQGIFQAVVTQNSK	849.421	849.4205	0.000500000000101863	2	1.0941640458238e-09		1
Xtandem	3347-3349	Micyo_2_10_09_2D_Elute_100mM	DYQGIFQAVVTQNSK	849.424900	849.425000	-0.000100	2	2.2e-06	61.5	1
OMSSA	4202-4209	Micyo_2_10_09_2D_Elute_20mM_091003145633	DYQGIFQAVVTQNSK	849.421	849.4215	-0.000499999999988177	2	6.30975785124933e-13		1
Xtandem	4202-4209	Micyo_2_10_09_2D_Elute_20mM_091003145633	DYQGIFQAVVTQNSK	849.424900	849.425000	-0.000100	2	4.8e-08	65.1	1
OMSSA	4846-4853	Micyo_2_10_09_2D_Elute_250mM	DYQGIFQAVVTQNSK	849.421	849.4215	-0.000499999999988177	2	9.80212787753034e-12		1
Xtandem	4846-4853	Micyo_2_10_09_2D_Elute_250mM	DYQGIFQAVVTQNSK	849.424900	849.425000	-0.000100	2	5.1e-07	61.2	1
Xtandem	3723-3728	Micyo_2_10_09_2D_Elute_25mM_091003161355	DYQGIFQAVVTQNSK	849.424900	849.425000	-0.000100	2	3.1e-10	69.2	1
OMSSA	3723-3728	Micyo_2_10_09_2D_Elute_25mM_091003161355	DYQGIFQAVVTQNSK	849.421	849.4215	-0.000499999999988177	2	8.18595993165847e-13		1
Xtandem	3528-3537	Micyo_2_10_09_2D_Elute_30mM_091003173121	DYQGIFQAVVTQNSK	849.424900	849.425000	-0.000100	2	7.8e-08	61.1	1
OMSSA	3528-3537	Micyo_2_10_09_2D_Elute_30mM_091003173121	DYQGIFQAVVTQNSK	849.421	849.4205	0.000500000000101863	2	1.05065262093169e-12		1
Xtandem	3614-3622	Micyo_2_10_09_2D_Elute_500mM	DYQGIFQAVVTQNSK	849.424900	849.425000	-0.000100	2	5.9e-09	61.4	1
OMSSA	3614-3622	Micyo_2_10_09_2D_Elute_500mM	DYQGIFQAVVTQNSK	849.421	849.4215	-0.000499999999988177	2	7.79584395501832e-09		1
OMSSA	3326-3335	Micyo_2_10_09_2D_Elute_50mM	DYQGIFQAVVTQNSK	849.421	849.4205	0.000500000000101863	2	1.13747308644126e-10		1
Xtandem	3326-3335	Micyo_2_10_09_2D_Elute_50mM	DYQGIFQAVVTQNSK	849.424900	849.425000	-0.000100	2	2.5e-06	50.2	1
OMSSA	7984	2-2_Pellet	FEAIKNYGTDKPDLR	589.633333333333	589.622666666667	0.0106666666666797	3	0.00283254631499717		1
OMSSA	7800	4_Pellet	FEAIKNYGTDKPDLR	589.633333333333	589.742666666667	-0.109333333333325	3	3.77981434144951e-05		1
OMSSA	3446	Micyo_2_10_09_2D_Elute_1000mM_091004011557	FPNLAIDFPK	581.3115	581.3125	-0.000999999999976353	2	1.46369910924358e-09		1
OMSSA	5019	Micyo_2_10_09_2D_Elute_250mM_091003224106	FPNLAIDFPK	581.3115	581.3115	0	2	5.99962691058346e-11		1
OMSSA	3777-3785	Micyo_2_10_09_2D_Elute_500mM_091003235831	FPNLAIDFPK	581.3115	581.3125	-0.000999999999976353	2	5.91000372161008e-10		1
Xtandem	28814	4_Pellet	IFPNLAIDFPK	637.857500	638.255000	-0.397500	2	8.9e-04	43.1	1
OMSSA	4010-4020	Micyo_2_10_09_2D_Elute_20mM	ISEEIEALIR	586.823	586.8215	0.00149999999996453	2	1.35651732127634e-10		1
Xtandem	4010-4020	Micyo_2_10_09_2D_Elute_20mM	ISEEIEALIR	586.826300	586.825000	0.001300	2	2.8e-10	58.1	1
OMSSA	18273	2-2_Pellet	LTYFEAIK	492.7665	492.8625	-0.0960000000000036	2	0.00132990542290184		1
Xtandem	18273	2-2_Pellet	LTYFEAIK	492.770000	492.866500	-0.096500	2	2.8e-04	39.2	1
Xtandem	3406-3408	Micyo_2_10_09_2D_Elute_100mM	NNFIEIETPILSK	759.410700	759.410000	0.000700	2	1.3e-05	50.4	1
OMSSA	3406-3408	Micyo_2_10_09_2D_Elute_100mM	NNFIEIETPILSK	759.4075	759.4065	0.000999999999976353	2	3.37014476708312e-13		1
OMSSA	4378	Micyo_2_10_09_2D_Elute_20mM_091003145633	NNFIEIETPILSK	759.4075	759.4065	0.000999999999976353	2	3.70160757474158e-12		1
Xtandem	4378	Micyo_2_10_09_2D_Elute_20mM_091003145633	NNFIEIETPILSK	759.410700	759.410000	0.000700	2	7.9e-06	50.1	1
Xtandem	3373-3380	Micyo_2_10_09_2D_Elute_50mM	NNFIEIETPILSK	759.410700	759.410000	0.000700	2	9.2e-06	46.5	1
OMSSA	3373-3380	Micyo_2_10_09_2D_Elute_50mM	NNFIEIETPILSK	759.4075	759.4055	0.00200000000006639	2	1.30061826541346e-06		1
Xtandem	23628	3-2_Pellet	QLLMVSAFEK	583.314500	583.355000	-0.040500	2	4.6e-05	43.5	1
OMSSA	23628	3-2_Pellet	QLLMVSAFEK	583.3105	583.3525	-0.0419999999999163	2	0.000152058637222549		1
Xtandem	14730	2-2_Tween	SFVIIR	367.728000	367.756500	-0.028500	2	2.1e-03	34.3	1
Xtandem	11048	1-2_Pellet	VLITKPEYR	559.828500	559.675000	0.153500	2	2.8e-05	53.5	1
OMSSA	11048	1-2_Pellet	VLITKPEYR	559.825	559.6725	0.152500000000032	2	6.54128579654563e-05		1
Xtandem	32689	4_Pellet	VQAQAYDLVLNGFELGSGSIR	1119.078000	1119.585000	-0.507000	2	7.4e-05	42.3	1
Xtandem	9476	1-1_Pellet	VQGILTQR	457.771000	457.676500	0.094500	2	2.6e-04	39.4	1
gi|54020344|ref|YP_115628.1| ABC transporter permease [Mycoplasma hyopneumoniae 232]	19.38	2.06540701185623e-72	10	10	5	5
Engine	Scans	File	Sequence	Theoretical m/z	Measured m/z	Delta m/z	Charge	E-value	HyperScore	Proteins
Xtandem	15430	2-1_Pellet	AEDLSNAMDVR	610.779000	611.305000	-0.526000	2	1.3e-04	41.7	1
Xtandem	14054	2-1_SDS	AEDLSNAMDVR	610.779000	611.115000	-0.336000	2	4.9e-04	37.8	1
Xtandem	24565	2-1_Pellet	FSIGTVSIIR	546.821000	547.195000	-0.374000	2	1.1e-03	40.6	1
OMSSA	22223	2-2_Tween	ILLFAALVFFYITTKKIKQIFTLMK	997.594333333333	997.632666666667	-0.0383333333334122	3	0.00232607637335859		1
OMSSA	22515	3-2_Pellet	ILLFAALVFFYITTKKIKQIFTLMK	997.594333333333	997.612666666667	-0.0183333333334303	3	0.00687046020763436		1
OMSSA	5252-5260	Micyo_2_10_09_2D_Elute_10mM_091003122141	INIILGITAPDK	634.3775	634.3705	0.00700000000006185	2	1.70077527211105e-09		1
OMSSA	4970	Micyo_2_10_09_2D_Elute_15mM_091003133905	INIILGITAPDK	634.3775	634.3775	0	2	1.0666984771587e-08		1
OMSSA	3849	Micyo_2_10_09_2D_Elute_25mM	INIILGITAPDK	634.3775	634.3795	-0.00199999999995271	2	1.21981739321825e-06		1
OMSSA	3540-3544	Micyo_2_10_09_2D_Elute_30mM	INIILGITAPDK	634.3775	634.3735	0.0040000000000191	2	5.41286850881694e-09		1
Xtandem	9264	3-2_Pellet	MQISVAK	388.717000	388.736500	-0.019500	2	1.1e-03	35.8	1
gi|54020513|ref|YP_115956.1| hypothetical protein mhp446 [Mycoplasma hyopneumoniae 232]	13.93	0	80	80	43	43
Engine	Scans	File	Sequence	Theoretical m/z	Measured m/z	Delta m/z	Charge	E-value	HyperScore	Proteins
Xtandem	20032	1-1_SDS	AISHLELPPVSIK	702.413000	702.775000	-0.362000	2	2.8e-03	37.7	1
Xtandem	33310	2-1_Tween	AQIESNTVISSLLIENLEK	1051.069500	1051.665000	-0.595500	2	2.5e-03	36.8	1
Xtandem	31679	2-2_SDS	AQIESNTVISSLLIENLEK	1051.069500	1052.065000	-0.995500	2	3.9e-03	36.1	1
Xtandem	7289	2-1_Pellet	ASQVGSQPSSAQEVK	751.872500	752.755000	-0.882500	2	5.2e-03	34.2	1
Xtandem	16404	4_SDS	ATIEEVEAEIKK	680.368500	680.795000	-0.426500	2	1.9e-03	38.3	1
Xtandem	7420	1-1_Digitonin	DGGEVFK	376.181500	376.316500	-0.135000	2	4.2e-03	32.7	1
Xtandem	17451	2-1_Pellet	EFTTSGSSQNTNPQLDLR	997.971000	998.425000	-0.454000	2	2.5e-06	48.2	1
Xtandem	16149	2-1_SDS	EFTTSGSSQNTNPQLDLR	997.971000	999.165000	-1.194000	2	2.3e-07	53.0	1
Xtandem	17087	4_Digitonin	EFTTSGSSQNTNPQLDLR	997.971000	998.855000	-0.884000	2	3.5e-03	34.4	1
Xtandem	14827	1-2_Pellet	ELKPGGQTKT+79.9663IK	690.365000	690.515000	-0.150000	2	2.7e-03	33.7	1
OMSSA	2299	Micyo_2_10_09_2D_load_091003095248	EVDLVK	351.698	351.6975	0.000499999999988177	2	0.00810050096981369		1
OMSSA	2319	Micyo_2_10_09_2D_load_091003095248	EVDLVK	351.698	351.6975	0.000499999999988177	2	0.00764641279295999		1
OMSSA	14784	2-2_SDS	FEFDKSPNTQAGFEK	872.9055	872.8225	0.08299999999997	2	1.97021983693646e-07		1
Xtandem	14784	2-2_SDS	FEFDKSPNTQAGFEK	872.909000	872.825000	0.084000	2	1.3e-05	53.6	1
Xtandem	15716	3-2_SDS	FEFDKSPNTQAGFEK	872.909000	873.735000	-0.826000	2	1.0e-05	50.3	1
Xtandem	9390	4_SDS	FFRPSPISGK	568.313000	568.655000	-0.342000	2	4.6e-03	36.6	1
Xtandem	21566	2-1_Pellet	FFTHATSAQIEGITIDK	939.980000	940.325000	-0.345000	2	3.8e-03	33.6	1
Xtandem	20453	4_SDS	FFTHATSAQIEGITIDK	939.980000	940.045000	-0.065000	2	3.6e-03	31.9	1
Xtandem	13196	2-2_Tween	FGGESQEQIVQAEK	775.375000	775.545000	-0.170000	2	2.6e-04	38.5	1
Xtandem	22588	2-1_Digitonin	FGGESQEQIVQAEKDVISQK	1110.557500	1110.915000	-0.357500	2	1.5e-03	38.7	1
Xtandem	13447	1-2_Digitonin	FLDEKTK	440.739000	440.846500	-0.107500	2	2.5e-03	33.9	1
Xtandem	17040	1-2_SDS	FNDQSLLLNGK	624.829500	625.245000	-0.415500	2	2.5e-04	39.5	1
Xtandem	25586	1-1_Tween	GLDYQIESIEIDNYK	900.435000	900.755000	-0.320000	2	5.1e-03	40.7	1
Xtandem	26079	4_Digitonin	GLDYQIESIEIDNYK	900.435000	901.085000	-0.650000	2	4.7e-05	39.5	1
Xtandem	28347	4_SDS	GLFEEVQIDKNNITATLQK	1081.075000	1081.535000	-0.460000	2	2.8e-06	52.2	1
Xtandem	52001	2-2_Pellet	GNS+79.9663NILEVSKTISQAQR	962.974500	964.095000	-1.120500	2	7.2e-03	32.2	1
Xtandem	12369	1-1_Pellet	IEFEKEDQGDQSQLK	897.428000	897.785000	-0.357000	2	1.1e-07	68.2	1
Xtandem	7832	1-1_Pellet	ILAGDGTNNPQSR	671.835500	671.645000	0.190500	2	1.4e-03	35.2	1
Xtandem	8178	2-1_Pellet	ILAGDGTNNPQSR	671.835500	671.825000	0.010500	2	9.5e-06	51.9	1
Xtandem	6598	2-1_SDS	ILAGDGTNNPQSR	671.835500	671.895000	-0.059500	2	1.3e-03	50.8	1
Xtandem	24373	1-1_Digitonin	ISVVLDSADDFIKDK	832.937500	833.575000	-0.637500	2	1.6e-04	51.9	1
Xtandem	23225	1-1_Tween	ISVVLDSADDFIKDK	832.937500	833.625000	-0.687500	2	3.3e-04	38.8	1
Xtandem	23732	2-1_Tween	ISVVLDSADDFIKDK	832.937500	833.295000	-0.357500	2	1.9e-03	45.2	1
Xtandem	23845	2-1_Tween	ISVVLDSADDFIKDK	832.937500	833.375000	-0.437500	2	1.8e-03	35.5	1
Xtandem	23759	3-2_Pellet	ISVVLDSADDFIKDK	832.937500	832.955000	-0.017500	2	1.7e-07	50.7	1
OMSSA	23759	3-2_Pellet	ISVVLDSADDFIKDK	832.933	832.9525	-0.0194999999999936	2	0.000885523345252116		1
Xtandem	23688	3-2_Tween	ISVVLDSADDFIKDK	832.937500	833.965000	-1.027500	2	3.2e-04	45.1	1
OMSSA	3736-3744	Micyo_2_10_09_2D_Elute_250mM	KLWFISSPEVAR	478.262333333333	478.258666666667	0.0036666666666747	3	2.96743149377236e-05		1
OMSSA	3825-3829	Micyo_2_10_09_2D_Elute_250mM	KLWFISSPEVAR	478.262333333333	478.258666666667	0.0036666666666747	3	4.70725201970143e-05		1
OMSSA	3507	Micyo_2_10_09_2D_Elute_250mM_091003224106	KLWFISSPEVAR	478.262333333333	478.258666666667	0.0036666666666747	3	9.92117582446428e-06		1
OMSSA	3521	Micyo_2_10_09_2D_Elute_250mM_091003224106	KLWFISSPEVAR	478.262333333333	478.258666666667	0.0036666666666747	3	6.09764144958129e-05		1
OMSSA	3604-3610	Micyo_2_10_09_2D_Elute_250mM_091003224106	KLWFISSPEVAR	478.262333333333	478.258666666667	0.0036666666666747	3	1.2565079756493e-06		1
OMSSA	3701-3707	Micyo_2_10_09_2D_Elute_250mM_091003224106	KLWFISSPEVAR	478.262333333333	478.258666666667	0.0036666666666747	3	7.13817232989654e-05		1
OMSSA	3882	Micyo_2_10_09_2D_Elute_250mM_091003224106	KLWFISSPEVAR	478.262333333333	478.258666666667	0.0036666666666747	3	2.94535257094187e-06		1
Xtandem	2547-2554	Micyo_2_10_09_2D_Elute_500mM	KLWFISSPEVAR	478.265000	478.260000	0.005000	3	3.2e-03	36.4	1
OMSSA	2333-2340	Micyo_2_10_09_2D_Elute_500mM_091003235831	KLWFISSPEVAR	478.262333333333	478.258666666667	0.0036666666666747	3	8.15398217777049e-05		1
OMSSA	2442-2446	Micyo_2_10_09_2D_Elute_500mM_091003235831	KLWFISSPEVAR	478.262333333333	478.258666666667	0.0036666666666747	3	1.30531040321093e-05		1
OMSSA	2642	Micyo_2_10_09_2D_Elute_500mM_091003235831	KLWFISSPEVAR	478.262333333333	478.258666666667	0.0036666666666747	3	6.19510794126165e-05		1
OMSSA	13971	1-2_Digitonin	KNDQATITLTFDSKDLYLKHNDYKSKLK	1109.91733333333	1109.82266666667	0.094666666666626	3	0.00954207739315008		1
Xtandem	31400	4_SDS	LDDFLDSQKLKVR	788.935000	789.115000	-0.180000	2	9.1e-03	32.2	1
Xtandem	8796	2-1_SDS	LEGENGAQLPNSNQNK	856.910000	856.855000	0.055000	2	1.5e-03	38.8	1
Xtandem	48446	2-1_Tween	LEGENGAQLPNSNQNK	856.910000	856.745000	0.165000	2	7.0e-03	34.9	1
OMSSA	9688	4_Digitonin	LEGENGAQLPNSNQNK	856.907	856.7125	0.194500000000062	2	0.000177879744800416		1
Xtandem	9688	4_Digitonin	LEGENGAQLPNSNQNK	856.910000	856.715000	0.195000	2	1.0e-04	45.0	1
OMSSA	16293	2-1_SDS	LESLTWADSESQQK	811.3825	811.4725	-0.0899999999999181	2	0.00685986066047803		1
Xtandem	16293	2-1_SDS	LESLTWADSESQQK	811.385500	811.475000	-0.089500	2	1.2e-03	41.3	1
Xtandem	20416	1-1_Digitonin	LLATNEKKQFS+79.9663T+79.9663IPK	939.459000	939.805000	-0.346000	2	4.2e-03	35.2	1
Xtandem	12252	4_Tween	MLSFAK	348.687500	348.646500	0.041000	2	7.9e-03	31.1	1
Xtandem	16445	3-2_SDS	MLSTVGQVIGNK	623.841500	624.155000	-0.313500	2	1.0e-04	41.6	1
OMSSA	3178-3188	Micyo_2_10_09_2D_Elute_1000mM_091004011557	NQKEGIKWTKTTPKINGEIKTIKITGPPVAIQTSR	776.0404	776.0438	-0.00339999999994234	5	0.0014238587333551		1
Xtandem	17491	1-1_Pellet	NSQNTEKLDDFLDSQK	941.441500	941.985000	-0.543500	2	6.8e-07	54.2	1
Xtandem	17629	1-1_Pellet	NSQNTEKLDDFLDSQK	941.441500	941.885000	-0.443500	2	1.8e-03	42.5	1
Xtandem	16385	1-2_SDS	NSQNTEKLDDFLDSQK	941.441500	941.885000	-0.443500	2	1.4e-05	59.9	1
Xtandem	16075	2-1_SDS	NSQNTEKLDDFLDSQK	941.441500	941.815000	-0.373500	2	1.9e-04	47.2	1
Xtandem	15955	2-2_SDS	NSQNTEKLDDFLDSQK	941.441500	941.635000	-0.193500	2	1.6e-06	53.9	1
Xtandem	18139	2-1_SDS	NYIFTLKPEMANK	784.907500	785.915000	-1.007500	2	3.1e-03	33.9	1
Xtandem	19507	4_Pellet	NYIFTLKPEMANK	784.907500	785.465000	-0.557500	2	1.6e-03	41.8	1
Xtandem	18700	4_SDS	NYIFTLKPEMANK	784.907500	785.745000	-0.837500	2	3.2e-03	40.1	1
Xtandem	47382	2-2_Pellet	QAKVHLELKDGGRYT+79.9663AGKK	1090.069500	1090.375000	-0.305500	2	4.2e-05	36.3	1
OMSSA	13150	2-1_Digitonin	QGEITAPIVGA	528.283	528.0925	0.190500000000043	2	0.000110701898634003		1
Xtandem	20802	4_SDS	QLTFDDPIKDESAIQR	938.472550	938.475000	-0.002450	2	1.1e-03	42.0	1
OMSSA	9586	1-2_SDS	SITNLQEEQTSAK	724.859	724.7125	0.14650000000006	2	3.52192337941227e-06		1
Xtandem	9586	1-2_SDS	SITNLQEEQTSAK	724.861500	724.715000	0.146500	2	2.3e-05	59.2	1
Xtandem	25407	3-2_Tween	SLQGIPMILKY+79.9663KK	799.937000	800.585000	-0.648000	2	3.0e-03	33.7	1
Xtandem	17020	1-1_Pellet	SLSASNSYQVSTFQASQTQAK	1117.037000	1117.585000	-0.548000	2	8.8e-04	38.5	1
Xtandem	16074	1-2_Tween	TFVDGNNTSSFDVK	765.854000	766.455000	-0.601000	2	5.0e-03	39.4	1
Xtandem	16160	2-2_SDS	TFVDGNNTSSFDVK	765.854000	766.005000	-0.151000	2	2.8e-03	38.9	1
Xtandem	16100	1-1_Pellet	VQFNQEAVTTINK	746.390500	746.765000	-0.374500	2	3.9e-03	39.9	1
OMSSA	31477	3-2_Digitonin	WKKAKVRVFFGAEDKPLKDKQTK	916.521333333333	916.462666666667	0.0586666666665678	3	0.00534450690536449		1
Xtandem	19221	2-1_SDS	YQEYGWQNPSDPIDK	920.409500	920.825000	-0.415500	2	4.7e-06	55.4	1
Xtandem	18834	2-2_SDS	YQEYGWQNPSDPIDK	920.409500	921.075000	-0.665500	2	1.1e-05	41.9	1
Xtandem	19812	3-2_SDS	YQEYGWQNPSDPIDK	920.409500	920.735000	-0.325500	2	7.9e-07	56.4	1
Xtandem	36316	2-1_Pellet	YYFDNPNSLFDLEISPLANR	1194.575500	1194.505000	0.070500	2	1.5e-04	47.1	1
Xtandem	37170	2-1_SDS	YYFDNPNSLFDLEISPLANR	1194.575500	1195.675000	-1.099500	2	1.1e-03	38.5	1
Xtandem	37569	4_SDS	YYFDNPNSLFDLEISPLANR	1194.575500	1194.405000	0.170500	2	2.1e-09	59.1	1
gi|54020456|ref|YP_115837.1| hypothetical protein mhp325 [Mycoplasma hyopneumoniae 232]	62.73	0	41	41	7	7
Engine	Scans	File	Sequence	Theoretical m/z	Measured m/z	Delta m/z	Charge	E-value	HyperScore	Proteins
OMSSA	3617-3621	Micyo_2_10_09_2D_Elute_1000mM	AELQDDLGTIGFLK	760.3965	760.3965	0	2	1.23783479254111e-10		1
OMSSA	3760	Micyo_2_10_09_2D_Elute_100mM_091003212339	AELQDDLGTIGFLK	760.3965	760.3955	0.000999999999976353	2	2.19054643034803e-12		1
OMSSA	4700-4703	Micyo_2_10_09_2D_Elute_20mM_091003145633	AELQDDLGTIGFLK	760.3965	760.3965	0	2	5.49308294560926e-09		1
OMSSA	5233-5238	Micyo_2_10_09_2D_Elute_250mM	AELQDDLGTIGFLK	760.3965	760.3965	0	2	6.43751979138575e-15		1
OMSSA	5023-5031	Micyo_2_10_09_2D_Elute_250mM_091003224106	AELQDDLGTIGFLK	760.3965	760.3965	0	2	3.18152336746429e-16		1
OMSSA	4159-4165	Micyo_2_10_09_2D_Elute_25mM_091003161355	AELQDDLGTIGFLK	760.3965	760.3955	0.000999999999976353	2	6.6268687932461e-09		1
OMSSA	3921	Micyo_2_10_09_2D_Elute_30mM_091003173121	AELQDDLGTIGFLK	760.3965	760.3965	0	2	1.64746019375074e-10		1
OMSSA	3935	Micyo_2_10_09_2D_Elute_30mM_091003173121	AELQDDLGTIGFLK	760.3965	760.3965	0	2	3.0582571759044e-16		1
OMSSA	3760-3765	Micyo_2_10_09_2D_Elute_40mM_091003184846	AELQDDLGTIGFLK	760.3965	760.3965	0	2	3.56236040076761e-13		1
OMSSA	3984-3990	Micyo_2_10_09_2D_Elute_500mM	AELQDDLGTIGFLK	760.3965	760.3965	0	2	4.12724408717202e-12		1
OMSSA	3792-3799	Micyo_2_10_09_2D_Elute_500mM_091003235831	AELQDDLGTIGFLK	760.3965	760.3965	0	2	3.6281681271791e-13		1
OMSSA	3585	Micyo_2_10_09_2D_Elute_50mM_091003200613	AELQDDLGTIGFLK	760.3965	760.3965	0	2	1.27586843846778e-15		1
Xtandem	28359	2-1_Digitonin	AKDIDQSEFDELEDF	900.890500	901.065000	-0.174500	2	7.1e-05	38.9	1
Xtandem	27340	3-2_Tween	AKDIDQSEFDELEDF	900.890500	901.455000	-0.564500	2	1.2e-04	36.1	1
Xtandem	3406-3411	Micyo_2_10_09_2D_Elute_1000mM	AKDIDQSEFDELEDF	900.890750	900.890000	0.000750	2	2.2e-08	59.7	1
OMSSA	3406-3411	Micyo_2_10_09_2D_Elute_1000mM	AKDIDQSEFDELEDF	900.8875	900.8875	0	2	3.52136312067015e-15		1
Xtandem	4995-5001	Micyo_2_10_09_2D_Elute_250mM	AKDIDQSEFDELEDF	900.890750	900.890000	0.000750	2	1.4e-07	60.2	1
OMSSA	4995-5001	Micyo_2_10_09_2D_Elute_250mM	AKDIDQSEFDELEDF	900.8875	900.8865	0.00100000000009004	2	1.88281542641756e-16		1
OMSSA	4787-4794	Micyo_2_10_09_2D_Elute_250mM_091003224106	AKDIDQSEFDELEDF	900.8875	900.8865	0.00100000000009004	2	6.14430594171429e-18		1
Xtandem	4787-4794	Micyo_2_10_09_2D_Elute_250mM_091003224106	AKDIDQSEFDELEDF	900.890750	900.890000	0.000750	2	5.6e-08	65.0	1
OMSSA	3762-3768	Micyo_2_10_09_2D_Elute_500mM	AKDIDQSEFDELEDF	900.8875	900.8865	0.00100000000009004	2	7.31826215272315e-15		1
Xtandem	3762-3768	Micyo_2_10_09_2D_Elute_500mM	AKDIDQSEFDELEDF	900.890750	900.890000	0.000750	2	5.7e-08	57.3	1
OMSSA	3560-3570	Micyo_2_10_09_2D_Elute_500mM_091003235831	AKDIDQSEFDELEDF	900.8875	900.8865	0.00100000000009004	2	3.07204669233781e-15		1
Xtandem	3560-3570	Micyo_2_10_09_2D_Elute_500mM_091003235831	AKDIDQSEFDELEDF	900.890750	900.890000	0.000750	2	1.2e-06	56.0	1
OMSSA	4409	Micyo_2_10_09_2D_Elute_15mM	DDLGTIGFLK	539.785	539.7855	-0.000499999999988177	2	7.13007107909521e-09		1
OMSSA	3791	Micyo_2_10_09_2D_Elute_100mM	DIDQSEFDELEDF	801.3215	801.3215	0	2	4.4192235423184e-07		1
Xtandem	3791	Micyo_2_10_09_2D_Elute_100mM	DIDQSEFDELEDF	801.324700	801.325000	-0.000300	2	3.6e-03	36.5	1
Xtandem	4650-4659	Micyo_2_10_09_2D_Elute_20mM_091003145633	DIDQSEFDELEDF	801.324700	801.325000	-0.000300	2	3.0e-05	46.3	1
OMSSA	4650-4659	Micyo_2_10_09_2D_Elute_20mM_091003145633	DIDQSEFDELEDF	801.3215	801.3215	0	2	3.9103982877846e-13		1
Xtandem	5635-5642	Micyo_2_10_09_2D_Elute_250mM	DIDQSEFDELEDF	801.324700	801.325000	-0.000300	2	7.4e-07	53.5	1
OMSSA	5635-5642	Micyo_2_10_09_2D_Elute_250mM	DIDQSEFDELEDF	801.3215	801.3215	0	2	2.90041606660581e-13		1
Xtandem	4256-4263	Micyo_2_10_09_2D_Elute_25mM	DIDQSEFDELEDF	801.324700	801.325000	-0.000300	2	9.5e-05	36.0	1
OMSSA	4256-4263	Micyo_2_10_09_2D_Elute_25mM	DIDQSEFDELEDF	801.3215	801.3205	0.000999999999976353	2	1.65646308171051e-07		1
OMSSA	3993-3995	Micyo_2_10_09_2D_Elute_30mM	DIDQSEFDELEDF	801.3215	801.3205	0.000999999999976353	2	1.81809449337845e-11		1
Xtandem	3993-3995	Micyo_2_10_09_2D_Elute_30mM	DIDQSEFDELEDF	801.324700	801.325000	-0.000300	2	4.3e-07	50.0	1
OMSSA	3856-3859	Micyo_2_10_09_2D_Elute_40mM	DIDQSEFDELEDF	801.3215	801.3205	0.000999999999976353	2	4.36587292095531e-13		1
Xtandem	3856-3859	Micyo_2_10_09_2D_Elute_40mM	DIDQSEFDELEDF	801.324700	801.325000	-0.000300	2	2.2e-06	50.2	1
OMSSA	3728-3740	Micyo_2_10_09_2D_Elute_50mM	DIDQSEFDELEDF	801.3215	801.3205	0.000999999999976353	2	1.33161077117981e-13		1
Xtandem	3728-3740	Micyo_2_10_09_2D_Elute_50mM	DIDQSEFDELEDF	801.324700	801.325000	-0.000300	2	2.2e-05	49.8	1
Xtandem	21926	1-1_SDS	IANFLIIEQK	594.849500	595.365000	-0.515500	2	1.4e-04	41.2	1
Xtandem	17176	2-1_Digitonin	IIELNQLAEKDPK	755.924000	756.765000	-0.841000	2	4.9e-03	60.2	1
OMSSA	17089	2-1_Pellet	IIELNQLAEKDPK	755.921	755.9625	-0.0414999999999281	2	8.2373734652712e-10		1
Xtandem	17089	2-1_Pellet	IIELNQLAEKDPK	755.924000	755.965000	-0.041000	2	1.9e-06	64.2	1
Xtandem	16289	2-1_Tween	IIELNQLAEKDPK	755.924000	756.615000	-0.691000	2	5.9e-05	42.9	1
Xtandem	16394	3-2_Tween	IIELNQLAEKDPK	755.924000	756.845000	-0.921000	2	3.9e-03	39.4	1
OMSSA	14871	4_SDS	IIELNQLAEKDPK	755.921	755.9225	-0.00149999999996453	2	1.15962952833747e-12		1
Xtandem	14871	4_SDS	IIELNQLAEKDPK	755.924000	755.925000	-0.001000	2	9.6e-09	84.9	1
OMSSA	3808	Micyo_2_10_09_2D_Elute_10mM_091003122141	IIELNQLAEKDPK	504.280666666667	504.279666666667	0.00100000000009004	3	0.000281590072958225		1
OMSSA	3468-3476	Micyo_2_10_09_2D_Elute_15mM_091003133905	IIELNQLAEKDPK	504.280666666667	504.279666666667	0.00100000000009004	3	2.32084050019978e-07		1
OMSSA	2797-2805	Micyo_2_10_09_2D_Elute_20mM	IIELNQLAEKDPK	504.280666666667	504.279666666667	0.00100000000009004	3	1.1121510226713e-07		1
Xtandem	2797-2805	Micyo_2_10_09_2D_Elute_20mM	IIELNQLAEKDPK	504.282667	504.283333	-0.000666	3	2.5e-03	44.1	1
OMSSA	2405-2409	Micyo_2_10_09_2D_Elute_25mM	IIELNQLAEKDPK	504.280666666667	504.279666666667	0.00100000000009004	3	2.20821917560722e-06		1
OMSSA	2173-2178	Micyo_2_10_09_2D_Elute_30mM	IIELNQLAEKDPK	504.280666666667	504.280666666667	0	3	0.000685612827375782		1
Xtandem	17381	2-1_Digitonin	ILNSHDSDKNWLFK	858.935500	858.825000	0.110500	2	7.1e-04	37.0	1
Xtandem	16674	4_Digitonin	ILNSHDSDKNWLFK	858.935500	858.735000	0.200500	2	2.9e-03	37.5	1
Xtandem	16687	4_Digitonin	ILNSHDSDKNWLFK	858.935500	859.895000	-0.959500	2	2.7e-03	40.4	1
gi|54020200|ref|YP_115941.1| transketolase [Mycoplasma hyopneumoniae 232]	50.08	0	395	395	50	50
Engine	Scans	File	Sequence	Theoretical m/z	Measured m/z	Delta m/z	Charge	E-value	HyperScore	Proteins
Xtandem	17789	1-2_Digitonin	AAYELILAK	496.291500	496.226500	0.065000	2	7.3e-05	42.4	1
OMSSA	17789	1-2_Digitonin	AAYELILAK	496.2875	496.2225	0.0649999999999977	2	0.000285077179537876		1
Xtandem	19974	2-1_Digitonin	AAYELILAK	496.291500	496.426500	-0.135000	2	4.1e-04	38.3	1
Xtandem	12507	2-1_Digitonin	AKGSDGIFSC+57.0215QNYQGR	894.406500	894.815000	-0.408500	2	5.1e-10	63.4	1
Xtandem	7118	1-2_SDS	ANSGHPGVILSAAK	661.361500	661.685000	-0.323500	2	7.1e-03	38.3	1
Xtandem	7196	1-2_SDS	ANSGHPGVILSAAK	661.361500	661.705000	-0.343500	2	1.4e-05	57.4	1
Xtandem	7943	4_Digitonin	ANSGHPGVILSAAK	661.361500	661.765000	-0.403500	2	5.1e-07	65.5	1
OMSSA	4402-4409	Micyo_2_10_09_2D_Elute_5mM	ATGSELGLANEIANK	744.3815	744.3815	0	2	1.85075245306804e-10		1
OMSSA	4152	Micyo_2_10_09_2D_load_091003095248	ATGSELGLANEIANK	744.3815	744.3815	0	2	1.06293881212431e-11		1
OMSSA	2973-2980	Micyo_2_10_09_2D_Elute_100mM	DDFYLADELR	628.786	628.7855	0.000499999999988177	2	1.411954071918e-10		1
OMSSA	3767-3772	Micyo_2_10_09_2D_Elute_20mM_091003145633	DDFYLADELR	628.786	628.7865	-0.000500000000101863	2	4.51099763068628e-13		1
OMSSA	3305-3311	Micyo_2_10_09_2D_Elute_25mM_091003161355	DDFYLADELR	628.786	628.7865	-0.000500000000101863	2	1.91541545920902e-11		1
OMSSA	3127-3137	Micyo_2_10_09_2D_Elute_30mM_091003173121	DDFYLADELR	628.786	628.7855	0.000499999999988177	2	3.50450594010633e-11		1
OMSSA	3085	Micyo_2_10_09_2D_Elute_40mM	DDFYLADELR	628.786	628.7855	0.000499999999988177	2	4.05386058516048e-12		1
OMSSA	2930	Micyo_2_10_09_2D_Elute_50mM	DDFYLADELR	628.786	628.7855	0.000499999999988177	2	6.95877820807256e-11		1
Xtandem	28910	2-1_Digitonin	DHMNFDVENLNWINR	958.935500	960.005000	-1.069500	2	1.3e-05	43.0	1
Xtandem	29453	2-1_Digitonin	DHMNFDVENLNWINR	958.935500	960.015000	-1.079500	2	3.5e-05	39.0	1
Xtandem	30386	2-1_Digitonin	DHMNFDVENLNWINR	958.935500	960.085000	-1.149500	2	2.6e-04	39.0	1
Xtandem	27870	2-1_SDS	DHMNFDVENLNWINR	958.935500	959.435000	-0.499500	2	3.5e-05	40.2	1
Xtandem	26817	2-2_Digitonin	DHMNFDVENLNWINR	958.935500	958.925000	0.010500	2	8.3e-08	56.8	1
Xtandem	26060	3-2_Digitonin	DHMNFDVENLNWINR	958.935500	959.825000	-0.889500	2	2.0e-11	65.4	1
Xtandem	26863	3-2_Digitonin	DHMNFDVENLNWINR	958.935500	959.845000	-0.909500	2	2.2e-03	32.0	1
Xtandem	27820	3-2_Tween	DHMNFDVENLNWINR	958.935500	959.355000	-0.419500	2	3.3e-09	57.2	1
Xtandem	27507	4_Digitonin	DHMNFDVENLNWINR	958.935500	959.565000	-0.629500	2	2.9e-08	49.6	1
Xtandem	28247	4_SDS	DHMNFDVENLNWINR	958.935500	959.305000	-0.369500	2	4.6e-06	45.7	1
Xtandem	27657	4_Tween	DHMNFDVENLNWINR	958.935500	960.105000	-1.169500	2	1.0e-15	82.5	1
OMSSA	3864	Micyo_2_10_09_2D_Elute_10mM_091003122141	DVENLNWINR	636.813	636.8135	-0.000499999999988177	2	7.23833015624675e-09		1
OMSSA	3885	Micyo_2_10_09_2D_Elute_10mM_091003122141	DVENLNWINR	636.813	636.8135	-0.000499999999988177	2	1.13022368444424e-07		1
OMSSA	3568	Micyo_2_10_09_2D_Elute_15mM	DVENLNWINR	636.813	636.8125	0.000499999999988177	2	2.96222623217964e-09		1
OMSSA	3609	Micyo_2_10_09_2D_Elute_15mM	DVENLNWINR	636.813	636.8125	0.000499999999988177	2	4.28620751468221e-08		1
OMSSA	2542-2547	Micyo_2_10_09_2D_Elute_1000mM	DVHGAPLGNDILTLK	521.615333333333	521.615666666667	-0.000333333333401242	3	5.54320931450536e-14		1
OMSSA	2563	Micyo_2_10_09_2D_Elute_1000mM	DVHGAPLGNDILTLK	781.923	781.9235	-0.000499999999988177	2	3.24286046506422e-05		1
OMSSA	2821-2827	Micyo_2_10_09_2D_Elute_100mM_091003212339	DVHGAPLGNDILTLK	781.923	781.9235	-0.000499999999988177	2	9.184261859405e-05		1
OMSSA	2825-2832	Micyo_2_10_09_2D_Elute_100mM_091003212339	DVHGAPLGNDILTLK	521.615333333333	521.615666666667	-0.000333333333401242	3	6.39494080677233e-14		1
OMSSA	4109-4115	Micyo_2_10_09_2D_Elute_250mM	DVHGAPLGNDILTLK	521.615333333333	521.615666666667	-0.000333333333401242	3	3.82040467467678e-17		1
OMSSA	4133	Micyo_2_10_09_2D_Elute_250mM	DVHGAPLGNDILTLK	781.923	781.9235	-0.000499999999988177	2	2.13353838684906e-10		1
OMSSA	3907-3914	Micyo_2_10_09_2D_Elute_250mM_091003224106	DVHGAPLGNDILTLK	521.615333333333	521.615666666667	-0.000333333333401242	3	7.27248656400881e-15		1
OMSSA	3923-3928	Micyo_2_10_09_2D_Elute_250mM_091003224106	DVHGAPLGNDILTLK	781.923	781.9225	0.000499999999988177	2	3.0085427633601e-08		1
OMSSA	2836	Micyo_2_10_09_2D_Elute_40mM_091003184846	DVHGAPLGNDILTLK	521.615333333333	521.615666666667	-0.000333333333401242	3	3.89859912608546e-12		1
OMSSA	2898-2905	Micyo_2_10_09_2D_Elute_500mM	DVHGAPLGNDILTLK	521.615333333333	521.615666666667	-0.000333333333401242	3	6.53015872508334e-16		1
OMSSA	2913-2923	Micyo_2_10_09_2D_Elute_500mM	DVHGAPLGNDILTLK	781.923	781.9235	-0.000499999999988177	2	7.48481126814547e-10		1
OMSSA	2664-2668	Micyo_2_10_09_2D_Elute_50mM_091003200613	DVHGAPLGNDILTLK	521.615333333333	521.615666666667	-0.000333333333401242	3	2.80730631611683e-16		1
Xtandem	17302	1-2_Digitonin	EKTSDVHGAPLGNDILTLK	1004.535500	1005.715000	-1.179500	2	6.9e-09	64.8	1
Xtandem	19247	2-1_Digitonin	EKTSDVHGAPLGNDILTLK	1004.535500	1005.095000	-0.559500	2	1.3e-03	37.3	1
Xtandem	18689	4_Digitonin	EKTSDVHGAPLGNDILTLK	1004.535500	1005.135000	-0.599500	2	6.6e-03	31.7	1
Xtandem	20157	3-2_Tween	E-18.0106LKEFLEK	509.281000	509.345000	-0.064000	2	5.1e-04	39.9	1
OMSSA	3250-3256	Micyo_2_10_09_2D_Elute_1000mM	ESQGLFYQLVEK	720.865	720.8655	-0.000499999999988177	2	3.28448665545182e-06		1
OMSSA	3398-3402	Micyo_2_10_09_2D_Elute_100mM	ESQGLFYQLVEK	720.865	720.8645	0.000499999999988177	2	0.00136823197468203		1
OMSSA	5191	Micyo_2_10_09_2D_Elute_15mM_091003133905	ESQGLFYQLVEK	720.865	720.8645	0.000499999999988177	2	0.00186435155144447		1
OMSSA	4674-4678	Micyo_2_10_09_2D_Elute_250mM_091003224106	ESQGLFYQLVEK	720.865	720.8645	0.000499999999988177	2	2.68778853273302e-11		1
OMSSA	3623	Micyo_2_10_09_2D_Elute_500mM	ESQGLFYQLVEK	720.865	720.8635	0.00149999999996453	2	1.20403349656854e-05		1
OMSSA	3294-3300	Micyo_2_10_09_2D_Elute_1000mM	EYDDFYLADELR	774.839	774.8385	0.000500000000101863	2	4.52697439201578e-10		1
OMSSA	4878-4884	Micyo_2_10_09_2D_Elute_250mM	EYDDFYLADELR	774.839	774.8395	-0.000499999999988177	2	1.23260719181963e-10		1
OMSSA	4692	Micyo_2_10_09_2D_Elute_250mM_091003224106	EYDDFYLADELR	774.839	774.8395	-0.000499999999988177	2	2.82446930329609e-13		1
OMSSA	3656-3661	Micyo_2_10_09_2D_Elute_500mM	EYDDFYLADELR	774.839	774.8395	-0.000499999999988177	2	2.26169905307188e-12		1
OMSSA	3465-3470	Micyo_2_10_09_2D_Elute_500mM_091003235831	EYDDFYLADELR	774.839	774.8395	-0.000499999999988177	2	2.03498288636777e-13		1
OMSSA	2935	Micyo_2_10_09_2D_Elute_250mM_091003224106	FGHDDFGFSAPADK	755.8255	755.8265	-0.000999999999976353	2	4.31567871397245e-16		1
OMSSA	1814	Micyo_2_10_09_2D_Elute_500mM_091003235831	FGHDDFGFSAPADK	755.8255	755.8265	-0.000999999999976353	2	2.41571663624483e-06		1
OMSSA	4393-4399	Micyo_2_10_09_2D_Elute_15mM_091003133905	FNFDNLVTK	549.2775	549.2775	0	2	2.6779400233325e-06		1
OMSSA	3813-3821	Micyo_2_10_09_2D_Elute_20mM	FNFDNLVTK	549.2775	549.2775	0	2	5.4051627512243e-05		1
OMSSA	3366	Micyo_2_10_09_2D_Elute_25mM	FNFDNLVTK	549.2775	549.2775	0	2	0.000104634871186121		1
OMSSA	3596	Micyo_2_10_09_2D_Elute_15mM_091003133905	FPEINHYTY	592.2675	592.2675	0	2	0.000555557417796361		1
OMSSA	3617	Micyo_2_10_09_2D_Elute_15mM_091003133905	FPEINHYTY	592.2675	592.2675	0	2	0.00688149776866563		1
OMSSA	3981	Micyo_2_10_09_2D_Elute_20mM	GFNFDNLVTK	577.788	577.7875	0.000499999999988177	2	2.58858691670023e-05		1
OMSSA	3872-3881	Micyo_2_10_09_2D_Elute_20mM_091003145633	GFNFDNLVTK	577.788	577.7885	-0.000499999999988177	2	2.50241360024101e-05		1
OMSSA	3557-3562	Micyo_2_10_09_2D_Elute_25mM	GFNFDNLVTK	577.788	577.7885	-0.000499999999988177	2	5.15865676262483e-05		1
OMSSA	3223-3229	Micyo_2_10_09_2D_Elute_30mM	GFNFDNLVTK	577.788	577.7885	-0.000499999999988177	2	5.70252402645697e-07		1
OMSSA	3079	Micyo_2_10_09_2D_Elute_40mM	GFNFDNLVTK	577.788	577.7885	-0.000499999999988177	2	1.93174784422982e-05		1
OMSSA	2678-2685	Micyo_2_10_09_2D_Elute_15mM_091003133905	GHDDFGFSAPADK	682.2915	682.2925	-0.000999999999976353	2	1.99096780865191e-14		1
OMSSA	2679-2687	Micyo_2_10_09_2D_Elute_15mM_091003133905	GHDDFGFSAPADK	455.194333333333	455.194666666667	-0.000333333333344399	3	1.57954759352256e-06		1
OMSSA	2059-2062	Micyo_2_10_09_2D_Elute_20mM_091003145633	GHDDFGFSAPADK	455.194333333333	455.194666666667	-0.000333333333344399	3	6.53912965758193e-06		1
OMSSA	2063-2066	Micyo_2_10_09_2D_Elute_20mM_091003145633	GHDDFGFSAPADK	682.2915	682.2925	-0.000999999999976353	2	2.83030234766633e-13		1
OMSSA	1808	Micyo_2_10_09_2D_Elute_25mM	GHDDFGFSAPADK	682.2915	682.2925	-0.000999999999976353	2	4.48515682559177e-07		1
OMSSA	1822	Micyo_2_10_09_2D_Elute_25mM	GHDDFGFSAPADK	682.2915	682.2925	-0.000999999999976353	2	6.74550873774093e-07		1
OMSSA	1739	Micyo_2_10_09_2D_Elute_25mM_091003161355	GHDDFGFSAPADK	455.194333333333	455.194666666667	-0.000333333333344399	3	0.00267065458897974		1
OMSSA	1550-1554	Micyo_2_10_09_2D_Elute_40mM	GHDDFGFSAPADK	455.194333333333	455.194666666667	-0.000333333333344399	3	0.000326180253839523		1
OMSSA	4437	Micyo_2_10_09_2D_Elute_250mM_091003224106	GLFYQLVEK	548.798	548.7985	-0.000499999999988177	2	7.0405207469582e-08		1
Xtandem	29486	1-1_Digitonin	GQNLDLEIDLDLAK	778.908500	779.365000	-0.456500	2	3.7e-04	38.9	1
Xtandem	29450	2-1_Digitonin	GQNLDLEIDLDLAK	778.908500	779.295000	-0.386500	2	1.0e-02	32.3	1
Xtandem	30326	2-1_Digitonin	GQNLDLEIDLDLAK	778.908500	779.395000	-0.486500	2	1.1e-04	50.1	1
Xtandem	27865	3-2_Digitonin	GQNLDLEIDLDLAK	778.908500	779.335000	-0.426500	2	3.7e-05	50.1	1
Xtandem	28625	4_Digitonin	GQNLDLEIDLDLAK	778.908500	779.315000	-0.406500	2	1.1e-03	44.6	1
Xtandem	15482	1-1_Pellet	GSDGIFSC+57.0215QNYQGR	794.840500	795.295000	-0.454500	2	2.9e-05	47.1	1
Xtandem	13519	1-2_Digitonin	GSDGIFSC+57.0215QNYQGR	794.840500	794.685000	0.155500	2	1.3e-05	46.6	1
Xtandem	13926	1-2_Digitonin	GSDGIFSC+57.0215QNYQGR	794.840500	795.195000	-0.354500	2	1.3e-05	46.5	1
OMSSA	15897	1-2_Pellet	GSDGIFSC+57.0215QNYQGR	794.836	794.7225	0.113500000000045	2	0.00461535269001837		1
Xtandem	15897	1-2_Pellet	GSDGIFSC+57.0215QNYQGR	794.840500	794.725000	0.115500	2	5.4e-06	60.7	1
Xtandem	14182	1-2_Tween	GSDGIFSC+57.0215QNYQGR	794.840500	795.665000	-0.824500	2	2.3e-05	45.2	1
OMSSA	16607	2-1_Digitonin	GSDGIFSC+57.0215QNYQGR	794.836	794.9625	-0.126499999999965	2	0.001662817804299		1
Xtandem	16607	2-1_Digitonin	GSDGIFSC+57.0215QNYQGR	794.840500	794.965000	-0.124500	2	3.3e-05	54.8	1
Xtandem	16763	2-1_Digitonin	GSDGIFSC+57.0215QNYQGR	794.840500	795.185000	-0.344500	2	1.7e-06	51.5	1
Xtandem	14387	2-1_SDS	GSDGIFSC+57.0215QNYQGR	794.840500	795.195000	-0.354500	2	3.1e-04	49.1	1
OMSSA	15988	2-2_Digitonin	GSDGIFSC+57.0215QNYQGR	794.836	794.7925	0.0434999999999945	2	0.00128316463413384		1
Xtandem	15988	2-2_Digitonin	GSDGIFSC+57.0215QNYQGR	794.840500	794.795000	0.045500	2	1.9e-05	44.4	1
Xtandem	15458	2-2_Pellet	GSDGIFSC+57.0215QNYQGR	794.840500	795.675000	-0.834500	2	5.1e-04	37.7	1
Xtandem	14455	2-2_SDS	GSDGIFSC+57.0215QNYQGR	794.840500	795.685000	-0.844500	2	1.1e-03	35.9	1
Xtandem	15130	2-2_Tween	GSDGIFSC+57.0215QNYQGR	794.840500	795.535000	-0.694500	2	6.7e-06	46.2	1
Xtandem	14803	3-2_Digitonin	GSDGIFSC+57.0215QNYQGR	794.840500	795.175000	-0.334500	2	3.5e-08	60.8	1
Xtandem	15712	3-2_Pellet	GSDGIFSC+57.0215QNYQGR	794.840500	795.805000	-0.964500	2	7.2e-03	35.7	1
Xtandem	15725	3-2_Tween	GSDGIFSC+57.0215QNYQGR	794.840500	795.745000	-0.904500	2	7.1e-05	52.0	1
Xtandem	15753	4_Digitonin	GSDGIFSC+57.0215QNYQGR	794.840500	794.725000	0.115500	2	7.0e-04	39.8	1
Xtandem	15914	4_Digitonin	GSDGIFSC+57.0215QNYQGR	794.840500	794.915000	-0.074500	2	7.3e-03	34.6	1
OMSSA	31502	1-1_Digitonin	GSELGLANEIANK	658.339	658.1425	0.196500000000015	2	0.00112237742035752		1
OMSSA	4001-4006	Micyo_2_10_09_2D_load_091003095248	GSELGLANEIANK	658.339	658.3385	0.000500000000101863	2	6.65050075979506e-08		1
Xtandem	25393	1-1_Digitonin	HLPYWIGGSADLSVSTK	915.969500	916.425000	-0.455500	2	1.7e-08	59.0	1
Xtandem	28946	1-1_Digitonin	HLPYWIGGSADLSVSTK	915.969500	916.495000	-0.525500	2	1.5e-04	38.6	1
Xtandem	26212	1-1_Pellet	HLPYWIGGSADLSVSTK	915.969500	916.905000	-0.935500	2	4.7e-05	46.1	1
Xtandem	23691	1-1_Tween	HLPYWIGGSADLSVSTK	915.969500	915.935000	0.034500	2	4.3e-07	53.0	1
Xtandem	24775	1-1_Tween	HLPYWIGGSADLSVSTK	915.969500	916.025000	-0.055500	2	5.4e-07	50.2	1
OMSSA	24775	1-1_Tween	HLPYWIGGSADLSVSTK	915.965	916.0225	-0.0575000000000045	2	0.00868579665457771		1
OMSSA	22437	1-2_Digitonin	HLPYWIGGSADLSVSTK	915.965	915.9325	0.0325000000000273	2	7.90471874694125e-09		1
Xtandem	22437	1-2_Digitonin	HLPYWIGGSADLSVSTK	915.969500	915.935000	0.034500	2	1.7e-08	58.4	1
Xtandem	23256	1-2_Digitonin	HLPYWIGGSADLSVSTK	915.969500	916.025000	-0.055500	2	6.8e-05	40.0	1
Xtandem	25518	2-1_Digitonin	HLPYWIGGSADLSVSTK	915.969500	916.335000	-0.365500	2	1.1e-08	72.5	1
Xtandem	28189	2-1_Digitonin	HLPYWIGGSADLSVSTK	915.969500	916.615000	-0.645500	2	1.2e-03	34.8	1
Xtandem	29091	2-1_Digitonin	HLPYWIGGSADLSVSTK	915.969500	916.425000	-0.455500	2	2.0e-04	35.3	1
Xtandem	25628	2-1_SDS	HLPYWIGGSADLSVSTK	915.969500	916.025000	-0.055500	2	2.3e-05	39.6	1
Xtandem	26056	2-1_SDS	HLPYWIGGSADLSVSTK	915.969500	915.985000	-0.015500	2	5.7e-09	52.8	1
Xtandem	26099	2-1_Tween	HLPYWIGGSADLSVSTK	915.969500	916.065000	-0.095500	2	9.7e-06	40.7	1
Xtandem	26220	2-1_Tween	HLPYWIGGSADLSVSTK	915.969500	916.005000	-0.035500	2	2.4e-08	50.7	1
Xtandem	26300	2-1_Tween	HLPYWIGGSADLSVSTK	915.969450	915.965000	0.004450	2	4.9e-04	41.0	1
Xtandem	24069	2-2_Digitonin	HLPYWIGGSADLSVSTK	915.969500	916.935000	-0.965500	2	2.5e-12	79.2	1
Xtandem	25730	2-2_Digitonin	HLPYWIGGSADLSVSTK	915.969500	916.355000	-0.385500	2	2.3e-08	50.1	1
Xtandem	24343	2-2_Pellet	HLPYWIGGSADLSVSTK	915.969500	916.845000	-0.875500	2	6.8e-08	53.0	1
Xtandem	26025	2-2_Pellet	HLPYWIGGSADLSVSTK	915.969500	915.985000	-0.015500	2	2.3e-04	35.9	1
Xtandem	27911	2-2_Pellet	HLPYWIGGSADLSVSTK	915.969500	916.795000	-0.825500	2	7.2e-05	35.0	1
Xtandem	25234	2-2_SDS	HLPYWIGGSADLSVSTK	915.969500	915.995000	-0.025500	2	8.2e-08	49.1	1
Xtandem	22691	3-2_Digitonin	HLPYWIGGSADLSVSTK	915.969500	915.995000	-0.025500	2	9.4e-05	35.3	1
Xtandem	23497	3-2_Digitonin	HLPYWIGGSADLSVSTK	915.969500	916.455000	-0.485500	2	1.7e-07	63.5	1
Xtandem	28122	3-2_Digitonin	HLPYWIGGSADLSVSTK	915.969500	916.975000	-1.005500	2	1.8e-03	34.6	1
Xtandem	25153	3-2_Tween	HLPYWIGGSADLSVSTK	915.969500	915.875000	0.094500	2	2.1e-11	55.2	1
Xtandem	24678	4_Digitonin	HLPYWIGGSADLSVSTK	915.969500	916.995000	-1.025500	2	3.1e-06	52.0	1
Xtandem	27249	4_Digitonin	HLPYWIGGSADLSVSTK	915.969500	916.645000	-0.675500	2	9.0e-07	44.6	1
Xtandem	26242	4_SDS	HLPYWIGGSADLSVSTK	915.969500	915.825000	0.144500	2	8.2e-04	41.2	1
OMSSA	3707-3712	Micyo_2_10_09_2D_Elute_10mM	IATGSELGLANEIANK	800.9235	800.9235	0	2	1.97552034002789e-06		1
OMSSA	3567	Micyo_2_10_09_2D_Elute_15mM	IATGSELGLANEIANK	800.9235	800.9235	0	2	5.48251674796625e-07		1
OMSSA	3580	Micyo_2_10_09_2D_Elute_15mM	IATGSELGLANEIANK	800.9235	800.9235	0	2	1.8960031341697e-11		1
OMSSA	4912	Micyo_2_10_09_2D_Elute_5mM	IATGSELGLANEIANK	800.9235	800.9225	0.000999999999976353	2	7.6079830127019e-15		1
OMSSA	4977-4989	Micyo_2_10_09_2D_Elute_5mM_091003110320	IATGSELGLANEIANK	800.9235	800.9225	0.000999999999976353	2	6.68631203202916e-15		1
OMSSA	5072-5082	Micyo_2_10_09_2D_Elute_5mM_091003110320	IATGSELGLANEIANK	800.9235	800.9235	0	2	2.4363716183307e-14		1
OMSSA	4630	Micyo_2_10_09_2D_load_091003095248	IATGSELGLANEIANK	800.9235	800.9235	0	2	2.67843379472642e-14		1
OMSSA	4658	Micyo_2_10_09_2D_load_091003095248	IATGSELGLANEIANK	800.9235	800.9235	0	2	3.96295791096542e-13		1
Xtandem	27810	1-1_Digitonin	IESQGLFYQLVEK	777.410500	777.865000	-0.454500	2	2.0e-03	39.2	1
Xtandem	25355	1-2_Digitonin	IESQGLFYQLVEK	777.410500	777.735000	-0.324500	2	2.9e-03	39.2	1
Xtandem	28102	2-1_Digitonin	IESQGLFYQLVEK	777.410500	778.015000	-0.604500	2	9.3e-03	39.5	1
Xtandem	26298	2-2_Tween	IESQGLFYQLVEK	777.410500	777.465000	-0.054500	2	2.8e-04	63.9	1
Xtandem	26043	3-2_Digitonin	IESQGLFYQLVEK	777.410500	777.435000	-0.024500	2	3.6e-05	58.1	1
Xtandem	27287	4_Digitonin	IESQGLFYQLVEK	777.410500	777.895000	-0.484500	2	2.2e-03	49.8	1
Xtandem	27366	1-1_Digitonin	IGFNFDNLVTK	634.334500	634.755000	-0.420500	2	3.5e-04	45.0	1
Xtandem	26328	1-1_Tween	IGFNFDNLVTK	634.334500	634.665000	-0.330500	2	8.4e-04	36.5	1
Xtandem	25057	1-2_Digitonin	IGFNFDNLVTK	634.334500	634.715000	-0.380500	2	1.7e-06	51.5	1
Xtandem	27617	2-1_Digitonin	IGFNFDNLVTK	634.334500	634.725000	-0.390500	2	1.6e-05	51.7	1
Xtandem	26777	4_Digitonin	IGFNFDNLVTK	634.334500	634.725000	-0.390500	2	4.2e-06	57.8	1
Xtandem	3627-3631	Micyo_2_10_09_2D_Elute_100mM_091003212339	IGFNFDNLVTK	634.334250	634.335000	-0.000750	2	1.7e-06	47.5	1
OMSSA	3627-3631	Micyo_2_10_09_2D_Elute_100mM_091003212339	IGFNFDNLVTK	634.33	634.3305	-0.000499999999988177	2	3.81188295951531e-10		1
OMSSA	5603-5613	Micyo_2_10_09_2D_Elute_10mM_091003122141	IGFNFDNLVTK	634.33	634.3295	0.000499999999988177	2	1.63312573199266e-07		1
Xtandem	5603-5613	Micyo_2_10_09_2D_Elute_10mM_091003122141	IGFNFDNLVTK	634.334250	634.335000	-0.000750	2	6.5e-07	51.6	1
Xtandem	5322-5327	Micyo_2_10_09_2D_Elute_15mM_091003133905	IGFNFDNLVTK	634.334250	634.335000	-0.000750	2	3.0e-07	54.8	1
OMSSA	5322-5327	Micyo_2_10_09_2D_Elute_15mM_091003133905	IGFNFDNLVTK	634.33	634.3305	-0.000499999999988177	2	2.73857430297115e-10		1
OMSSA	4589-4592	Micyo_2_10_09_2D_Elute_20mM_091003145633	IGFNFDNLVTK	634.33	634.3295	0.000499999999988177	2	1.37290447604618e-07		1
Xtandem	4589-4592	Micyo_2_10_09_2D_Elute_20mM_091003145633	IGFNFDNLVTK	634.334250	634.335000	-0.000750	2	2.4e-05	42.9	1
Xtandem	5063-5070	Micyo_2_10_09_2D_Elute_250mM	IGFNFDNLVTK	634.334250	634.335000	-0.000750	2	4.5e-07	47.7	1
OMSSA	5063-5070	Micyo_2_10_09_2D_Elute_250mM	IGFNFDNLVTK	634.33	634.3305	-0.000499999999988177	2	4.05230610813503e-08		1
OMSSA	4059-4065	Micyo_2_10_09_2D_Elute_25mM_091003161355	IGFNFDNLVTK	634.33	634.3305	-0.000499999999988177	2	6.86748459609576e-08		1
Xtandem	4059-4065	Micyo_2_10_09_2D_Elute_25mM_091003161355	IGFNFDNLVTK	634.334250	634.335000	-0.000750	2	2.4e-06	49.8	1
OMSSA	3812-3819	Micyo_2_10_09_2D_Elute_30mM_091003173121	IGFNFDNLVTK	634.33	634.3305	-0.000499999999988177	2	8.70028952669025e-11		1
Xtandem	3812-3819	Micyo_2_10_09_2D_Elute_30mM_091003173121	IGFNFDNLVTK	634.334250	634.335000	-0.000750	2	6.5e-08	53.8	1
Xtandem	3654-3659	Micyo_2_10_09_2D_Elute_40mM_091003184846	IGFNFDNLVTK	634.334250	634.335000	-0.000750	2	2.9e-06	54.8	1
OMSSA	3654-3659	Micyo_2_10_09_2D_Elute_40mM_091003184846	IGFNFDNLVTK	634.33	634.3305	-0.000499999999988177	2	8.66760663577834e-11		1
Xtandem	3855-3862	Micyo_2_10_09_2D_Elute_500mM	IGFNFDNLVTK	634.334250	634.335000	-0.000750	2	3.2e-07	47.9	1
OMSSA	3855-3862	Micyo_2_10_09_2D_Elute_500mM	IGFNFDNLVTK	634.33	634.3305	-0.000499999999988177	2	8.30744666480649e-10		1
Xtandem	3454-3461	Micyo_2_10_09_2D_Elute_50mM_091003200613	IGFNFDNLVTK	634.334250	634.335000	-0.000750	2	1.0e-04	41.3	1
OMSSA	3454-3461	Micyo_2_10_09_2D_Elute_50mM_091003200613	IGFNFDNLVTK	634.33	634.3305	-0.000499999999988177	2	2.8402891056636e-07		1
Xtandem	4709	2-1_Digitonin	KGAYLVR	403.744500	403.776500	-0.032000	2	1.4e-04	40.8	1
OMSSA	4709	2-1_Digitonin	KGAYLVR	403.74	403.7725	-0.0324999999999704	2	0.00129191830513916		1
Xtandem	28800	1-1_Tween	KNLNWEYDDFYLADELR	1102.515000	1103.075000	-0.560000	2	2.0e-03	37.7	1
Xtandem	29581	2-1_Tween	KNLNWEYDDFYLADELR	1102.515000	1102.585000	-0.070000	2	2.0e-03	31.3	1
Xtandem	29005	3-2_Tween	KNLNWEYDDFYLADELR	1102.515000	1103.035000	-0.520000	2	2.2e-08	52.1	1
Xtandem	29601	4_SDS	KNLNWEYDDFYLADELR	1102.515000	1102.895000	-0.380000	2	9.9e-04	32.1	1
Xtandem	10680	1-1_Tween	KNQPSALILTR	620.869000	621.245000	-0.376000	2	1.6e-08	62.7	1
Xtandem	11762	1-2_Pellet	KNQPSALILTR	620.869000	620.725000	0.144000	2	2.0e-06	51.1	1
OMSSA	11762	1-2_Pellet	KNQPSALILTR	620.8655	620.7225	0.143000000000029	2	7.05425380886458e-05		1
Xtandem	9775	1-2_Tween	KNQPSALILTR	620.869000	621.065000	-0.196000	2	1.8e-05	45.8	1
OMSSA	9775	1-2_Tween	KNQPSALILTR	620.8655	621.0625	-0.197000000000003	2	0.0039508312908708		1
Xtandem	12174	3-2_Pellet	KNQPSALILTR	620.869000	621.405000	-0.536000	2	3.4e-05	62.6	1
Xtandem	12431	4_Tween	KNQPSALILTR	620.869000	621.345000	-0.476000	2	9.7e-04	36.2	1
Xtandem	12678	4_Tween	KNQPSALILTR	620.869000	620.775000	0.094000	2	3.1e-06	50.1	1
OMSSA	12678	4_Tween	KNQPSALILTR	620.8655	620.7725	0.0929999999999609	2	6.34834610398049e-06		1
Xtandem	12724	4_Tween	KNQPSALILTR	620.868800	620.865000	0.003800	2	6.5e-06	48.3	1
OMSSA	12724	4_Tween	KNQPSALILTR	620.8655	620.8625	0.00300000000004275	2	1.91366552341641e-05		1
OMSSA	9897	1-2_Digitonin	KPSFIEIK	481.2825	481.4825	-0.199999999999989	2	0.00360537432700225		1
OMSSA	11447	2-2_Pellet	KPSFIEIK	481.2825	481.2625	0.0200000000000387	2	0.00909585382176221		1
Xtandem	11447	2-2_Pellet	KPSFIEIK	481.286000	481.266500	0.019500	2	6.2e-04	37.3	1
Xtandem	13162	4_Tween	KPSFIEIK	481.286000	481.236500	0.049500	2	4.9e-03	32.3	1
Xtandem	2273-2280	Micyo_2_10_09_2D_Elute_20mM_091003145633	KPSFIEIK	481.286050	481.286000	0.000050	2	3.8e-03	32.9	1
Xtandem	2357-2363	Micyo_2_10_09_2D_Elute_20mM_091003145633	KPSFIEIK	481.286050	481.286000	0.000050	2	5.0e-03	32.2	1
Xtandem	1930-1937	Micyo_2_10_09_2D_Elute_25mM_091003161355	KPSFIEIK	481.286050	481.286000	0.000050	2	8.8e-04	36.4	1
Xtandem	1731-1735	Micyo_2_10_09_2D_Elute_30mM	KPSFIEIK	481.286050	481.286000	0.000050	2	3.4e-03	33.2	1
Xtandem	1640-1643	Micyo_2_10_09_2D_Elute_40mM	KPSFIEIK	481.286050	481.286000	0.000050	2	1.4e-03	35.3	1
OMSSA	1640-1643	Micyo_2_10_09_2D_Elute_40mM	KPSFIEIK	481.2825	481.2825	0	2	0.00780411061031625		1
Xtandem	1460-1464	Micyo_2_10_09_2D_Elute_50mM	KPSFIEIK	481.286050	481.286000	0.000050	2	6.0e-03	31.8	1
OMSSA	1725-1727	Micyo_2_10_09_2D_Elute_20mM_091003145633	LKEFLEK	453.7615	453.7605	0.0010000000000332	2	0.00277107817394745		1
OMSSA	2079-2087	Micyo_2_10_09_2D_Elute_1000mM	LPNLAVYRPGDENELK	609.984333333333	609.984666666667	-0.000333333333287555	3	7.87328086452048e-08		1
OMSSA	2102	Micyo_2_10_09_2D_Elute_1000mM	LPNLAVYRPGDENELK	914.4765	914.4755	0.000999999999976353	2	1.06485375843923e-07		1
OMSSA	2118	Micyo_2_10_09_2D_Elute_1000mM	LPNLAVYRPGDENELK	914.4765	914.4765	0	2	9.22866290011338e-08		1
OMSSA	2164-2176	Micyo_2_10_09_2D_Elute_1000mM	LPNLAVYRPGDENELK	609.984333333333	609.984666666667	-0.000333333333287555	3	4.37665895255084e-10		1
OMSSA	1899-1904	Micyo_2_10_09_2D_Elute_1000mM_091004011557	LPNLAVYRPGDENELK	609.984333333333	609.984666666667	-0.000333333333287555	3	1.24214404689851e-09		1
OMSSA	1937-1942	Micyo_2_10_09_2D_Elute_1000mM_091004011557	LPNLAVYRPGDENELK	914.4765	914.4765	0	2	1.40521302170106e-08		1
OMSSA	1982-1989	Micyo_2_10_09_2D_Elute_1000mM_091004011557	LPNLAVYRPGDENELK	609.984333333333	609.984666666667	-0.000333333333287555	3	3.90915623304298e-13		1
OMSSA	2483	Micyo_2_10_09_2D_Elute_100mM_091003212339	LPNLAVYRPGDENELK	609.984333333333	609.983666666667	0.000666666666688798	3	0.000459254112410517		1
OMSSA	3600-3606	Micyo_2_10_09_2D_Elute_250mM	LPNLAVYRPGDENELK	609.984333333333	609.984666666667	-0.000333333333287555	3	9.04898155089552e-15		1
OMSSA	3645	Micyo_2_10_09_2D_Elute_250mM	LPNLAVYRPGDENELK	914.4765	914.4755	0.000999999999976353	2	4.22475521207617e-10		1
OMSSA	3660	Micyo_2_10_09_2D_Elute_250mM	LPNLAVYRPGDENELK	914.4765	914.4755	0.000999999999976353	2	8.2214881841717e-12		1
OMSSA	3683-3690	Micyo_2_10_09_2D_Elute_250mM	LPNLAVYRPGDENELK	609.984333333333	609.984666666667	-0.000333333333287555	3	2.03805046664385e-12		1
OMSSA	3369	Micyo_2_10_09_2D_Elute_250mM_091003224106	LPNLAVYRPGDENELK	609.984333333333	609.983666666667	0.000666666666688798	3	8.08418950710964e-12		1
OMSSA	3382	Micyo_2_10_09_2D_Elute_250mM_091003224106	LPNLAVYRPGDENELK	609.984333333333	609.983666666667	0.000666666666688798	3	2.76655373591053e-11		1
OMSSA	3426-3438	Micyo_2_10_09_2D_Elute_250mM_091003224106	LPNLAVYRPGDENELK	914.4765	914.4755	0.000999999999976353	2	2.77874944490582e-12		1
OMSSA	3457-3464	Micyo_2_10_09_2D_Elute_250mM_091003224106	LPNLAVYRPGDENELK	609.984333333333	609.984666666667	-0.000333333333287555	3	6.67481607206129e-13		1
OMSSA	2420-2426	Micyo_2_10_09_2D_Elute_500mM	LPNLAVYRPGDENELK	609.984333333333	609.984666666667	-0.000333333333287555	3	5.79913257378707e-11		1
OMSSA	2435	Micyo_2_10_09_2D_Elute_500mM	LPNLAVYRPGDENELK	914.4765	914.4765	0	2	9.02034616174801e-07		1
OMSSA	2448	Micyo_2_10_09_2D_Elute_500mM	LPNLAVYRPGDENELK	914.4765	914.4765	0	2	3.13068667657197e-07		1
OMSSA	2507	Micyo_2_10_09_2D_Elute_500mM	LPNLAVYRPGDENELK	609.984333333333	609.984666666667	-0.000333333333287555	3	2.10204334266112e-11		1
OMSSA	2181	Micyo_2_10_09_2D_Elute_500mM_091003235831	LPNLAVYRPGDENELK	609.984333333333	609.984666666667	-0.000333333333287555	3	1.86236973667326e-06		1
OMSSA	2195	Micyo_2_10_09_2D_Elute_500mM_091003235831	LPNLAVYRPGDENELK	609.984333333333	609.984666666667	-0.000333333333287555	3	1.18803736298055e-08		1
OMSSA	2252-2258	Micyo_2_10_09_2D_Elute_500mM_091003235831	LPNLAVYRPGDENELK	914.4765	914.4765	0	2	2.88983738194943e-10		1
OMSSA	2272-2278	Micyo_2_10_09_2D_Elute_500mM_091003235831	LPNLAVYRPGDENELK	609.984333333333	609.984666666667	-0.000333333333287555	3	3.91223635322471e-15		1
OMSSA	3104-3107	Micyo_2_10_09_2D_Elute_1000mM_091004011557	LPYWIGGSADLSVSTK	847.4355	847.4365	-0.000999999999976353	2	1.80155198979274e-16		1
OMSSA	4706-4710	Micyo_2_10_09_2D_Elute_250mM_091003224106	LPYWIGGSADLSVSTK	847.4355	847.4355	0	2	9.38825511040203e-16		1
OMSSA	3437	Micyo_2_10_09_2D_Elute_500mM_091003235831	LPYWIGGSADLSVSTK	847.4355	847.4365	-0.000999999999976353	2	1.97753682981366e-12		1
OMSSA	3456	Micyo_2_10_09_2D_Elute_500mM_091003235831	LPYWIGGSADLSVSTK	847.4355	847.4355	0	2	7.37734173446953e-16		1
OMSSA	3296	Micyo_2_10_09_2D_Elute_50mM_091003200613	LPYWIGGSADLSVSTK	847.4355	847.4355	0	2	3.72088219258265e-07		1
OMSSA	3310	Micyo_2_10_09_2D_Elute_50mM_091003200613	LPYWIGGSADLSVSTK	847.4355	847.4355	0	2	0.000340073777232093		1
Xtandem	19935	1-2_Tween	NDVNLISEAIAK	643.847500	644.245000	-0.397500	2	4.2e-05	56.2	1
Xtandem	22067	2-1_Pellet	NDVNLISEAIAK	643.847500	643.875000	-0.027500	2	1.3e-03	45.5	1
OMSSA	22067	2-1_Pellet	NDVNLISEAIAK	643.844	643.8725	-0.0284999999998945	2	1.45552626216198e-05		1
Xtandem	21950	2-2_Digitonin	NDVNLISEAIAK	643.847500	644.325000	-0.477500	2	1.0e-04	41.6	1
Xtandem	20515	3-2_Digitonin	NDVNLISEAIAK	643.847500	644.225000	-0.377500	2	2.8e-06	49.2	1
Xtandem	21385	3-2_Digitonin	NDVNLISEAIAK	643.847500	644.365000	-0.517500	2	1.1e-03	36.1	1
OMSSA	21856	3-2_Tween	NDVNLISEAIAK	643.844	643.9325	-0.0884999999999536	2	7.54655579317736e-08		1
Xtandem	21856	3-2_Tween	NDVNLISEAIAK	643.847500	643.935000	-0.087500	2	1.6e-03	53.6	1
OMSSA	4348-4356	Micyo_2_10_09_2D_Elute_10mM	NIENLAINSLK	614.8415	614.8415	0	2	1.2681726041705e-09		1
OMSSA	4438	Micyo_2_10_09_2D_Elute_10mM	NIENLAINSLK	614.8415	614.8405	0.000999999999976353	2	1.8954805027801e-09		1
OMSSA	4462	Micyo_2_10_09_2D_Elute_10mM	NIENLAINSLK	614.8415	614.8415	0	2	9.66035953714088e-05		1
OMSSA	4535-4544	Micyo_2_10_09_2D_Elute_10mM_091003122141	NIENLAINSLK	614.8415	614.8415	0	2	3.63402448146219e-12		1
OMSSA	4158-4160	Micyo_2_10_09_2D_Elute_15mM	NIENLAINSLK	614.8415	614.8405	0.000999999999976353	2	2.46254293904379e-10		1
OMSSA	4249	Micyo_2_10_09_2D_Elute_15mM_091003133905	NIENLAINSLK	614.8415	614.8415	0	2	1.1319920942259e-07		1
OMSSA	5588-5594	Micyo_2_10_09_2D_Elute_10mM_091003122141	NLAVYRPGDENELK	809.408	809.4035	0.00450000000000728	2	0.00197585611902579		1
OMSSA	5202-5205	Micyo_2_10_09_2D_Elute_15mM	NLAVYRPGDENELK	809.408	809.4045	0.00350000000003092	2	0.00807957403574731		1
OMSSA	5426-5432	Micyo_2_10_09_2D_Elute_15mM_091003133905	NLAVYRPGDENELK	809.408	809.4045	0.00350000000003092	2	6.56999347777891e-05		1
OMSSA	4345-4348	Micyo_2_10_09_2D_Elute_25mM	NLAVYRPGDENELK	809.408	809.4045	0.00350000000003092	2	4.61087610644221e-05		1
OMSSA	3949-3954	Micyo_2_10_09_2D_Elute_40mM	NLAVYRPGDENELK	809.408	809.4035	0.00450000000000728	2	0.000147597859254088		1
Xtandem	33099	1-1_Pellet	NLNWEYDDFYLADELR	1038.467500	1038.835000	-0.367500	2	4.0e-05	51.9	1
Xtandem	32840	1-1_Tween	NLNWEYDDFYLADELR	1038.467500	1038.395000	0.072500	2	1.9e-06	49.4	1
Xtandem	34842	2-1_Digitonin	NLNWEYDDFYLADELR	1038.467500	1039.115000	-0.647500	2	9.6e-06	56.8	1
Xtandem	38439	2-1_Digitonin	NLNWEYDDFYLADELR	1038.467500	1038.655000	-0.187500	2	5.5e-03	31.2	1
Xtandem	32909	2-2_Pellet	NLNWEYDDFYLADELR	1038.467500	1038.945000	-0.477500	2	5.8e-06	57.7	1
Xtandem	31927	2-2_SDS	NLNWEYDDFYLADELR	1038.467500	1038.515000	-0.047500	2	3.6e-07	57.3	1
Xtandem	31935	3-2_Digitonin	NLNWEYDDFYLADELR	1038.467500	1038.495000	-0.027500	2	3.3e-05	54.2	1
Xtandem	32720	3-2_Digitonin	NLNWEYDDFYLADELR	1038.467500	1038.575000	-0.107500	2	1.2e-05	46.4	1
Xtandem	35222	3-2_Tween	NLNWEYDDFYLADELR	1038.467500	1038.615000	-0.147500	2	9.1e-03	34.5	1
Xtandem	33603	4_Digitonin	NLNWEYDDFYLADELR	1038.467500	1039.005000	-0.537500	2	3.9e-03	41.7	1
Xtandem	34401	4_Digitonin	NLNWEYDDFYLADELR	1038.467500	1038.865000	-0.397500	2	1.5e-03	38.9	1
Xtandem	32673	4_Tween	NLNWEYDDFYLADELR	1038.467500	1038.825000	-0.357500	2	9.1e-08	57.7	1
Xtandem	22192	3-2_Tween	NNIENLAINSLK	671.866500	671.955000	-0.088500	2	2.8e-03	33.6	1
Xtandem	21528	4_Pellet	NNIENLAINSLK	671.866500	672.555000	-0.688500	2	2.0e-04	40.0	1
Xtandem	4516	Micyo_2_10_09_2D_Elute_10mM	NNIENLAINSLK	671.866450	671.865000	0.001450	2	9.2e-06	50.0	1
OMSSA	4516	Micyo_2_10_09_2D_Elute_10mM	NNIENLAINSLK	671.863	671.8625	0.000500000000101863	2	5.82467254830386e-09		1
OMSSA	4535	Micyo_2_10_09_2D_Elute_10mM	NNIENLAINSLK	671.863	671.8635	-0.000499999999988177	2	0.0010875346061266		1
Xtandem	4570-4575	Micyo_2_10_09_2D_Elute_10mM_091003122141	NNIENLAINSLK	671.866450	671.865000	0.001450	2	5.8e-07	57.8	1
OMSSA	4570-4575	Micyo_2_10_09_2D_Elute_10mM_091003122141	NNIENLAINSLK	671.863	671.8625	0.000500000000101863	2	1.47496995507026e-11		1
OMSSA	4278-4285	Micyo_2_10_09_2D_Elute_15mM	NNIENLAINSLK	671.863	671.8625	0.000500000000101863	2	9.63688145653608e-13		1
Xtandem	4278-4285	Micyo_2_10_09_2D_Elute_15mM	NNIENLAINSLK	671.866450	671.865000	0.001450	2	2.3e-06	57.2	1
Xtandem	3763-3774	Micyo_2_10_09_2D_Elute_20mM	NNIENLAINSLK	671.866450	671.865000	0.001450	2	1.2e-08	65.1	1
OMSSA	3763-3774	Micyo_2_10_09_2D_Elute_20mM	NNIENLAINSLK	671.863	671.8625	0.000500000000101863	2	1.23931627504207e-14		1
Xtandem	3356-3364	Micyo_2_10_09_2D_Elute_25mM	NNIENLAINSLK	671.866450	671.865000	0.001450	2	8.6e-06	61.2	1
OMSSA	3356-3364	Micyo_2_10_09_2D_Elute_25mM	NNIENLAINSLK	671.863	671.8625	0.000500000000101863	2	7.61350137889188e-13		1
Xtandem	15669	2-1_Digitonin	NQPSALILTR	556.821500	557.205000	-0.383500	2	2.0e-04	40.0	1
Xtandem	15164	2-2_Digitonin	NQPSALILTR	556.821500	557.125000	-0.303500	2	4.2e-05	43.7	1
Xtandem	14131	3-2_Digitonin	NQPSALILTR	556.821500	557.125000	-0.303500	2	9.0e-05	41.9	1
Xtandem	21003	1-1_Digitonin	NTSGQILDYISK	669.845000	670.175000	-0.330000	2	9.0e-04	37.7	1
Xtandem	21247	2-1_Pellet	NTSGQILDYISK	669.845000	670.195000	-0.350000	2	1.8e-03	39.6	1
Xtandem	20372	2-2_Digitonin	NTSGQILDYISK	669.845000	670.205000	-0.360000	2	2.3e-03	34.1	1
Xtandem	19719	3-2_Digitonin	NTSGQILDYISK	669.845000	669.835000	0.010000	2	4.3e-04	38.1	1
OMSSA	19719	3-2_Digitonin	NTSGQILDYISK	669.8415	669.8325	0.00900000000001455	2	4.7508328782677e-06		1
Xtandem	20729	3-2_SDS	NTSGQILDYISK	669.845000	670.235000	-0.390000	2	5.6e-05	44.1	1
Xtandem	21037	3-2_Tween	NTSGQILDYISK	669.845000	669.865000	-0.020000	2	2.4e-04	39.5	1
OMSSA	21037	3-2_Tween	NTSGQILDYISK	669.8415	669.8625	-0.0209999999999582	2	0.00110279384299353		1
Xtandem	4004-4009	Micyo_2_10_09_2D_Elute_10mM	NTSGQILDYISK	669.845200	669.845000	0.000200	2	8.3e-08	64.0	1
OMSSA	4004-4009	Micyo_2_10_09_2D_Elute_10mM	NTSGQILDYISK	669.8415	669.8415	0	2	9.21850677757977e-13		1
OMSSA	4097	Micyo_2_10_09_2D_Elute_10mM	NTSGQILDYISK	669.8415	669.8415	0	2	7.25048126239217e-14		1
Xtandem	4097	Micyo_2_10_09_2D_Elute_10mM	NTSGQILDYISK	669.845200	669.845000	0.000200	2	6.4e-10	67.5	1
Xtandem	4155-4160	Micyo_2_10_09_2D_Elute_10mM_091003122141	NTSGQILDYISK	669.845200	669.845000	0.000200	2	1.5e-08	63.4	1
OMSSA	4155-4160	Micyo_2_10_09_2D_Elute_10mM_091003122141	NTSGQILDYISK	669.8415	669.8405	0.000999999999976353	2	7.84057977481614e-13		1
OMSSA	3846-3856	Micyo_2_10_09_2D_Elute_15mM	NTSGQILDYISK	669.8415	669.8415	0	2	3.08827024805934e-11		1
Xtandem	3846-3856	Micyo_2_10_09_2D_Elute_15mM	NTSGQILDYISK	669.845200	669.845000	0.000200	2	1.3e-08	63.6	1
OMSSA	3938-3941	Micyo_2_10_09_2D_Elute_15mM_091003133905	NTSGQILDYISK	669.8415	669.8415	0	2	1.25489906389662e-08		1
Xtandem	3938-3941	Micyo_2_10_09_2D_Elute_15mM_091003133905	NTSGQILDYISK	669.845200	669.845000	0.000200	2	1.4e-06	44.8	1
OMSSA	3386-3390	Micyo_2_10_09_2D_Elute_20mM	NTSGQILDYISK	669.8415	669.8415	0	2	6.56359923152903e-09		1
Xtandem	3386-3390	Micyo_2_10_09_2D_Elute_20mM	NTSGQILDYISK	669.845200	669.845000	0.000200	2	5.1e-08	48.8	1
Xtandem	2856-2861	Micyo_2_10_09_2D_Elute_25mM_091003161355	NTSGQILDYISK	669.845200	669.845000	0.000200	2	3.0e-03	35.4	1
Xtandem	5491	Micyo_2_10_09_2D_Elute_5mM	NTSGQILDYISK	669.845200	669.845000	0.000200	2	2.0e-06	49.1	1
OMSSA	5491	Micyo_2_10_09_2D_Elute_5mM	NTSGQILDYISK	669.8415	669.8415	0	2	4.94037792140234e-07		1
OMSSA	5504	Micyo_2_10_09_2D_Elute_5mM	NTSGQILDYISK	669.8415	669.8415	0	2	8.62033201672693e-08		1
Xtandem	5504	Micyo_2_10_09_2D_Elute_5mM	NTSGQILDYISK	669.845200	669.845000	0.000200	2	2.4e-06	48.5	1
OMSSA	5610-5615	Micyo_2_10_09_2D_Elute_5mM_091003110320	NTSGQILDYISK	669.8415	669.8415	0	2	9.27884203350491e-11		1
Xtandem	5610-5615	Micyo_2_10_09_2D_Elute_5mM_091003110320	NTSGQILDYISK	669.845200	669.845000	0.000200	2	3.2e-10	63.2	1
OMSSA	5698-5704	Micyo_2_10_09_2D_Elute_5mM_091003110320	NTSGQILDYISK	669.8415	669.8415	0	2	1.41896333278253e-13		1
Xtandem	5698-5704	Micyo_2_10_09_2D_Elute_5mM_091003110320	NTSGQILDYISK	669.845200	669.845000	0.000200	2	6.6e-09	67.3	1
OMSSA	2361-2367	Micyo_2_10_09_2D_Elute_1000mM	SDVHGAPLGNDILTLK	550.626	550.625666666667	0.000333333333287555	3	2.72830433946721e-14		1
OMSSA	2374-2380	Micyo_2_10_09_2D_Elute_1000mM	SDVHGAPLGNDILTLK	825.439	825.4395	-0.000499999999988177	2	2.71876448492325e-11		1
OMSSA	2208-2213	Micyo_2_10_09_2D_Elute_1000mM_091004011557	SDVHGAPLGNDILTLK	550.626	550.626666666667	-0.000666666666688798	3	7.01278517796582e-14		1
OMSSA	2221	Micyo_2_10_09_2D_Elute_1000mM_091004011557	SDVHGAPLGNDILTLK	825.439	825.4415	-0.00250000000005457	2	0.000352378511760927		1
OMSSA	2686-2688	Micyo_2_10_09_2D_Elute_100mM_091003212339	SDVHGAPLGNDILTLK	550.626	550.625666666667	0.000333333333287555	3	1.18352410400622e-14		1
OMSSA	2693-2697	Micyo_2_10_09_2D_Elute_100mM_091003212339	SDVHGAPLGNDILTLK	825.439	825.4385	0.000499999999988177	2	1.74586094947441e-12		1
OMSSA	3636-3648	Micyo_2_10_09_2D_Elute_20mM_091003145633	SDVHGAPLGNDILTLK	550.626	550.625666666667	0.000333333333287555	3	1.51388567591325e-11		1
OMSSA	3926-3932	Micyo_2_10_09_2D_Elute_250mM	SDVHGAPLGNDILTLK	550.626	550.626666666667	-0.000666666666688798	3	4.10931507708996e-17		1
OMSSA	3937-3940	Micyo_2_10_09_2D_Elute_250mM	SDVHGAPLGNDILTLK	825.439	825.4395	-0.000499999999988177	2	1.94819874349581e-11		1
OMSSA	3722-3726	Micyo_2_10_09_2D_Elute_250mM_091003224106	SDVHGAPLGNDILTLK	550.626	550.625666666667	0.000333333333287555	3	5.56557193614591e-18		1
OMSSA	3741	Micyo_2_10_09_2D_Elute_250mM_091003224106	SDVHGAPLGNDILTLK	825.439	825.4395	-0.000499999999988177	2	3.34857697593579e-12		1
OMSSA	3758	Micyo_2_10_09_2D_Elute_250mM_091003224106	SDVHGAPLGNDILTLK	825.439	825.4395	-0.000499999999988177	2	7.97358115757082e-13		1
OMSSA	3108-3114	Micyo_2_10_09_2D_Elute_25mM_091003161355	SDVHGAPLGNDILTLK	550.626	550.626666666667	-0.000666666666688798	3	5.2698803730754e-15		1
OMSSA	2851-2854	Micyo_2_10_09_2D_Elute_30mM_091003173121	SDVHGAPLGNDILTLK	550.626	550.626666666667	-0.000666666666688798	3	5.50959654138337e-16		1
OMSSA	2869	Micyo_2_10_09_2D_Elute_30mM_091003173121	SDVHGAPLGNDILTLK	825.439	825.4405	-0.00150000000007822	2	1.22297002107357e-06		1
OMSSA	2704-2711	Micyo_2_10_09_2D_Elute_40mM_091003184846	SDVHGAPLGNDILTLK	550.626	550.625666666667	0.000333333333287555	3	1.34140486531999e-15		1
OMSSA	2724-2731	Micyo_2_10_09_2D_Elute_40mM_091003184846	SDVHGAPLGNDILTLK	825.439	825.4395	-0.000499999999988177	2	3.38620699700916e-12		1
OMSSA	2722-2730	Micyo_2_10_09_2D_Elute_500mM	SDVHGAPLGNDILTLK	550.626	550.626666666667	-0.000666666666688798	3	5.69836691490499e-18		1
OMSSA	2732-2737	Micyo_2_10_09_2D_Elute_500mM	SDVHGAPLGNDILTLK	825.439	825.4395	-0.000499999999988177	2	9.36324344355428e-12		1
OMSSA	2531-2536	Micyo_2_10_09_2D_Elute_500mM_091003235831	SDVHGAPLGNDILTLK	550.626	550.625666666667	0.000333333333287555	3	1.15034877078433e-15		1
OMSSA	2541-2548	Micyo_2_10_09_2D_Elute_500mM_091003235831	SDVHGAPLGNDILTLK	825.439	825.4385	0.000499999999988177	2	6.71382964024348e-08		1
OMSSA	2531-2533	Micyo_2_10_09_2D_Elute_50mM_091003200613	SDVHGAPLGNDILTLK	550.626	550.626666666667	-0.000666666666688798	3	2.49124684993753e-15		1
OMSSA	2536-2540	Micyo_2_10_09_2D_Elute_50mM_091003200613	SDVHGAPLGNDILTLK	825.439	825.4395	-0.000499999999988177	2	1.91930279589001e-10		1
OMSSA	5459	Micyo_2_10_09_2D_Elute_5mM	SGQILDYISK	562.296	562.2955	0.000500000000101863	2	1.82595772696317e-08		1
OMSSA	5472	Micyo_2_10_09_2D_Elute_5mM	SGQILDYISK	562.296	562.2955	0.000500000000101863	2	3.94155634654357e-08		1
OMSSA	5629-5635	Micyo_2_10_09_2D_Elute_5mM_091003110320	SGQILDYISK	562.296	562.2955	0.000500000000101863	2	2.34495879855147e-07		1
OMSSA	4411	Micyo_2_10_09_2D_load_091003095248	SGQILDYISK	562.296	562.2955	0.000500000000101863	2	1.99344783819335e-09		1
Xtandem	8866	2-2_Digitonin	SKKPSFIEIK	588.849500	589.345000	-0.495500	2	4.9e-05	43.4	1
Xtandem	1952	Micyo_2_10_09_2D_Elute_250mM_091003224106	SKKPSFIEIK	588.849550	588.850000	-0.000450	2	3.2e-03	35.3	1
OMSSA	1958	Micyo_2_10_09_2D_Elute_250mM_091003224106	SKKPSFIEIK	392.897333333333	392.896666666667	0.000666666666631954	3	0.00213478160602863		1
Xtandem	21137	1-1_Digitonin	SLPNLAVYRPGDENELK	957.996000	958.055000	-0.059000	2	3.7e-06	53.9	1
Xtandem	21886	1-1_Digitonin	SLPNLAVYRPGDENELK	957.996000	958.545000	-0.549000	2	3.0e-03	32.6	1
Xtandem	20970	1-1_Pellet	SLPNLAVYRPGDENELK	957.996000	958.555000	-0.559000	2	5.6e-04	50.1	1
Xtandem	19326	1-2_Digitonin	SLPNLAVYRPGDENELK	957.996000	958.515000	-0.519000	2	1.0e-05	65.8	1
Xtandem	21111	1-2_Pellet	SLPNLAVYRPGDENELK	957.996000	958.395000	-0.399000	2	6.6e-05	43.2	1
Xtandem	19947	2-1_SDS	SLPNLAVYRPGDENELK	957.996000	958.845000	-0.849000	2	3.9e-03	47.0	1
Xtandem	19421	2-2_SDS	SLPNLAVYRPGDENELK	957.996000	958.115000	-0.119000	2	1.2e-05	50.4	1
Xtandem	19658	3-2_Digitonin	SLPNLAVYRPGDENELK	957.996000	958.475000	-0.479000	2	2.5e-05	58.8	1
Xtandem	20656	3-2_SDS	SLPNLAVYRPGDENELK	957.996000	958.635000	-0.639000	2	1.8e-04	50.2	1
Xtandem	20799	3-2_Tween	SLPNLAVYRPGDENELK	957.996000	958.525000	-0.529000	2	3.6e-03	39.5	1
Xtandem	20419	4_Pellet	SLPNLAVYRPGDENELK	957.996000	958.035000	-0.039000	2	2.2e-03	36.0	1
Xtandem	20358	4_SDS	SLPNLAVYRPGDENELK	957.996000	958.465000	-0.469000	2	1.3e-05	53.9	1
OMSSA	3176	Micyo_2_10_09_2D_Elute_1000mM	SQGLFYQLVEK	656.3435	656.3435	0	2	5.85323882137992e-11		1
OMSSA	3189	Micyo_2_10_09_2D_Elute_1000mM	SQGLFYQLVEK	656.3435	656.3435	0	2	3.29817116501563e-14		1
OMSSA	3393-3399	Micyo_2_10_09_2D_Elute_100mM_091003212339	SQGLFYQLVEK	656.3435	656.3435	0	2	1.73377280774302e-11		1
OMSSA	4779-4782	Micyo_2_10_09_2D_Elute_250mM	SQGLFYQLVEK	656.3435	656.3435	0	2	8.91398743676338e-15		1
OMSSA	4594-4600	Micyo_2_10_09_2D_Elute_250mM_091003224106	SQGLFYQLVEK	656.3435	656.3435	0	2	2.19208905969759e-14		1
OMSSA	3606	Micyo_2_10_09_2D_Elute_30mM_091003173121	SQGLFYQLVEK	656.3435	656.3435	0	2	0.000120555934614046		1
OMSSA	3620	Micyo_2_10_09_2D_Elute_30mM_091003173121	SQGLFYQLVEK	656.3435	656.3435	0	2	3.05595927426902e-08		1
OMSSA	3437-3444	Micyo_2_10_09_2D_Elute_40mM_091003184846	SQGLFYQLVEK	656.3435	656.3435	0	2	5.97747121971992e-13		1
OMSSA	3555-3563	Micyo_2_10_09_2D_Elute_500mM	SQGLFYQLVEK	656.3435	656.3435	0	2	1.15236332135334e-14		1
OMSSA	3241-3245	Micyo_2_10_09_2D_Elute_50mM_091003200613	SQGLFYQLVEK	656.3435	656.3435	0	2	2.40895647980313e-13		1
Xtandem	21540	1-1_Digitonin	TSDVHGAPLGNDILTLK	875.967000	875.955000	0.012000	2	3.9e-04	39.3	1
Xtandem	20919	1-1_Pellet	TSDVHGAPLGNDILTLK	875.967000	875.995000	-0.028000	2	7.1e-04	43.2	1
Xtandem	20368	1-1_Tween	TSDVHGAPLGNDILTLK	875.967000	876.145000	-0.178000	2	3.4e-03	33.2	1
Xtandem	19310	1-2_Digitonin	TSDVHGAPLGNDILTLK	875.967000	876.415000	-0.448000	2	4.2e-04	47.1	1
Xtandem	21878	2-1_Digitonin	TSDVHGAPLGNDILTLK	875.967000	876.785000	-0.818000	2	1.0e-02	35.9	1
Xtandem	21981	2-1_Digitonin	TSDVHGAPLGNDILTLK	875.967000	876.485000	-0.518000	2	4.6e-03	43.3	1
Xtandem	20030	2-1_SDS	TSDVHGAPLGNDILTLK	875.967000	875.855000	0.112000	2	1.3e-03	40.0	1
Xtandem	20394	2-2_Digitonin	TSDVHGAPLGNDILTLK	875.967000	876.815000	-0.848000	2	3.4e-08	56.8	1
Xtandem	19097	2-2_SDS	TSDVHGAPLGNDILTLK	875.967000	876.365000	-0.398000	2	5.2e-07	61.3	1
Xtandem	19126	3-2_Digitonin	TSDVHGAPLGNDILTLK	875.967000	876.845000	-0.878000	2	8.5e-11	78.1	1
Xtandem	21042	3-2_Tween	TSDVHGAPLGNDILTLK	875.967000	876.945000	-0.978000	2	2.8e-03	42.8	1
Xtandem	2699-2706	Micyo_2_10_09_2D_Elute_100mM_091003212339	TSDVHGAPLGNDILTLK	584.311267	584.310000	0.001267	3	4.7e-03	39.5	1
OMSSA	2699-2706	Micyo_2_10_09_2D_Elute_100mM_091003212339	TSDVHGAPLGNDILTLK	584.308666666667	584.308666666667	0	3	3.53807535498982e-10		1
Xtandem	2709	Micyo_2_10_09_2D_Elute_40mM_091003184846	TSDVHGAPLGNDILTLK	584.311267	584.310000	0.001267	3	8.5e-06	48.7	1
OMSSA	2709	Micyo_2_10_09_2D_Elute_40mM_091003184846	TSDVHGAPLGNDILTLK	584.308666666667	584.308666666667	0	3	8.49370476047036e-10		1
Xtandem	2727	Micyo_2_10_09_2D_Elute_500mM	TSDVHGAPLGNDILTLK	584.311267	584.310000	0.001267	3	8.5e-05	43.0	1
OMSSA	2727	Micyo_2_10_09_2D_Elute_500mM	TSDVHGAPLGNDILTLK	584.308666666667	584.308666666667	0	3	3.79750418888003e-10		1
OMSSA	2534-2537	Micyo_2_10_09_2D_Elute_50mM_091003200613	TSDVHGAPLGNDILTLK	584.308666666667	584.309666666667	-0.000999999999976353	3	8.68184013778546e-10		1
Xtandem	2534-2537	Micyo_2_10_09_2D_Elute_50mM_091003200613	TSDVHGAPLGNDILTLK	584.311267	584.310000	0.001267	3	1.8e-03	40.9	1
Xtandem	17821	1-1_Digitonin	TSDVHGAPLGNDILTLKK	940.014500	940.205000	-0.190500	2	7.3e-05	42.4	1
Xtandem	15648	1-2_SDS	TSDVHGAPLGNDILTLKK	940.014500	940.095000	-0.080500	2	9.6e-06	49.8	1
Xtandem	15088	2-1_SDS	TSDVHGAPLGNDILTLKK	940.014500	940.915000	-0.900500	2	1.0e-08	61.2	1
Xtandem	17062	2-2_Pellet	TSDVHGAPLGNDILTLKK	940.014500	939.955000	0.059500	2	3.6e-05	40.6	1
Xtandem	17205	2-2_Pellet	TSDVHGAPLGNDILTLKK	940.014500	939.895000	0.119500	2	3.6e-06	42.8	1
Xtandem	15245	2-2_SDS	TSDVHGAPLGNDILTLKK	940.014500	940.155000	-0.140500	2	1.6e-06	49.8	1
Xtandem	16095	3-2_SDS	TSDVHGAPLGNDILTLKK	940.014500	940.005000	0.009500	2	2.3e-05	39.5	1
Xtandem	16870	4_Digitonin	TSDVHGAPLGNDILTLKK	940.014500	940.575000	-0.560500	2	3.6e-12	62.1	1
Xtandem	17018	4_Digitonin	TSDVHGAPLGNDILTLKK	940.014500	941.125000	-1.110500	2	2.2e-03	36.0	1
Xtandem	15473	4_SDS	TSDVHGAPLGNDILTLKK	940.014500	940.095000	-0.080500	2	7.0e-08	58.2	1
OMSSA	18436	4_Tween	TSDVHGAPLGNDILTLKK	627.007	626.912666666667	0.0943333333332248	3	6.04796867538546e-07		1
OMSSA	31585	3-2_Digitonin	VSTFFVFADYLKPALR	625.337333333333	625.392666666667	-0.0553333333334649	3	1.44331492478944e-06		1
Xtandem	31460	1-1_Digitonin	WALIATGSELGLANEIANK	986.027500	986.475000	-0.447500	2	3.0e-08	70.3	1
Xtandem	32342	1-1_Digitonin	WALIATGSELGLANEIANK	986.027500	986.455000	-0.427500	2	9.9e-08	74.1	1
Xtandem	33163	1-1_Digitonin	WALIATGSELGLANEIANK	986.027500	986.435000	-0.407500	2	2.9e-05	53.9	1
Xtandem	34121	1-1_Digitonin	WALIATGSELGLANEIANK	986.027500	987.035000	-1.007500	2	1.1e-05	54.0	1
Xtandem	34428	1-1_Digitonin	WALIATGSELGLANEIANK	986.027500	986.405000	-0.377500	2	6.8e-07	58.9	1
Xtandem	36377	1-1_Digitonin	WALIATGSELGLANEIANK	986.027500	987.135000	-1.107500	2	4.5e-04	42.2	1
Xtandem	36806	1-1_Digitonin	WALIATGSELGLANEIANK	986.027500	986.885000	-0.857500	2	1.3e-03	38.5	1
Xtandem	39887	1-1_Digitonin	WALIATGSELGLANEIANK	986.027500	987.025000	-0.997500	2	4.3e-03	33.2	1
Xtandem	47553	1-1_Digitonin	WALIATGSELGLANEIANK	986.027500	986.055000	-0.027500	2	2.2e-03	35.5	1
Xtandem	31305	1-1_Tween	WALIATGSELGLANEIANK	986.027500	986.345000	-0.317500	2	4.1e-04	43.8	1
Xtandem	33142	2-1_Digitonin	WALIATGSELGLANEIANK	986.027500	987.045000	-1.017500	2	2.1e-08	70.5	1
Xtandem	33982	2-1_Digitonin	WALIATGSELGLANEIANK	986.027500	986.635000	-0.607500	2	1.7e-05	50.0	1
Xtandem	37377	2-1_Digitonin	WALIATGSELGLANEIANK	986.027500	986.555000	-0.527500	2	4.8e-05	42.8	1
Xtandem	38184	2-1_Digitonin	WALIATGSELGLANEIANK	986.027500	986.505000	-0.477500	2	1.7e-03	36.2	1
Xtandem	43398	2-1_Digitonin	WALIATGSELGLANEIANK	986.027500	986.835000	-0.807500	2	3.4e-05	33.2	1
Xtandem	71935	2-1_Digitonin	WALIATGSELGLANEIANK	986.027500	986.705000	-0.677500	2	1.9e-06	53.6	1
Xtandem	31267	2-1_Tween	WALIATGSELGLANEIANK	986.027500	986.575000	-0.547500	2	4.1e-12	92.1	1
Xtandem	32109	2-1_Tween	WALIATGSELGLANEIANK	986.027500	986.615000	-0.587500	2	7.8e-04	42.0	1
Xtandem	30266	2-2_Digitonin	WALIATGSELGLANEIANK	986.027500	986.945000	-0.917500	2	2.3e-08	59.1	1
Xtandem	29356	3-2_Digitonin	WALIATGSELGLANEIANK	986.027500	986.435000	-0.407500	2	8.1e-13	83.6	1
Xtandem	30974	3-2_Digitonin	WALIATGSELGLANEIANK	986.027500	986.895000	-0.867500	2	2.5e-05	47.3	1
Xtandem	32229	3-2_Digitonin	WALIATGSELGLANEIANK	986.027500	985.995000	0.032500	2	9.3e-06	50.3	1
OMSSA	32229	3-2_Digitonin	WALIATGSELGLANEIANK	986.0235	985.9925	0.0310000000000628	2	0.00219112564928094		1
Xtandem	35249	3-2_Digitonin	WALIATGSELGLANEIANK	986.027500	986.955000	-0.927500	2	3.9e-04	43.8	1
Xtandem	34660	4_Digitonin	WALIATGSELGLANEIANK	986.027500	986.925000	-0.897500	2	3.2e-04	39.4	1
Xtandem	36274	4_Digitonin	WALIATGSELGLANEIANK	986.027500	986.975000	-0.947500	2	1.5e-04	34.2	1
Xtandem	37973	4_Digitonin	WALIATGSELGLANEIANK	986.027500	986.545000	-0.517500	2	1.7e-04	36.6	1
OMSSA	4101	Micyo_2_10_09_2D_Elute_1000mM_091004011557	WEYDDFYLADELR	867.8785	867.8785	0	2	8.76407229183152e-11		1
OMSSA	4423	Micyo_2_10_09_2D_Elute_500mM_091003235831	WEYDDFYLADELR	867.8785	867.8785	0	2	7.96649928299983e-17		1
Xtandem	21410	1-1_Digitonin	YNFGHDDFGFSAPADK	894.383000	895.345000	-0.962000	2	3.0e-04	45.1	1
OMSSA	21204	1-1_Tween	YNFGHDDFGFSAPADK	596.585666666667	596.672666666667	-0.0869999999999891	3	0.000159419778669946		1
OMSSA	19868	1-2_Digitonin	YNFGHDDFGFSAPADK	596.585666666667	596.652666666667	-0.0670000000000073	3	1.22710893510906e-06		1
Xtandem	20041	1-2_Digitonin	YNFGHDDFGFSAPADK	894.383000	895.055000	-0.672000	2	8.8e-03	32.3	1
Xtandem	21339	1-2_Pellet	YNFGHDDFGFSAPADK	894.383000	895.425000	-1.042000	2	4.1e-06	45.5	1
Xtandem	21309	2-2_Digitonin	YNFGHDDFGFSAPADK	894.383000	894.265000	0.118000	2	1.1e-06	52.6	1
Xtandem	19936	3-2_Digitonin	YNFGHDDFGFSAPADK	894.383000	894.805000	-0.422000	2	4.3e-10	91.2	1
Xtandem	21401	3-2_Pellet	YNFGHDDFGFSAPADK	894.383000	894.765000	-0.382000	2	9.5e-06	61.7	1
Xtandem	21041	4_Digitonin	YNFGHDDFGFSAPADK	894.383000	894.695000	-0.312000	2	2.0e-06	60.8	1
Xtandem	21586	4_Digitonin	YNFGHDDFGFSAPADK	894.383000	894.905000	-0.522000	2	4.3e-07	52.9	1
OMSSA	2319-2326	Micyo_2_10_09_2D_Elute_1000mM	YNFGHDDFGFSAPADK	596.585666666667	596.585666666667	0	3	3.9208627632213e-15		1
Xtandem	2319-2326	Micyo_2_10_09_2D_Elute_1000mM	YNFGHDDFGFSAPADK	596.588800	596.590000	-0.001200	3	1.7e-08	59.5	1
Xtandem	2327-2335	Micyo_2_10_09_2D_Elute_1000mM	YNFGHDDFGFSAPADK	894.383200	894.385000	-0.001800	2	1.2e-12	73.9	1
OMSSA	2327-2335	Micyo_2_10_09_2D_Elute_1000mM	YNFGHDDFGFSAPADK	894.3785	894.3785	0	2	6.79778204105624e-16		1
OMSSA	2139-2146	Micyo_2_10_09_2D_Elute_1000mM_091004011557	YNFGHDDFGFSAPADK	596.585666666667	596.586666666667	-0.000999999999976353	3	1.9268581197726e-14		1
Xtandem	2139-2146	Micyo_2_10_09_2D_Elute_1000mM_091004011557	YNFGHDDFGFSAPADK	596.588800	596.590000	-0.001200	3	1.8e-08	59.2	1
Xtandem	2149-2154	Micyo_2_10_09_2D_Elute_1000mM_091004011557	YNFGHDDFGFSAPADK	894.383200	894.385000	-0.001800	2	1.1e-14	79.3	1
OMSSA	2149-2154	Micyo_2_10_09_2D_Elute_1000mM_091004011557	YNFGHDDFGFSAPADK	894.3785	894.3795	-0.000999999999976353	2	4.39960850785373e-17		1
Xtandem	3873-3877	Micyo_2_10_09_2D_Elute_250mM	YNFGHDDFGFSAPADK	596.588800	596.590000	-0.001200	3	7.4e-08	58.4	1
OMSSA	3873-3877	Micyo_2_10_09_2D_Elute_250mM	YNFGHDDFGFSAPADK	596.585666666667	596.585666666667	0	3	4.66642934641551e-17		1
Xtandem	3646-3650	Micyo_2_10_09_2D_Elute_250mM_091003224106	YNFGHDDFGFSAPADK	596.588800	596.590000	-0.001200	3	5.1e-07	49.3	1
OMSSA	3646-3650	Micyo_2_10_09_2D_Elute_250mM_091003224106	YNFGHDDFGFSAPADK	596.585666666667	596.585666666667	0	3	2.71607058232984e-13		1
OMSSA	3654-3664	Micyo_2_10_09_2D_Elute_250mM_091003224106	YNFGHDDFGFSAPADK	894.3785	894.3785	0	2	5.00086023514378e-16		1
Xtandem	3654-3664	Micyo_2_10_09_2D_Elute_250mM_091003224106	YNFGHDDFGFSAPADK	894.383200	894.385000	-0.001800	2	1.9e-14	78.2	1
OMSSA	3736	Micyo_2_10_09_2D_Elute_250mM_091003224106	YNFGHDDFGFSAPADK	596.585666666667	596.586666666667	-0.000999999999976353	3	9.01839200251386e-14		1
Xtandem	3736	Micyo_2_10_09_2D_Elute_250mM_091003224106	YNFGHDDFGFSAPADK	596.588800	596.590000	-0.001200	3	1.7e-06	52.9	1
Xtandem	2669-2673	Micyo_2_10_09_2D_Elute_500mM	YNFGHDDFGFSAPADK	596.588800	596.590000	-0.001200	3	5.6e-07	55.3	1
OMSSA	2669-2673	Micyo_2_10_09_2D_Elute_500mM	YNFGHDDFGFSAPADK	596.585666666667	596.586666666667	-0.000999999999976353	3	1.71581991142139e-16		1
OMSSA	2675-2683	Micyo_2_10_09_2D_Elute_500mM	YNFGHDDFGFSAPADK	894.3785	894.3795	-0.000999999999976353	2	7.8486577107623e-14		1
Xtandem	2675-2683	Micyo_2_10_09_2D_Elute_500mM	YNFGHDDFGFSAPADK	894.383200	894.385000	-0.001800	2	5.3e-12	64.7	1
OMSSA	2455-2459	Micyo_2_10_09_2D_Elute_500mM_091003235831	YNFGHDDFGFSAPADK	596.585666666667	596.585666666667	0	3	3.07991151203027e-18		1
Xtandem	2455-2459	Micyo_2_10_09_2D_Elute_500mM_091003235831	YNFGHDDFGFSAPADK	596.588800	596.590000	-0.001200	3	4.2e-09	65.3	1
OMSSA	2468-2473	Micyo_2_10_09_2D_Elute_500mM_091003235831	YNFGHDDFGFSAPADK	894.3785	894.3795	-0.000999999999976353	2	1.82910458908545e-17		1
Xtandem	2468-2473	Micyo_2_10_09_2D_Elute_500mM_091003235831	YNFGHDDFGFSAPADK	894.383200	894.385000	-0.001800	2	4.0e-12	74.4	1
gi|54020487|ref|YP_115901.1| lipoprotein B [Mycoplasma hyopneumoniae 232]	56.29	0	97	97	36	36
Engine	Scans	File	Sequence	Theoretical m/z	Measured m/z	Delta m/z	Charge	E-value	HyperScore	Proteins
Xtandem	24620	1-2_Tween	AIEIIAPDVFK	608.349500	608.325000	0.024500	2	1.2e-03	35.6	1
OMSSA	24620	1-2_Tween	AIEIIAPDVFK	608.3455	608.3225	0.0230000000000246	2	0.000354755037279826		1
Xtandem	26371	3-2_Tween	AIEIIAPDVFK	608.349500	608.335000	0.014500	2	2.0e-03	34.5	1
OMSSA	26371	3-2_Tween	AIEIIAPDVFK	608.3455	608.3325	0.0130000000000337	2	0.00687157670834388		1
Xtandem	30853	4_Pellet	ALPDSPVSIYYSGGSSLIPIK	1082.577000	1083.075000	-0.498000	2	4.0e-06	52.0	1
Xtandem	22797	1-1_Pellet	APGIGQWGSHDLLQYR	899.452000	899.955000	-0.503000	2	2.4e-06	56.8	1
OMSSA	21639	1-2_SDS	APGIGQWGSHDLLQYR	599.965	599.852666666667	0.112333333333368	3	0.00904564606981233		1
Xtandem	23000	2-1_Tween	APGIGQWGSHDLLQYR	899.452000	899.815000	-0.363000	2	1.1e-06	62.9	1
Xtandem	22650	2-2_Pellet	APGIGQWGSHDLLQYR	899.452000	899.935000	-0.483000	2	3.0e-07	51.6	1
Xtandem	22309	2-2_Tween	APGIGQWGSHDLLQYR	899.452000	899.945000	-0.493000	2	9.4e-08	63.7	1
Xtandem	22644	3-2_SDS	APGIGQWGSHDLLQYR	899.452000	900.435000	-0.983000	2	7.0e-03	44.5	1
Xtandem	445	Micyo_2_10_09_2D_load_091002172423	AVEAENNGNSTPK	665.811900	665.810000	0.001900	2	3.4e-07	45.6	1
OMSSA	3938	Micyo_2_10_09_2D_Elute_10mM	DFLINSDPNLR	652.3285	652.3285	0	2	1.03681363485677e-06		1
OMSSA	5766	Micyo_2_10_09_2D_Elute_5mM_091003110320	DFLINSDPNLR	652.3285	652.3285	0	2	1.24871910901647e-08		1
OMSSA	5787	Micyo_2_10_09_2D_Elute_5mM_091003110320	DFLINSDPNLR	652.3285	652.3285	0	2	5.59742738285345e-07		1
OMSSA	4777-4783	Micyo_2_10_09_2D_Elute_1000mM_091004011557	DSNSDQIPSLVLGDLSTASVLAK	1165.6005	1165.6015	-0.000999999999976353	2	3.1461866381576e-10		1
OMSSA	4800-4811	Micyo_2_10_09_2D_Elute_1000mM_091004011557	DSNSDQIPSLVLGDLSTASVLAK	777.400333333333	777.401666666667	-0.00133333333326391	3	2.03508986856111e-09		1
OMSSA	3902-3908	Micyo_2_10_09_2D_Elute_30mM_091003173121	DVDALGFNLDNLK	717.3595	717.3605	-0.000999999999976353	2	9.03278599582781e-11		1
OMSSA	3761	Micyo_2_10_09_2D_Elute_40mM_091003184846	DVDALGFNLDNLK	717.3595	717.3595	0	2	2.12431953115717e-07		1
OMSSA	3784	Micyo_2_10_09_2D_Elute_40mM_091003184846	DVDALGFNLDNLK	717.3595	717.3605	-0.000999999999976353	2	0.00354110572671181		1
OMSSA	3238-3246	Micyo_2_10_09_2D_Elute_10mM_091003122141	DWNLYEK	484.2225	484.2225	0	2	0.00454122015023621		1
Xtandem	26204	2-1_Pellet	FATFNDIFHTNQPLK	896.951000	897.845000	-0.894000	2	1.4e-04	44.7	1
Xtandem	24738	3-2_Digitonin	FLTWLYTGK	564.804500	565.195000	-0.390500	2	9.2e-03	37.4	1
Xtandem	26057	3-2_Tween	FLTWLYTGK	564.804500	565.165000	-0.360500	2	2.1e-04	39.9	1
Xtandem	3285	3-2_Digitonin	FY+79.9663NIPFNK	561.751000	561.615000	0.136000	2	4.9e-03	32.3	1
Xtandem	33337	1-1_SDS	FYNIPFNKNDVDALGFNLDNLK	1286.144000	1287.205000	-1.061000	2	3.9e-05	38.1	1
Xtandem	25523	1-2_Tween	IIFDLIEKGGGS+79.9663IDK	842.928000	842.805000	0.123000	2	4.4e-04	37.5	1
Xtandem	30824	1-2_Tween	ISNIILDSLIESTR	787.440000	787.825000	-0.385000	2	8.5e-03	39.3	1
Xtandem	33050	2-1_Pellet	ISNIILDSLIESTR	787.440000	787.745000	-0.305000	2	4.3e-06	68.9	1
Xtandem	32737	2-1_Tween	ISNIILDSLIESTR	787.440000	787.825000	-0.385000	2	6.2e-05	56.0	1
Xtandem	32735	3-2_Tween	ISNIILDSLIESTR	787.440000	787.795000	-0.355000	2	3.8e-04	45.7	1
Xtandem	31964	4_Pellet	ISNIILDSLIESTR	787.440000	787.815000	-0.375000	2	8.8e-05	51.6	1
OMSSA	2309	Micyo_2_10_09_2D_Elute_15mM_091003133905	KDDPDFVPVR	594.299	594.2985	0.000499999999988177	2	2.97314353072547e-06		1
OMSSA	1767	Micyo_2_10_09_2D_Elute_20mM	KDDPDFVPVR	396.532666666667	396.532666666667	0	3	0.000534700278998075		1
Xtandem	22757	1-1_Pellet	KFATFNDIFHTNQPLK	960.998500	962.195000	-1.196500	2	7.8e-03	31.9	1
Xtandem	21115	2-1_SDS	KFATFNDIFHTNQPLK	960.998500	960.965000	0.033500	2	3.8e-04	35.7	1
Xtandem	23012	2-1_Tween	KFATFNDIFHTNQPLK	960.998500	961.405000	-0.406500	2	4.1e-04	40.9	1
Xtandem	21909	3-2_SDS	KFATFNDIFHTNQPLK	960.998500	961.915000	-0.916500	2	4.3e-03	42.0	1
Xtandem	12877	2-1_Tween	KSFELIGEDAK	618.823500	619.265000	-0.441500	2	2.1e-08	54.6	1
Xtandem	30439	4_Digitonin	LFPILS+79.9663PS+79.9663FFLIAAGCGS+79.9663QK	1168.512000	1168.665000	-0.153000	2	3.8e-03	32.3	1
Xtandem	19307	1-2_Tween	LGPDLFVDK	502.273000	502.305000	-0.032000	2	6.6e-04	37.1	1
Xtandem	20462	2-2_Tween	LGPDLFVDK	502.273000	502.195000	0.078000	2	2.1e-03	43.1	1
Xtandem	20120	4_SDS	LGPDLFVDK	502.273000	502.445000	-0.172000	2	3.1e-04	38.9	1
Xtandem	31773	1-1_Tween	LTDNADYLMENTGYFIPLK	1109.537000	1109.985000	-0.448000	2	5.4e-09	79.1	1
Xtandem	32994	2-1_SDS	LTDNADYLMENTGYFIPLK	1109.537000	1110.485000	-0.948000	2	6.0e-04	38.9	1
Xtandem	31495	4_Pellet	LTDNADYLMENTGYFIPLK	1109.537000	1110.015000	-0.478000	2	2.8e-03	43.0	1
Xtandem	9298	4_Tween	LVLDNESNAK	551.787000	552.095000	-0.308000	2	1.3e-06	52.2	1
Xtandem	13050	2-2_SDS	LVSAYNSSDFGQNK	765.361500	765.755000	-0.393500	2	1.5e-07	52.4	1
Xtandem	13754	2-2_Tween	LVSAYNSSDFGQNK	765.361500	765.885000	-0.523500	2	3.6e-03	38.8	1
Xtandem	14251	3-2_Tween	LVSAYNSSDFGQNK	765.361500	765.355000	0.006500	2	2.9e-04	47.8	1
Xtandem	15080	4_Tween	LVSAYNSSDFGQNK	765.361500	765.875000	-0.513500	2	1.0e-02	35.3	1
Xtandem	26806	1-2_SDS	NDVDALGFNLDNLK	774.385000	774.815000	-0.430000	2	1.4e-04	44.4	1
OMSSA	27513	2-2_Pellet	NDVDALGFNLDNLK	774.381	774.3225	0.0584999999999809	2	4.22334721737676e-09		1
Xtandem	27513	2-2_Pellet	NDVDALGFNLDNLK	774.385000	774.325000	0.060000	2	3.3e-05	54.8	1
OMSSA	27616	3-2_Tween	NDVDALGFNLDNLK	774.381	774.3625	0.0185000000000173	2	7.2947584072636e-10		1
Xtandem	27616	3-2_Tween	NDVDALGFNLDNLK	774.385000	774.365000	0.020000	2	4.0e-03	51.7	1
Xtandem	27221	4_Pellet	NDVDALGFNLDNLK	774.385000	774.315000	0.070000	2	1.3e-04	40.1	1
OMSSA	27221	4_Pellet	NDVDALGFNLDNLK	774.381	774.3125	0.0684999999999718	2	4.90080832488175e-05		1
Xtandem	27591	4_Tween	NDVDALGFNLDNLK	774.385000	774.695000	-0.310000	2	3.0e-07	55.7	1
OMSSA	3473-3482	Micyo_2_10_09_2D_Elute_1000mM	NDVDALGFNLDNLK	774.381	774.3815	-0.000499999999988177	2	3.15091175352725e-17		1
Xtandem	3473-3482	Micyo_2_10_09_2D_Elute_1000mM	NDVDALGFNLDNLK	774.385200	774.385000	0.000200	2	1.6e-09	76.7	1
Xtandem	3634-3637	Micyo_2_10_09_2D_Elute_100mM_091003212339	NDVDALGFNLDNLK	774.385200	774.385000	0.000200	2	7.4e-10	60.4	1
OMSSA	3634-3637	Micyo_2_10_09_2D_Elute_100mM_091003212339	NDVDALGFNLDNLK	774.381	774.3815	-0.000499999999988177	2	2.5768370781098e-15		1
Xtandem	4523	Micyo_2_10_09_2D_Elute_20mM_091003145633	NDVDALGFNLDNLK	774.385200	774.385000	0.000200	2	4.1e-09	60.7	1
OMSSA	4523	Micyo_2_10_09_2D_Elute_20mM_091003145633	NDVDALGFNLDNLK	774.381	774.3815	-0.000499999999988177	2	1.71574064899489e-13		1
OMSSA	5074-5084	Micyo_2_10_09_2D_Elute_250mM	NDVDALGFNLDNLK	774.381	774.3825	-0.00150000000007822	2	2.75370242017223e-18		1
Xtandem	5074-5084	Micyo_2_10_09_2D_Elute_250mM	NDVDALGFNLDNLK	774.385200	774.385000	0.000200	2	4.6e-10	76.5	1
OMSSA	3996-4005	Micyo_2_10_09_2D_Elute_25mM_091003161355	NDVDALGFNLDNLK	774.381	774.3815	-0.000499999999988177	2	5.25309933021062e-17		1
Xtandem	3996-4005	Micyo_2_10_09_2D_Elute_25mM_091003161355	NDVDALGFNLDNLK	774.385200	774.385000	0.000200	2	4.7e-12	76.8	1
Xtandem	3773-3779	Micyo_2_10_09_2D_Elute_30mM_091003173121	NDVDALGFNLDNLK	774.385200	774.385000	0.000200	2	1.2e-08	77.0	1
OMSSA	3773-3779	Micyo_2_10_09_2D_Elute_30mM_091003173121	NDVDALGFNLDNLK	774.381	774.3815	-0.000499999999988177	2	1.28427145437938e-18		1
OMSSA	3630-3635	Micyo_2_10_09_2D_Elute_40mM_091003184846	NDVDALGFNLDNLK	774.381	774.3815	-0.000499999999988177	2	1.31181640583817e-17		1
Xtandem	3630-3635	Micyo_2_10_09_2D_Elute_40mM_091003184846	NDVDALGFNLDNLK	774.385200	774.385000	0.000200	2	4.4e-09	76.7	1
Xtandem	3837-3842	Micyo_2_10_09_2D_Elute_500mM	NDVDALGFNLDNLK	774.385200	774.385000	0.000200	2	5.8e-09	72.4	1
OMSSA	3837-3842	Micyo_2_10_09_2D_Elute_500mM	NDVDALGFNLDNLK	774.381	774.3815	-0.000499999999988177	2	9.68891509639068e-19		1
OMSSA	3463-3470	Micyo_2_10_09_2D_Elute_50mM_091003200613	NDVDALGFNLDNLK	774.381	774.3815	-0.000499999999988177	2	4.58064997298314e-17		1
Xtandem	3463-3470	Micyo_2_10_09_2D_Elute_50mM_091003200613	NDVDALGFNLDNLK	774.385200	774.385000	0.000200	2	2.3e-07	68.4	1
Xtandem	30490	3-2_Digitonin	NGQKS+79.9663EILTDNGDFKATK	1023.477000	1024.015000	-0.538000	2	9.9e-03	32.8	1
Xtandem	26496	1-1_Tween	NLDFLINSDPNLR	765.896000	766.315000	-0.419000	2	8.4e-05	48.2	1
Xtandem	25017	1-2_Tween	NLDFLINSDPNLR	765.896000	765.975000	-0.079000	2	3.3e-04	38.0	1
Xtandem	26211	4_Pellet	NLDFLINSDPNLR	765.896000	766.245000	-0.349000	2	6.8e-03	34.7	1
Xtandem	26625	4_Tween	NLDFLINSDPNLR	765.896000	766.325000	-0.429000	2	1.0e-02	37.6	1
OMSSA	3929-3937	Micyo_2_10_09_2D_Elute_1000mM_091004011557	QEFIKTYDKYVN	774.3835	774.3765	0.00700000000006185	2	0.000649441626761344		1
OMSSA	4281-4290	Micyo_2_10_09_2D_Elute_500mM_091003235831	QEFIKTYDKYVN	774.3835	774.3775	0.00599999999997181	2	0.00049097843435435		1
Xtandem	17807	2-1_Tween	SFELIGEDAK	554.776500	555.135000	-0.358500	2	2.6e-03	33.8	1
OMSSA	17264	2-2_Pellet	SFELIGEDAK	554.7725	554.6225	0.150000000000091	2	0.000876274163550812		1
Xtandem	12125	1-2_SDS	SFELIGEDAKK	618.823500	618.755000	0.068500	2	7.4e-04	39.5	1
OMSSA	12125	1-2_SDS	SFELIGEDAKK	618.82	618.7525	0.0674999999999955	2	0.000452202824937052		1
Xtandem	13534	2-2_Tween	SFELIGEDAKK	618.823500	618.685000	0.138500	2	9.6e-03	33.3	1
OMSSA	4349-4354	Micyo_2_10_09_2D_Elute_1000mM	SNIILDSLIESTR	730.8945	730.8945	0	2	2.04131185473396e-14		1
OMSSA	4205-4210	Micyo_2_10_09_2D_Elute_1000mM_091004011557	SNIILDSLIESTR	730.8945	730.8935	0.000999999999976353	2	4.74439691333476e-15		1
OMSSA	6038-6041	Micyo_2_10_09_2D_Elute_250mM	SNIILDSLIESTR	730.8945	730.8945	0	2	1.2858747549381e-11		1
OMSSA	5833	Micyo_2_10_09_2D_Elute_250mM_091003224106	SNIILDSLIESTR	730.8945	730.8945	0	2	2.33192096636337e-15		1
OMSSA	4736-4739	Micyo_2_10_09_2D_Elute_500mM	SNIILDSLIESTR	730.8945	730.8945	0	2	1.94013282399426e-14		1
OMSSA	4568	Micyo_2_10_09_2D_Elute_500mM_091003235831	SNIILDSLIESTR	730.8945	730.8945	0	2	3.42311499169704e-16		1
Xtandem	25227	1-2_Tween	SVIISMESM+31.9898LK	635.321500	635.675000	-0.353500	2	5.9e-04	37.4	1
Xtandem	27442	2-1_Pellet	SVIISMESMLK	619.326500	619.705000	-0.378500	2	2.1e-05	38.9	1
Xtandem	27361	2-1_Tween	SVIISMESMLK	619.326500	619.685000	-0.358500	2	9.0e-05	37.2	1
Xtandem	25712	2-2_SDS	SVIISMESMLK	619.326500	619.745000	-0.418500	2	1.1e-04	34.1	1
Xtandem	16435	1-1_Tween	TFKDDPDFVPVR	718.361000	718.705000	-0.344000	2	4.8e-05	43.5	1
OMSSA	16999	2-2_Tween	TFKDDPDFVPVR	479.238	479.282666666667	-0.0446666666666715	3	0.00681579839770748		1
Xtandem	6137	2-1_Digitonin	TGNEKIDKGTQK	659.848500	660.535000	-0.686500	2	6.7e-03	31.5	1
Xtandem	15490	1-1_Tween	TGSPFWSPK	503.750000	503.775000	-0.025000	2	3.2e-05	44.4	1
OMSSA	15490	1-1_Tween	TGSPFWSPK	503.746	503.7725	-0.0264999999999986	2	0.00474154332513332		1
OMSSA	14079	2-2_SDS	TGSPFWSPK	503.746	503.6725	0.0734999999999673	2	0.00898716104342936		1
Xtandem	14079	2-2_SDS	TGSPFWSPK	503.750000	503.675000	0.075000	2	5.7e-06	44.3	1
OMSSA	14975	3-2_SDS	TGSPFWSPK	503.746	503.6725	0.0734999999999673	2	0.00484602517061181		1
Xtandem	14975	3-2_SDS	TGSPFWSPK	503.750000	503.675000	0.075000	2	3.8e-04	38.5	1
Xtandem	26416	2-1_Tween	TVFGYIPGVGIK	625.857500	626.205000	-0.347500	2	2.6e-06	50.4	1
OMSSA	24703	2-2_SDS	TVFGYIPGVGIK	625.8525	625.9025	-0.0500000000000682	2	7.84096761794647e-06		1
Xtandem	24703	2-2_SDS	TVFGYIPGVGIK	625.857500	625.905000	-0.047500	2	2.3e-03	46.4	1
Xtandem	26484	3-2_SDS	TVFGYIPGVGIK	625.857500	625.965000	-0.107500	2	3.7e-04	38.5	1
OMSSA	26484	3-2_SDS	TVFGYIPGVGIK	625.8525	625.9625	-0.110000000000014	2	0.00238879399747056		1
Xtandem	12452	2-1_Tween	YNQYYTTIK	597.292000	597.105000	0.187000	2	4.5e-04	38.0	1
OMSSA	12452	2-1_Tween	YNQYYTTIK	597.2885	597.1025	0.186000000000035	2	0.00467940441804902		1
Xtandem	12756	3-2_Tween	YNQYYTTIK	597.292000	597.395000	-0.103000	2	2.0e-03	34.4	1
OMSSA	12756	3-2_Tween	YNQYYTTIK	597.2885	597.3925	-0.104000000000042	2	0.000391100421535168		1
Xtandem	19289	1-1_Pellet	YNQYYTTIKDFEK	856.908500	857.755000	-0.846500	2	1.3e-03	38.5	1
Xtandem	19473	4_Digitonin	YNQYYTTIKDFEK	856.908500	856.925000	-0.016500	2	3.8e-04	35.1	1
gi|54020530|ref|YP_115984.1| nicotinate-nucleotide adenylyltransferase [Mycoplasma hyopneumoniae 232]	29.92	1.70740073930812e-183	23	23	12	12
Engine	Scans	File	Sequence	Theoretical m/z	Measured m/z	Delta m/z	Charge	E-value	HyperScore	Proteins
OMSSA	2893	Micyo_2_10_09_2D_Elute_250mM	AGLFHDLTK	501.267	501.2675	-0.000499999999988177	2	0.000509565093637747		1
OMSSA	2696-2702	Micyo_2_10_09_2D_Elute_250mM_091003224106	AGLFHDLTK	501.267	501.2665	0.000499999999988177	2	2.66083051951845e-05		1
Xtandem	23102	1-1_Digitonin	AIEFLNLDK	531.791500	532.165000	-0.373500	2	3.4e-04	43.6	1
Xtandem	22271	2-2_Digitonin	AIEFLNLDK	531.791500	531.765000	0.026500	2	4.4e-04	38.1	1
OMSSA	22271	2-2_Digitonin	AIEFLNLDK	531.788	531.7625	0.0254999999999654	2	0.00784333571259572		1
Xtandem	2843-2850	Micyo_2_10_09_2D_Elute_250mM	DQHLEFLR	529.271450	529.270000	0.001450	2	4.2e-03	35.1	1
OMSSA	2856-2861	Micyo_2_10_09_2D_Elute_250mM	DQHLEFLR	353.178666666667	353.178666666667	0	3	1.33774810894114e-07		1
Xtandem	2664-2666	Micyo_2_10_09_2D_Elute_250mM_091003224106	DQHLEFLR	529.271450	529.270000	0.001450	2	2.0e-04	42.8	1
OMSSA	2664-2666	Micyo_2_10_09_2D_Elute_250mM_091003224106	DQHLEFLR	529.268	529.2675	0.000499999999988177	2	0.000105378665321786		1
OMSSA	2669-2676	Micyo_2_10_09_2D_Elute_250mM_091003224106	DQHLEFLR	353.178666666667	353.178666666667	0	3	6.18582950621411e-06		1
Xtandem	2669-2676	Micyo_2_10_09_2D_Elute_250mM_091003224106	DQHLEFLR	353.180967	353.180000	0.000967	3	1.4e-04	39.5	1
Xtandem	6392	3-2_Digitonin	KGEFSGLDSK	534.268500	534.235000	0.033500	2	5.3e-05	54.2	1
OMSSA	6392	3-2_Digitonin	KGEFSGLDSK	534.2645	534.2325	0.0320000000000391	2	0.000313356137709203		1
OMSSA	18398	1-2_Digitonin	LARGRRFLGVQKLRK	600.043666666667	600.092666666667	-0.0489999999999782	3	0.00681391825577436		1
OMSSA	19003	3-2_Digitonin	LARGRRFLGVQKLRK	600.043666666667	600.102666666667	-0.0589999999999691	3	6.87127702687342e-05		1
OMSSA	20682	4_Tween	LARGRRFLGVQKLRK	600.043666666667	600.102666666667	-0.0589999999999691	3	0.0010186396702605		1
Xtandem	32071	4_Digitonin	LFFVPNYINPLK	732.912500	733.265000	-0.352500	2	8.0e-04	44.9	1
Xtandem	14416	2-2_SDS	LPNFSSSQIR	574.803000	574.675000	0.128000	2	1.3e-04	43.6	1
Xtandem	43852	1-1_Digitonin	NFLYAEEILTSFLGYSK	998.005500	998.415000	-0.409500	2	8.1e-04	39.1	1
Xtandem	41465	3-2_Digitonin	NFLYAEEILTSFLGYSK	998.005500	998.705000	-0.699500	2	1.9e-06	51.2	1
OMSSA	16389	3-2_Digitonin	TDVC+57.0215DFEIK	563.7505	563.6925	0.0579999999999927	2	0.00513840216562901		1
Xtandem	17039	4_Digitonin	TDVC+57.0215DFEIK	563.754500	563.655000	0.099500	2	7.3e-03	32.9	1
OMSSA	17039	4_Digitonin	TDVC+57.0215DFEIK	563.7505	563.6525	0.0979999999999563	2	0.00089799084165435		1
Xtandem	29003	1-1_Pellet	VSYTIDTINFFEK	788.895000	789.345000	-0.450000	2	1.4e-04	43.7	1
OMSSA	1804-1809	Micyo_2_10_09_2D_Elute_15mM_091003133905	YGGTFNPVHK	560.275	560.2755	-0.000499999999988177	2	3.5598031099741e-06		1
OMSSA	1355-1360	Micyo_2_10_09_2D_Elute_20mM	YGGTFNPVHK	560.275	560.2755	-0.000499999999988177	2	0.00218485454526504		1
Xtandem	15260	1-2_SDS	YNGLILPTK	509.797000	510.425000	-0.628000	2	6.3e-04	37.2	1
Xtandem	14752	2-2_SDS	YNGLILPTK	509.797000	510.225000	-0.428000	2	2.3e-06	42.7	1
gi|54020560|ref|YP_116027.1| hypothetical protein mhp517 [Mycoplasma hyopneumoniae 232]	5.76	9.33842478850324e-32	4	4	3	3
Engine	Scans	File	Sequence	Theoretical m/z	Measured m/z	Delta m/z	Charge	E-value	HyperScore	Proteins
Xtandem	19650	1-2_SDS	FKFLEEK	470.757000	470.616500	0.140500	2	2.3e-03	34.1	1
Xtandem	8712	1-2_SDS	INEEVQIK	486.768000	486.876500	-0.108500	2	3.8e-04	38.5	1
OMSSA	8762	3-2_SDS	INEEVQIK	486.765	486.8425	-0.0774999999999864	2	0.00159978812806945		1
Xtandem	8762	3-2_SDS	INEEVQIK	486.768000	486.846500	-0.078500	2	1.6e-04	40.6	1
Xtandem	28342	1-2_SDS	LTFPQLSLLAK	615.873000	615.905000	-0.032000	2	6.8e-06	41.9	1
gi|54020574|ref|YP_116057.1| glucose-6-phosphate isomerase [Mycoplasma hyopneumoniae 232]	31.70	6.75073743786551e-313	29	29	13	13
Engine	Scans	File	Sequence	Theoretical m/z	Measured m/z	Delta m/z	Charge	E-value	HyperScore	Proteins
Xtandem	33718	3-2_SDS	AC+57.0215AMSAYLLGVNPFDQPGVESYK	1259.089500	1259.695000	-0.605500	2	1.6e-05	46.8	1
OMSSA	2865	Micyo_2_10_09_2D_Elute_1000mM_091004011557	ATTLAHSSYGNNPNLVLEIADSSPK	867.097666666667	867.097666666667	0	3	1.73913004803333e-13		1
OMSSA	2879	Micyo_2_10_09_2D_Elute_1000mM_091004011557	ATTLAHSSYGNNPNLVLEIADSSPK	867.097666666667	867.096666666667	0.000999999999976353	3	2.74087585644049e-13		1
Xtandem	15189	4_SDS	FDLGIK	346.699000	346.686500	0.012500	2	1.8e-03	34.7	1
Xtandem	43557	2-1_Digitonin	FSVLSSVGFFPLLFAK	879.991500	880.485000	-0.493500	2	3.2e-06	41.4	1
Xtandem	41688	3-2_Pellet	FSVLSSVGFFPLLFAK	879.991500	880.495000	-0.503500	2	4.0e-05	41.9	1
OMSSA	3187-3193	Micyo_2_10_09_2D_Elute_15mM	GVNPFDQPGVESYK	768.8625	768.8635	-0.00100000000009004	2	3.47213912528125e-06		1
Xtandem	29171	3-2_SDS	INVDEIIQGAIK	656.874000	657.205000	-0.331000	2	1.5e-04	52.9	1
Xtandem	24828	2-1_SDS	LDYQDFQNQINEFHK	969.949000	970.455000	-0.506000	2	2.3e-04	41.2	1
Xtandem	25383	3-2_SDS	LDYQDFQNQINEFHK	969.949000	970.805000	-0.856000	2	7.3e-04	38.4	1
OMSSA	25021	4_Digitonin	LDYQDFQNQINEFHK	969.946	969.9725	-0.0264999999999418	2	1.77832850175354e-06		1
Xtandem	25021	4_Digitonin	LDYQDFQNQINEFHK	969.949000	969.975000	-0.026000	2	8.1e-08	58.6	1
Xtandem	25106	4_SDS	LDYQDFQNQINEFHK	969.949000	970.515000	-0.566000	2	1.4e-03	42.4	1
Xtandem	30243	4_Tween	NFFQTIIYIK	643.857500	644.305000	-0.447500	2	1.8e-05	43.0	1
OMSSA	5129	2-1_Pellet	NFFQTIIYIKKPKFDLGIKKLV	885.192	885.302666666667	-0.110666666666589	3	0.00371826059371359		1
Xtandem	3672	Micyo_2_10_09_2D_load_091003095248	SGELLEIAK	480.270600	480.270500	0.000100	2	3.2e-06	49.9	1
OMSSA	3672	Micyo_2_10_09_2D_load_091003095248	SGELLEIAK	480.267	480.2665	0.000499999999988177	2	1.43486928801754e-07		1
OMSSA	3338-3345	Micyo_2_10_09_2D_Elute_100mM_091003212339	SSYGNNPNLVLEIADSSPK	1002.99	1002.9905	-0.000499999999988177	2	1.59928760864177e-10		1
OMSSA	4168	Micyo_2_10_09_2D_Elute_20mM_091003145633	SSYGNNPNLVLEIADSSPK	1002.99	1002.9895	0.000499999999988177	2	1.11784382160857e-08		1
OMSSA	4187	Micyo_2_10_09_2D_Elute_20mM_091003145633	SSYGNNPNLVLEIADSSPK	1002.99	1002.9905	-0.000499999999988177	2	1.42198554354046e-12		1
OMSSA	4742-4749	Micyo_2_10_09_2D_Elute_250mM	SSYGNNPNLVLEIADSSPK	1002.99	1002.9895	0.000499999999988177	2	6.64418307123813e-18		1
OMSSA	3681	Micyo_2_10_09_2D_Elute_25mM_091003161355	SSYGNNPNLVLEIADSSPK	1002.99	1002.9905	-0.000499999999988177	2	2.10493948858115e-13		1
OMSSA	3696	Micyo_2_10_09_2D_Elute_25mM_091003161355	SSYGNNPNLVLEIADSSPK	1002.99	1002.9905	-0.000499999999988177	2	3.30736880848707e-07		1
OMSSA	3474	Micyo_2_10_09_2D_Elute_30mM_091003173121	SSYGNNPNLVLEIADSSPK	1002.99	1002.9885	0.00149999999996453	2	7.56224838825772e-11		1
OMSSA	3488	Micyo_2_10_09_2D_Elute_30mM_091003173121	SSYGNNPNLVLEIADSSPK	1002.99	1002.9905	-0.000499999999988177	2	3.3375993084633e-08		1
OMSSA	3327	Micyo_2_10_09_2D_Elute_40mM_091003184846	SSYGNNPNLVLEIADSSPK	1002.99	1002.9905	-0.000499999999988177	2	2.38813256250898e-10		1
OMSSA	3341	Micyo_2_10_09_2D_Elute_40mM_091003184846	SSYGNNPNLVLEIADSSPK	1002.99	1002.9905	-0.000499999999988177	2	1.95660179752327e-12		1
OMSSA	3171-3182	Micyo_2_10_09_2D_Elute_50mM_091003200613	SSYGNNPNLVLEIADSSPK	1002.99	1002.9895	0.000499999999988177	2	1.05627705977812e-12		1
OMSSA	2273-2278	Micyo_2_10_09_2D_load_091002172423	STSSISQNLAYK	649.826	649.8255	0.000499999999988177	2	4.00302557315527e-08		1
OMSSA	2610-2616	Micyo_2_10_09_2D_load_091003095248	STSSISQNLAYK	649.826	649.8255	0.000499999999988177	2	1.34211827762633e-10		1
Xtandem	17048	2-1_Pellet	YSTSSISQNLAYK	731.361000	731.685000	-0.324000	2	1.7e-03	34.9	1
gi|54020247|ref|YP_116070.1| hypothetical protein mhp561 [Mycoplasma hyopneumoniae 232]	2.82	9.09117292537724e-10	2	2	2	2
Engine	Scans	File	Sequence	Theoretical m/z	Measured m/z	Delta m/z	Charge	E-value	HyperScore	Proteins
Xtandem	4747	3-2_Digitonin	EIENLK	373.204500	373.166500	0.038000	2	3.4e-03	33.2	1
Xtandem	12921	4_Digitonin	KEYEPIK	453.747000	453.556500	0.190500	2	1.0e-03	36.1	1
gi|54020445|ref|YP_115818.1| single-strand binding protein [Mycoplasma hyopneumoniae 232]	8.60	7.23742705896172e-41	4	4	2	2
Engine	Scans	File	Sequence	Theoretical m/z	Measured m/z	Delta m/z	Charge	E-value	HyperScore	Proteins
OMSSA	3553-3559	Micyo_2_10_09_2D_Elute_25mM	VGTLIALEGSIQGNR	764.4205	764.4215	-0.00100000000009004	2	8.14156324239293e-12		1
OMSSA	3251-3259	Micyo_2_10_09_2D_Elute_30mM	VGTLIALEGSIQGNR	764.4205	764.4215	-0.00100000000009004	2	1.35880147570514e-09		1
Xtandem	36838	1-1_Pellet	YSQDATPITDFIPIVAWR	1047.035500	1047.955000	-0.919500	2	2.9e-07	53.8	1
Xtandem	36629	4_Pellet	YSQDATPITDFIPIVAWR	1047.035500	1046.955000	0.080500	2	3.1e-05	39.6	1
gi|54020438|ref|YP_115807.1| ribosomal biogenesis GTPase [Mycoplasma hyopneumoniae 232]	17.65	1.26494432808655e-29	5	5	5	5
Engine	Scans	File	Sequence	Theoretical m/z	Measured m/z	Delta m/z	Charge	E-value	HyperScore	Proteins
Xtandem	35429	4_Pellet	FLFLDTPGILLPK	737.436000	737.485000	-0.049000	2	1.3e-04	54.4	1
OMSSA	55421	2-1_Digitonin	KFINKNGLDLPRCRRWFLMHIGKQ	990.869666666667	990.982666666667	-0.113000000000056	3	0.00776389075869401		1
OMSSA	7248	2-1_Digitonin	KILSHLNK	476.7935	476.9925	-0.199000000000012	2	0.00254560160037217		1
Xtandem	23872	4_Pellet	LAIIGLIR	434.799000	434.996500	-0.197500	2	3.7e-03	32.9	1
OMSSA	23872	4_Pellet	LAIIGLIR	434.795	434.9925	-0.197499999999991	2	0.00229298738571914		1
Xtandem	22677	2-1_Pellet	STLINLITK	501.810000	502.325000	-0.515000	2	5.0e-03	32.3	1
gi|54020314|ref|YP_115540.1| ABC transporter ATP-binding protein [Mycoplasma hyopneumoniae 232]	5.79	1.18244863419218e-29	5	5	5	5
Engine	Scans	File	Sequence	Theoretical m/z	Measured m/z	Delta m/z	Charge	E-value	HyperScore	Proteins
Xtandem	12738	2-1_SDS	NEINQNNFNQNNLNDTK	1017.464000	1018.355000	-0.891000	2	2.6e-04	57.7	1
Xtandem	19235	1-1_Digitonin	NENEMVISAEYANHLK	931.437500	931.905000	-0.467500	2	4.9e-03	34.0	1
Xtandem	16605	1-2_SDS	NIANAGVIFHHSIIEK	881.980000	882.345000	-0.365000	2	3.0e-03	35.7	1
OMSSA	5500	Micyo_2_10_09_2D_load_091003095248	NLDKNIANF	524.7675	524.7675	0	2	0.00094572719445036		1
Xtandem	16712	4_SDS	NNSVEIENFEKNEENISK	1069.002500	1069.165000	-0.162500	2	1.7e-03	43.1	1
gi|54020529|ref|YP_115983.1| 5'-methylthioadenosine/S-adenosylhomocysteine nucleosidase [Mycoplasma hyopneumoniae 232]	21.56	9.11567559762225e-59	6	6	4	4
Engine	Scans	File	Sequence	Theoretical m/z	Measured m/z	Delta m/z	Charge	E-value	HyperScore	Proteins
OMSSA	3945	Micyo_2_10_09_2D_Elute_15mM	DMEAFAFAQTASK	708.8195	708.8195	0	2	5.04760738752935e-11		1
Xtandem	16326	2-2_Tween	LPSEPEFYENNK	733.840000	734.315000	-0.475000	2	1.1e-06	57.1	1
OMSSA	16929	4_Tween	LPSEPEFYENNK	733.837	733.8625	-0.0254999999999654	2	2.79532998814576e-07		1
Xtandem	16929	4_Tween	LPSEPEFYENNK	733.840000	733.865000	-0.025000	2	1.6e-04	52.7	1
OMSSA	2589	Micyo_2_10_09_2D_Elute_15mM	LTDQIESNTDKEMVNNSIK	727.016333333333	727.016666666667	-0.000333333333401242	3	1.24664000573312e-08		1
OMSSA	2170	Micyo_2_10_09_2D_Elute_20mM	LTDQIESNTDKEMVNNSIK	727.016333333333	727.015666666667	0.000666666666688798	3	2.38157396981523e-05		1
Xtandem	15159	4_Tween	QLVFPER	444.747000	444.646500	0.100500	2	3.9e-04	38.4	1
gi|54019983|ref|YP_115529.1| fructose-bisphosphate aldolase [Mycoplasma hyopneumoniae 232]	69.34	0	179	179	24	24
Engine	Scans	File	Sequence	Theoretical m/z	Measured m/z	Delta m/z	Charge	E-value	HyperScore	Proteins
OMSSA	20542	4_Pellet	AAAISEFVLSGK	596.8245	597.0225	-0.198000000000093	2	7.09171854132525e-05		1
OMSSA	7586	4_Pellet	AALLAAQAK	428.759	428.9325	-0.17349999999999	2	2.13693627867689e-05		1
Xtandem	7586	4_Pellet	AALLAAQAK	428.763000	428.936500	-0.173500	2	2.7e-05	44.8	1
OMSSA	1454	Micyo_2_10_09_2D_load_091002172423	AALLAAQAK	428.759	428.7585	0.000499999999988177	2	9.20503235176151e-05		1
Xtandem	1454	Micyo_2_10_09_2D_load_091002172423	AALLAAQAK	428.762750	428.762500	0.000250	2	2.2e-05	45.3	1
Xtandem	1469	Micyo_2_10_09_2D_load_091002172423	AALLAAQAK	428.762750	428.762500	0.000250	2	8.0e-05	42.2	1
OMSSA	1469	Micyo_2_10_09_2D_load_091002172423	AALLAAQAK	428.759	428.7585	0.000499999999988177	2	0.00273590270095968		1
OMSSA	1650-1655	Micyo_2_10_09_2D_load_091003095248	AALLAAQAK	428.759	428.7585	0.000499999999988177	2	0.00264060090183152		1
Xtandem	1650-1655	Micyo_2_10_09_2D_load_091003095248	AALLAAQAK	428.762750	428.762500	0.000250	2	8.7e-05	42.0	1
OMSSA	3616	Micyo_2_10_09_2D_Elute_30mM	ANAAAISEFVLSGK	689.3645	689.3595	0.00499999999999545	2	3.49729166392849e-05		1
OMSSA	3634-3640	Micyo_2_10_09_2D_Elute_1000mM	APGTDAIQLLIEEK	749.405	749.4045	0.000499999999988177	2	1.37705176403521e-09		1
OMSSA	3659-3671	Micyo_2_10_09_2D_Elute_1000mM	APGTDAIQLLIEEK	499.936666666667	499.935666666667	0.000999999999976353	3	8.9089052507335e-17		1
OMSSA	3724	Micyo_2_10_09_2D_Elute_1000mM	APGTDAIQLLIEEK	749.405	749.4045	0.000499999999988177	2	5.00465807931242e-12		1
OMSSA	3494-3502	Micyo_2_10_09_2D_Elute_1000mM_091004011557	APGTDAIQLLIEEK	749.405	749.4045	0.000499999999988177	2	7.68382450147519e-12		1
OMSSA	3799-3804	Micyo_2_10_09_2D_Elute_100mM_091003212339	APGTDAIQLLIEEK	749.405	749.4045	0.000499999999988177	2	5.06619591187528e-15		1
OMSSA	3830	Micyo_2_10_09_2D_Elute_100mM_091003212339	APGTDAIQLLIEEK	499.936666666667	499.936666666667	0	3	9.00926423720834e-15		1
OMSSA	5728-5734	Micyo_2_10_09_2D_Elute_10mM_091003122141	APGTDAIQLLIEEK	749.405	749.4045	0.000499999999988177	2	6.0684986271595e-11		1
OMSSA	5462-5469	Micyo_2_10_09_2D_Elute_15mM_091003133905	APGTDAIQLLIEEK	749.405	749.4045	0.000499999999988177	2	3.92896140064391e-12		1
OMSSA	4750-4757	Micyo_2_10_09_2D_Elute_20mM_091003145633	APGTDAIQLLIEEK	749.405	749.4045	0.000499999999988177	2	3.94206625052415e-13		1
OMSSA	4786-4793	Micyo_2_10_09_2D_Elute_20mM_091003145633	APGTDAIQLLIEEK	499.936666666667	499.936666666667	0	3	3.93440097755474e-13		1
OMSSA	5258-5265	Micyo_2_10_09_2D_Elute_250mM	APGTDAIQLLIEEK	749.405	749.4045	0.000499999999988177	2	3.57287590820911e-13		1
OMSSA	5279-5286	Micyo_2_10_09_2D_Elute_250mM	APGTDAIQLLIEEK	499.936666666667	499.936666666667	0	3	1.7219539503685e-18		1
OMSSA	5347-5356	Micyo_2_10_09_2D_Elute_250mM	APGTDAIQLLIEEK	749.405	749.4045	0.000499999999988177	2	1.34247611520242e-12		1
OMSSA	5050-5057	Micyo_2_10_09_2D_Elute_250mM_091003224106	APGTDAIQLLIEEK	749.405	749.4045	0.000499999999988177	2	3.24552936349189e-09		1
OMSSA	4215-4220	Micyo_2_10_09_2D_Elute_25mM_091003161355	APGTDAIQLLIEEK	749.405	749.4045	0.000499999999988177	2	1.98157340381532e-13		1
OMSSA	4238-4240	Micyo_2_10_09_2D_Elute_25mM_091003161355	APGTDAIQLLIEEK	499.936666666667	499.936666666667	0	3	1.33319423730019e-13		1
OMSSA	3966-3968	Micyo_2_10_09_2D_Elute_30mM_091003173121	APGTDAIQLLIEEK	749.405	749.4045	0.000499999999988177	2	9.76146154052389e-13		1
OMSSA	3987-3999	Micyo_2_10_09_2D_Elute_30mM_091003173121	APGTDAIQLLIEEK	499.936666666667	499.935666666667	0.000999999999976353	3	9.67481409961742e-17		1
OMSSA	4034-4037	Micyo_2_10_09_2D_Elute_30mM_091003173121	APGTDAIQLLIEEK	749.405	749.4045	0.000499999999988177	2	7.13051968217169e-14		1
OMSSA	3802-3808	Micyo_2_10_09_2D_Elute_40mM_091003184846	APGTDAIQLLIEEK	749.405	749.4045	0.000499999999988177	2	4.23068301880408e-14		1
OMSSA	3824-3829	Micyo_2_10_09_2D_Elute_40mM_091003184846	APGTDAIQLLIEEK	499.936666666667	499.935666666667	0.000999999999976353	3	1.71752460667809e-12		1
OMSSA	3871	Micyo_2_10_09_2D_Elute_40mM_091003184846	APGTDAIQLLIEEK	749.405	749.4045	0.000499999999988177	2	4.18628854526368e-11		1
OMSSA	4012-4016	Micyo_2_10_09_2D_Elute_500mM	APGTDAIQLLIEEK	749.405	749.4045	0.000499999999988177	2	3.78953832910301e-12		1
OMSSA	4046-4054	Micyo_2_10_09_2D_Elute_500mM	APGTDAIQLLIEEK	499.936666666667	499.935666666667	0.000999999999976353	3	3.29271375406505e-16		1
OMSSA	4101	Micyo_2_10_09_2D_Elute_500mM	APGTDAIQLLIEEK	749.405	749.4045	0.000499999999988177	2	2.57179807765988e-12		1
OMSSA	3827-3832	Micyo_2_10_09_2D_Elute_500mM_091003235831	APGTDAIQLLIEEK	749.405	749.4045	0.000499999999988177	2	4.9690771281161e-12		1
OMSSA	3630-3634	Micyo_2_10_09_2D_Elute_50mM_091003200613	APGTDAIQLLIEEK	749.405	749.4045	0.000499999999988177	2	7.46745420963414e-15		1
OMSSA	3648-3653	Micyo_2_10_09_2D_Elute_50mM_091003200613	APGTDAIQLLIEEK	499.936666666667	499.935666666667	0.000999999999976353	3	2.23113421913749e-15		1
OMSSA	6336-6343	Micyo_2_10_09_2D_load_091003095248	APGTDAIQLLIEEK	749.405	749.4045	0.000499999999988177	2	2.79582863375171e-11		1
OMSSA	4506	Micyo_2_10_09_2D_Elute_20mM	GTDAIQLLIEEK	665.36	665.3585	0.00149999999996453	2	0.000447571972646296		1
OMSSA	21402	4_Digitonin	ININNLEWTK	622.8285	622.8525	-0.0240000000000009	2	0.000276731039228482		1
OMSSA	3503	Micyo_2_10_09_2D_Elute_20mM	ININNLEWTK	622.8285	622.8285	0	2	1.02640574339497e-07		1
Xtandem	34294	1-1_SDS	INVNTELQQANAAAISEFVLSGK	1209.134000	1209.235000	-0.101000	2	9.5e-13	92.0	1
Xtandem	35108	1-1_SDS	INVNTELQQANAAAISEFVLSGK	1209.134000	1209.645000	-0.511000	2	7.1e-11	85.3	1
Xtandem	35907	1-1_SDS	INVNTELQQANAAAISEFVLSGK	1209.134000	1209.735000	-0.601000	2	7.3e-07	52.6	1
Xtandem	37334	1-1_SDS	INVNTELQQANAAAISEFVLSGK	1209.134000	1209.515000	-0.381000	2	9.2e-04	32.8	1
Xtandem	33405	1-1_Tween	INVNTELQQANAAAISEFVLSGK	1209.134000	1209.185000	-0.051000	2	1.0e-15	95.6	1
Xtandem	33230	1-2_SDS	INVNTELQQANAAAISEFVLSGK	1209.134000	1209.685000	-0.551000	2	1.6e-13	86.3	1
Xtandem	34126	2-1_Pellet	INVNTELQQANAAAISEFVLSGK	1209.134000	1209.635000	-0.501000	2	7.7e-06	53.1	1
Xtandem	34943	2-1_Pellet	INVNTELQQANAAAISEFVLSGK	1209.134000	1209.585000	-0.451000	2	4.6e-04	32.3	1
Xtandem	35241	2-1_SDS	INVNTELQQANAAAISEFVLSGK	1209.134000	1210.155000	-1.021000	2	3.9e-10	77.1	1
Xtandem	36022	2-1_SDS	INVNTELQQANAAAISEFVLSGK	1209.134000	1210.055000	-0.921000	2	5.6e-05	37.7	1
Xtandem	37019	2-1_SDS	INVNTELQQANAAAISEFVLSGK	1209.134000	1209.505000	-0.371000	2	3.6e-03	32.8	1
Xtandem	41751	2-1_SDS	INVNTELQQANAAAISEFVLSGK	1209.134000	1209.655000	-0.521000	2	2.5e-03	35.9	1
Xtandem	33701	2-2_Pellet	INVNTELQQANAAAISEFVLSGK	1209.134000	1209.505000	-0.371000	2	1.6e-04	35.4	1
Xtandem	33398	3-2_Pellet	INVNTELQQANAAAISEFVLSGK	1209.134000	1209.625000	-0.491000	2	1.8e-11	66.2	1
Xtandem	35219	3-2_SDS	INVNTELQQANAAAISEFVLSGK	1209.134000	1209.605000	-0.471000	2	5.2e-11	81.8	1
Xtandem	36046	3-2_SDS	INVNTELQQANAAAISEFVLSGK	1209.134000	1209.675000	-0.541000	2	8.6e-09	68.8	1
Xtandem	40019	3-2_SDS	INVNTELQQANAAAISEFVLSGK	1209.134000	1209.605000	-0.471000	2	2.8e-03	31.7	1
Xtandem	42637	3-2_SDS	INVNTELQQANAAAISEFVLSGK	1209.134000	1209.725000	-0.591000	2	2.3e-03	32.8	1
Xtandem	35597	4_SDS	INVNTELQQANAAAISEFVLSGK	1209.134000	1209.725000	-0.591000	2	1.8e-15	95.4	1
Xtandem	36382	4_SDS	INVNTELQQANAAAISEFVLSGK	1209.134000	1209.755000	-0.621000	2	3.6e-06	45.9	1
Xtandem	16593	1-1_Digitonin	IPLVLHGGSGIPK	644.389500	644.715000	-0.325500	2	2.9e-04	66.8	1
Xtandem	15256	1-2_Digitonin	IPLVLHGGSGIPK	644.389500	644.555000	-0.165500	2	1.8e-03	34.6	1
Xtandem	16912	1-2_Pellet	IPLVLHGGSGIPK	644.389500	644.475000	-0.085500	2	2.3e-06	63.9	1
OMSSA	16912	1-2_Pellet	IPLVLHGGSGIPK	644.385	644.4725	-0.0874999999999773	2	5.33856727596961e-07		1
Xtandem	14687	1-2_SDS	IPLVLHGGSGIPK	644.389500	644.795000	-0.405500	2	1.6e-03	71.1	1
Xtandem	16986	2-1_Pellet	IPLVLHGGSGIPK	644.389500	644.835000	-0.445500	2	6.2e-05	59.9	1
Xtandem	16403	2-2_Digitonin	IPLVLHGGSGIPK	644.389500	644.705000	-0.315500	2	8.4e-11	75.4	1
Xtandem	14162	2-2_SDS	IPLVLHGGSGIPK	644.389500	644.795000	-0.405500	2	3.0e-06	80.2	1
Xtandem	15082	3-2_Digitonin	IPLVLHGGSGIPK	644.389500	644.815000	-0.425500	2	2.9e-03	44.0	1
Xtandem	17033	3-2_Pellet	IPLVLHGGSGIPK	644.389500	644.805000	-0.415500	2	1.4e-05	79.5	1
OMSSA	1589-1593	Micyo_2_10_09_2D_Elute_1000mM	IPLVLHGGSGIPK	429.923333333333	429.923666666667	-0.000333333333287555	3	1.38948759475898e-05		1
Xtandem	1590-1594	Micyo_2_10_09_2D_Elute_1000mM	IPLVLHGGSGIPK	644.389400	644.390000	-0.000600	2	5.7e-08	52.0	1
OMSSA	1590-1594	Micyo_2_10_09_2D_Elute_1000mM	IPLVLHGGSGIPK	644.385	644.3855	-0.000499999999988177	2	7.10055310480176e-09		1
OMSSA	1493-1498	Micyo_2_10_09_2D_Elute_1000mM_091004011557	IPLVLHGGSGIPK	644.385	644.3855	-0.000499999999988177	2	0.000289331612064896		1
Xtandem	1493-1498	Micyo_2_10_09_2D_Elute_1000mM_091004011557	IPLVLHGGSGIPK	644.389400	644.390000	-0.000600	2	7.9e-03	36.8	1
OMSSA	1963-1969	Micyo_2_10_09_2D_Elute_100mM	IPLVLHGGSGIPK	429.923333333333	429.923666666667	-0.000333333333287555	3	2.60273593956684e-06		1
Xtandem	1965-1970	Micyo_2_10_09_2D_Elute_100mM	IPLVLHGGSGIPK	644.389400	644.390000	-0.000600	2	9.1e-11	59.1	1
OMSSA	1965-1970	Micyo_2_10_09_2D_Elute_100mM	IPLVLHGGSGIPK	644.385	644.3855	-0.000499999999988177	2	7.86338371121614e-11		1
Xtandem	2043-2052	Micyo_2_10_09_2D_Elute_100mM	IPLVLHGGSGIPK	429.926267	429.926667	-0.000400	3	6.3e-03	37.3	1
OMSSA	2043-2052	Micyo_2_10_09_2D_Elute_100mM	IPLVLHGGSGIPK	429.923333333333	429.923666666667	-0.000333333333287555	3	2.65257984975406e-07		1
Xtandem	2044-2054	Micyo_2_10_09_2D_Elute_100mM	IPLVLHGGSGIPK	644.389400	644.390000	-0.000600	2	4.3e-05	55.2	1
OMSSA	2044-2054	Micyo_2_10_09_2D_Elute_100mM	IPLVLHGGSGIPK	644.385	644.3855	-0.000499999999988177	2	2.79158525838243e-08		1
Xtandem	1963-1971	Micyo_2_10_09_2D_Elute_100mM_091003212339	IPLVLHGGSGIPK	429.926267	429.926667	-0.000400	3	7.0e-03	29.0	1
Xtandem	1965-1970	Micyo_2_10_09_2D_Elute_100mM_091003212339	IPLVLHGGSGIPK	644.389400	644.390000	-0.000600	2	7.2e-04	41.3	1
OMSSA	1965-1970	Micyo_2_10_09_2D_Elute_100mM_091003212339	IPLVLHGGSGIPK	644.385	644.3855	-0.000499999999988177	2	9.09395815070698e-06		1
Xtandem	3622-3627	Micyo_2_10_09_2D_Elute_15mM_091003133905	IPLVLHGGSGIPK	429.926267	429.926667	-0.000400	3	7.6e-04	42.2	1
OMSSA	3622-3627	Micyo_2_10_09_2D_Elute_15mM_091003133905	IPLVLHGGSGIPK	429.923333333333	429.923666666667	-0.000333333333287555	3	2.99617595353644e-06		1
Xtandem	3629-3634	Micyo_2_10_09_2D_Elute_15mM_091003133905	IPLVLHGGSGIPK	644.389400	644.390000	-0.000600	2	4.0e-08	79.4	1
OMSSA	3629-3634	Micyo_2_10_09_2D_Elute_15mM_091003133905	IPLVLHGGSGIPK	644.385	644.3855	-0.000499999999988177	2	4.36400425505479e-13		1
Xtandem	3710-3717	Micyo_2_10_09_2D_Elute_15mM_091003133905	IPLVLHGGSGIPK	429.926267	429.926667	-0.000400	3	1.2e-03	37.9	1
OMSSA	3710-3717	Micyo_2_10_09_2D_Elute_15mM_091003133905	IPLVLHGGSGIPK	429.923333333333	429.923666666667	-0.000333333333287555	3	1.10036652233585e-07		1
Xtandem	3719-3728	Micyo_2_10_09_2D_Elute_15mM_091003133905	IPLVLHGGSGIPK	644.389400	644.390000	-0.000600	2	1.5e-08	55.0	1
OMSSA	3719-3728	Micyo_2_10_09_2D_Elute_15mM_091003133905	IPLVLHGGSGIPK	644.385	644.3855	-0.000499999999988177	2	5.10957708078429e-08		1
OMSSA	2836-2840	Micyo_2_10_09_2D_Elute_20mM_091003145633	IPLVLHGGSGIPK	429.923333333333	429.923666666667	-0.000333333333287555	3	6.33647263485157e-09		1
Xtandem	2836-2840	Micyo_2_10_09_2D_Elute_20mM_091003145633	IPLVLHGGSGIPK	429.926267	429.926667	-0.000400	3	3.3e-04	44.9	1
OMSSA	2859-2864	Micyo_2_10_09_2D_Elute_20mM_091003145633	IPLVLHGGSGIPK	644.385	644.3855	-0.000499999999988177	2	2.31478603178229e-13		1
Xtandem	2859-2864	Micyo_2_10_09_2D_Elute_20mM_091003145633	IPLVLHGGSGIPK	644.389400	644.390000	-0.000600	2	4.7e-09	79.0	1
Xtandem	2918-2922	Micyo_2_10_09_2D_Elute_20mM_091003145633	IPLVLHGGSGIPK	429.926267	429.926667	-0.000400	3	9.2e-05	47.2	1
OMSSA	2918-2922	Micyo_2_10_09_2D_Elute_20mM_091003145633	IPLVLHGGSGIPK	429.923333333333	429.923666666667	-0.000333333333287555	3	2.67165705873606e-07		1
Xtandem	2946-2952	Micyo_2_10_09_2D_Elute_20mM_091003145633	IPLVLHGGSGIPK	644.389400	644.390000	-0.000600	2	1.9e-05	48.1	1
OMSSA	2946-2952	Micyo_2_10_09_2D_Elute_20mM_091003145633	IPLVLHGGSGIPK	644.385	644.3855	-0.000499999999988177	2	5.01344431987952e-05		1
OMSSA	3016-3020	Micyo_2_10_09_2D_Elute_250mM	IPLVLHGGSGIPK	429.923333333333	429.923666666667	-0.000333333333287555	3	3.30769118662033e-07		1
Xtandem	3016-3020	Micyo_2_10_09_2D_Elute_250mM	IPLVLHGGSGIPK	429.926267	429.926667	-0.000400	3	2.9e-03	40.1	1
Xtandem	3021-3027	Micyo_2_10_09_2D_Elute_250mM	IPLVLHGGSGIPK	644.389400	644.390000	-0.000600	2	2.7e-08	62.9	1
OMSSA	3021-3027	Micyo_2_10_09_2D_Elute_250mM	IPLVLHGGSGIPK	644.385	644.3855	-0.000499999999988177	2	5.29860209059927e-11		1
Xtandem	2869-2877	Micyo_2_10_09_2D_Elute_250mM_091003224106	IPLVLHGGSGIPK	644.389400	644.390000	-0.000600	2	5.1e-06	44.5	1
OMSSA	2869-2877	Micyo_2_10_09_2D_Elute_250mM_091003224106	IPLVLHGGSGIPK	644.385	644.3855	-0.000499999999988177	2	8.52334487464794e-06		1
Xtandem	2484	Micyo_2_10_09_2D_Elute_25mM	IPLVLHGGSGIPK	429.926267	429.926667	-0.000400	3	6.0e-03	30.4	1
Xtandem	2487	Micyo_2_10_09_2D_Elute_25mM	IPLVLHGGSGIPK	644.389400	644.390000	-0.000600	2	7.6e-03	33.8	1
Xtandem	2378-2384	Micyo_2_10_09_2D_Elute_25mM_091003161355	IPLVLHGGSGIPK	429.926267	429.926667	-0.000400	3	3.7e-03	38.4	1
OMSSA	2378-2384	Micyo_2_10_09_2D_Elute_25mM_091003161355	IPLVLHGGSGIPK	429.923333333333	429.923666666667	-0.000333333333287555	3	7.6743496801159e-06		1
OMSSA	2380-2386	Micyo_2_10_09_2D_Elute_25mM_091003161355	IPLVLHGGSGIPK	644.385	644.3855	-0.000499999999988177	2	2.29860891116137e-07		1
Xtandem	2380-2386	Micyo_2_10_09_2D_Elute_25mM_091003161355	IPLVLHGGSGIPK	644.389400	644.390000	-0.000600	2	8.0e-05	45.1	1
OMSSA	2451-2459	Micyo_2_10_09_2D_Elute_25mM_091003161355	IPLVLHGGSGIPK	429.923333333333	429.923666666667	-0.000333333333287555	3	0.00136416904843839		1
OMSSA	2215-2218	Micyo_2_10_09_2D_Elute_30mM	IPLVLHGGSGIPK	429.923333333333	429.923666666667	-0.000333333333287555	3	0.00643894851321635		1
OMSSA	2152-2158	Micyo_2_10_09_2D_Elute_30mM_091003173121	IPLVLHGGSGIPK	429.923333333333	429.923666666667	-0.000333333333287555	3	1.70768861086623e-05		1
Xtandem	2152-2158	Micyo_2_10_09_2D_Elute_30mM_091003173121	IPLVLHGGSGIPK	429.926267	429.926667	-0.000400	3	1.0e-03	39.8	1
Xtandem	2153-2160	Micyo_2_10_09_2D_Elute_30mM_091003173121	IPLVLHGGSGIPK	644.389400	644.390000	-0.000600	2	3.7e-09	63.7	1
OMSSA	2153-2160	Micyo_2_10_09_2D_Elute_30mM_091003173121	IPLVLHGGSGIPK	644.385	644.3855	-0.000499999999988177	2	6.31343823194189e-12		1
OMSSA	2081-2087	Micyo_2_10_09_2D_Elute_40mM	IPLVLHGGSGIPK	429.923333333333	429.923666666667	-0.000333333333287555	3	0.000982912581673412		1
OMSSA	2082	Micyo_2_10_09_2D_Elute_40mM	IPLVLHGGSGIPK	644.385	644.3855	-0.000499999999988177	2	0.000188964785918024		1
Xtandem	2082	Micyo_2_10_09_2D_Elute_40mM	IPLVLHGGSGIPK	644.389400	644.390000	-0.000600	2	1.8e-05	41.1	1
Xtandem	2155-2161	Micyo_2_10_09_2D_Elute_40mM	IPLVLHGGSGIPK	644.389400	644.390000	-0.000600	2	1.4e-04	45.2	1
OMSSA	2155-2161	Micyo_2_10_09_2D_Elute_40mM	IPLVLHGGSGIPK	644.385	644.3855	-0.000499999999988177	2	2.17525683715711e-05		1
Xtandem	2160-2163	Micyo_2_10_09_2D_Elute_40mM	IPLVLHGGSGIPK	429.926267	429.926667	-0.000400	3	6.5e-04	39.3	1
OMSSA	2160-2163	Micyo_2_10_09_2D_Elute_40mM	IPLVLHGGSGIPK	429.923333333333	429.923666666667	-0.000333333333287555	3	0.00161166570462329		1
Xtandem	2016-2028	Micyo_2_10_09_2D_Elute_40mM_091003184846	IPLVLHGGSGIPK	644.389400	644.390000	-0.000600	2	7.8e-06	48.6	1
OMSSA	2016-2028	Micyo_2_10_09_2D_Elute_40mM_091003184846	IPLVLHGGSGIPK	644.385	644.3855	-0.000499999999988177	2	3.78869388804388e-07		1
Xtandem	2023-2027	Micyo_2_10_09_2D_Elute_40mM_091003184846	IPLVLHGGSGIPK	429.926267	429.926667	-0.000400	3	2.4e-03	34.0	1
OMSSA	2023-2027	Micyo_2_10_09_2D_Elute_40mM_091003184846	IPLVLHGGSGIPK	429.923333333333	429.923666666667	-0.000333333333287555	3	1.28465055401392e-05		1
Xtandem	1875-1881	Micyo_2_10_09_2D_Elute_500mM	IPLVLHGGSGIPK	429.926267	429.926667	-0.000400	3	1.6e-03	35.8	1
OMSSA	1875-1881	Micyo_2_10_09_2D_Elute_500mM	IPLVLHGGSGIPK	429.923333333333	429.923666666667	-0.000333333333287555	3	2.55142173604437e-07		1
Xtandem	1885-1891	Micyo_2_10_09_2D_Elute_500mM	IPLVLHGGSGIPK	644.389400	644.390000	-0.000600	2	1.4e-08	67.1	1
OMSSA	1885-1891	Micyo_2_10_09_2D_Elute_500mM	IPLVLHGGSGIPK	644.385	644.3855	-0.000499999999988177	2	1.17795063748257e-14		1
OMSSA	1742-1751	Micyo_2_10_09_2D_Elute_500mM_091003235831	IPLVLHGGSGIPK	644.385	644.3855	-0.000499999999988177	2	0.000818753767885245		1
Xtandem	1742-1751	Micyo_2_10_09_2D_Elute_500mM_091003235831	IPLVLHGGSGIPK	644.389400	644.390000	-0.000600	2	1.0e-04	42.2	1
OMSSA	1746-1754	Micyo_2_10_09_2D_Elute_500mM_091003235831	IPLVLHGGSGIPK	429.923333333333	429.923666666667	-0.000333333333287555	3	1.07665503838122e-05		1
Xtandem	1937-1941	Micyo_2_10_09_2D_Elute_50mM	IPLVLHGGSGIPK	644.389400	644.390000	-0.000600	2	2.1e-05	47.8	1
OMSSA	1937-1941	Micyo_2_10_09_2D_Elute_50mM	IPLVLHGGSGIPK	644.385	644.3855	-0.000499999999988177	2	1.75581042596226e-07		1
Xtandem	1940-1944	Micyo_2_10_09_2D_Elute_50mM	IPLVLHGGSGIPK	429.926267	429.926667	-0.000400	3	1.4e-03	41.2	1
OMSSA	1940-1944	Micyo_2_10_09_2D_Elute_50mM	IPLVLHGGSGIPK	429.923333333333	429.923666666667	-0.000333333333287555	3	3.62381033823748e-06		1
OMSSA	2011-2020	Micyo_2_10_09_2D_Elute_50mM	IPLVLHGGSGIPK	644.385	644.3855	-0.000499999999988177	2	9.28253142151242e-08		1
Xtandem	2011-2020	Micyo_2_10_09_2D_Elute_50mM	IPLVLHGGSGIPK	644.389400	644.390000	-0.000600	2	1.7e-07	58.7	1
OMSSA	2019-2031	Micyo_2_10_09_2D_Elute_50mM	IPLVLHGGSGIPK	429.923333333333	429.923666666667	-0.000333333333287555	3	0.000475135531017442		1
Xtandem	2085-2091	Micyo_2_10_09_2D_Elute_50mM	IPLVLHGGSGIPK	644.389400	644.390000	-0.000600	2	8.1e-05	37.9	1
OMSSA	1839-1848	Micyo_2_10_09_2D_Elute_50mM_091003200613	IPLVLHGGSGIPK	429.923333333333	429.923666666667	-0.000333333333287555	3	6.36711586960315e-07		1
Xtandem	1839-1848	Micyo_2_10_09_2D_Elute_50mM_091003200613	IPLVLHGGSGIPK	429.926267	429.926667	-0.000400	3	9.3e-04	42.1	1
OMSSA	1845-1850	Micyo_2_10_09_2D_Elute_50mM_091003200613	IPLVLHGGSGIPK	644.385	644.3855	-0.000499999999988177	2	5.966449234781e-08		1
Xtandem	1845-1850	Micyo_2_10_09_2D_Elute_50mM_091003200613	IPLVLHGGSGIPK	644.389400	644.390000	-0.000600	2	5.2e-06	52.0	1
Xtandem	18943	1-2_Pellet	IPLVLHGGS+79.9663GIPKDQIQK	990.534000	990.495000	0.039000	2	3.9e-03	34.4	1
Xtandem	2011-2015	Micyo_2_10_09_2D_load_091002172423	ITEFGSANQA	519.245100	519.245000	0.000100	2	1.2e-04	41.2	1
OMSSA	2011-2015	Micyo_2_10_09_2D_load_091002172423	ITEFGSANQA	519.2415	519.2405	0.000999999999976353	2	0.000151997994207277		1
OMSSA	2324-2335	Micyo_2_10_09_2D_load_091003095248	ITEFGSANQA	519.2415	519.2405	0.000999999999976353	2	7.36074303604574e-06		1
Xtandem	2324-2335	Micyo_2_10_09_2D_load_091003095248	ITEFGSANQA	519.245100	519.245000	0.000100	2	4.4e-03	31.7	1
Xtandem	22915	1-1_Digitonin	ITVPVALHLDHGTYLTC+57.0215K	1019.539500	1020.135000	-0.595500	2	2.0e-04	43.9	1
Xtandem	23062	2-1_Pellet	ITVPVALHLDHGTYLTC+57.0215K	1019.539500	1019.685000	-0.145500	2	8.6e-05	43.1	1
Xtandem	21893	4_Pellet	ITVPVALHLDHGTYLTC+57.0215K	1019.539500	1020.005000	-0.465500	2	9.0e-05	42.3	1
Xtandem	29098	1-1_Digitonin	KLLAPGTDAIQLLIEEK	926.539500	927.115000	-0.575500	2	5.8e-07	64.8	1
Xtandem	29595	1-1_Pellet	KLLAPGTDAIQLLIEEK	926.539500	926.515000	0.024500	2	1.4e-03	35.5	1
Xtandem	29520	1-1_SDS	KLLAPGTDAIQLLIEEK	926.539500	927.625000	-1.085500	2	5.7e-03	47.9	1
OMSSA	29651	2-1_Digitonin	KLLAPGTDAIQLLIEEK	926.5365	926.5225	0.01400000000001	2	3.76563964621967e-07		1
Xtandem	29651	2-1_Digitonin	KLLAPGTDAIQLLIEEK	926.539500	926.525000	0.014500	2	3.6e-08	64.9	1
OMSSA	29255	2-1_SDS	KLLAPGTDAIQLLIEEK	618.024333333333	618.122666666667	-0.0983333333332439	3	8.19950021365107e-10		1
Xtandem	29424	2-1_SDS	KLLAPGTDAIQLLIEEK	926.539500	926.845000	-0.305500	2	5.8e-03	38.0	1
OMSSA	28921	2-2_Pellet	KLLAPGTDAIQLLIEEK	926.5365	926.5225	0.01400000000001	2	0.000413588496930202		1
OMSSA	27285	3-2_Digitonin	KLLAPGTDAIQLLIEEK	618.024333333333	617.922666666667	0.101666666666688	3	5.90341169606625e-08		1
Xtandem	29528	3-2_Pellet	KLLAPGTDAIQLLIEEK	926.539500	926.555000	-0.015500	2	1.0e-09	77.4	1
OMSSA	29528	3-2_Pellet	KLLAPGTDAIQLLIEEK	926.5365	926.5525	-0.0159999999999627	2	4.09899566994221e-12		1
OMSSA	30117	3-2_SDS	KLLAPGTDAIQLLIEEK	926.5365	926.5325	0.0040000000000191	2	0.00157522357080329		1
Xtandem	11087	1-2_Pellet	KSPLIIGTSER	600.847500	601.195000	-0.347500	2	1.4e-05	46.5	1
Xtandem	10037	2-1_Tween	KSPLIIGTSER	600.847500	601.505000	-0.657500	2	5.7e-04	37.5	1
OMSSA	4076-4084	Micyo_2_10_09_2D_Elute_1000mM	LAPGTDAIQLLIEEK	805.947	805.9465	0.000499999999988177	2	4.97561264022433e-14		1
OMSSA	3923-3928	Micyo_2_10_09_2D_Elute_1000mM_091004011557	LAPGTDAIQLLIEEK	805.947	805.9465	0.000499999999988177	2	1.20444557846868e-13		1
OMSSA	5731-5736	Micyo_2_10_09_2D_Elute_250mM	LAPGTDAIQLLIEEK	805.947	805.9465	0.000499999999988177	2	2.10892025971789e-11		1
OMSSA	5525-5532	Micyo_2_10_09_2D_Elute_250mM_091003224106	LAPGTDAIQLLIEEK	805.947	805.9465	0.000499999999988177	2	1.46527661511526e-15		1
OMSSA	4451-4457	Micyo_2_10_09_2D_Elute_500mM	LAPGTDAIQLLIEEK	805.947	805.9465	0.000499999999988177	2	3.22617880147236e-14		1
OMSSA	4272-4279	Micyo_2_10_09_2D_Elute_500mM_091003235831	LAPGTDAIQLLIEEK	805.947	805.9465	0.000499999999988177	2	7.37971436467202e-13		1
Xtandem	33310	1-1_Digitonin	LLAPGTDAIQLLIEEK	862.492000	862.515000	-0.023000	2	4.8e-03	40.6	1
Xtandem	32321	1-1_Pellet	LLAPGTDAIQLLIEEK	862.492000	862.845000	-0.353000	2	1.2e-03	51.9	1
Xtandem	33728	2-1_Digitonin	LLAPGTDAIQLLIEEK	862.492000	862.985000	-0.493000	2	1.3e-06	72.7	1
Xtandem	33010	2-1_Tween	LLAPGTDAIQLLIEEK	862.492000	862.975000	-0.483000	2	1.6e-04	55.2	1
Xtandem	32237	2-2_Pellet	LLAPGTDAIQLLIEEK	862.492000	862.945000	-0.453000	2	5.4e-03	50.8	1
Xtandem	31297	2-2_SDS	LLAPGTDAIQLLIEEK	862.492000	863.355000	-0.863000	2	3.9e-03	55.4	1
OMSSA	31091	3-2_Digitonin	LLAPGTDAIQLLIEEK	862.489	862.4425	0.0465000000000373	2	1.40274468364363e-05		1
Xtandem	31091	3-2_Digitonin	LLAPGTDAIQLLIEEK	862.492000	862.445000	0.047000	2	4.5e-06	63.1	1
Xtandem	32892	4_Digitonin	LLAPGTDAIQLLIEEK	862.492000	862.625000	-0.133000	2	2.5e-04	49.5	1
Xtandem	33413	4_SDS	LLAPGTDAIQLLIEEK	862.492000	862.925000	-0.433000	2	4.1e-04	58.2	1
OMSSA	2853	Micyo_2_10_09_2D_load_091003095248	NGYTSVMYDGSK	661.282	661.2825	-0.000499999999988177	2	6.88019511017346e-06		1
Xtandem	2853	Micyo_2_10_09_2D_load_091003095248	NGYTSVMYDGSK	661.286650	661.285000	0.001650	2	2.6e-06	49.4	1
Xtandem	27062	1-1_SDS	NNYAIPHININNLEWTK	1027.523000	1028.095000	-0.572000	2	5.7e-04	37.9	1
Xtandem	27051	2-1_SDS	NNYAIPHININNLEWTK	1027.523000	1027.545000	-0.022000	2	8.6e-05	41.1	1
Xtandem	25745	3-2_Digitonin	NNYAIPHININNLEWTK	1027.523000	1028.495000	-0.972000	2	5.7e-05	45.0	1
Xtandem	27470	3-2_SDS	NNYAIPHININNLEWTK	1027.523000	1027.915000	-0.392000	2	1.0e-04	45.1	1
Xtandem	27222	4_Digitonin	NNYAIPHININNLEWTK	1027.523000	1027.935000	-0.412000	2	2.4e-05	47.1	1
OMSSA	4016-4020	Micyo_2_10_09_2D_Elute_1000mM_091004011557	NTELQQANAAAISEFVLSGK	1046.0325	1046.0325	0	2	4.01536190775564e-18		1
OMSSA	5621-5627	Micyo_2_10_09_2D_Elute_250mM_091003224106	NTELQQANAAAISEFVLSGK	1046.0325	1046.0315	0.000999999999976353	2	1.96019599418513e-18		1
OMSSA	4357-4364	Micyo_2_10_09_2D_Elute_500mM_091003235831	NTELQQANAAAISEFVLSGK	1046.0325	1046.0325	0	2	1.91881080563984e-16		1
OMSSA	5332-5336	Micyo_2_10_09_2D_Elute_15mM_091003133905	PGTDAIQLLIEEK	713.8865	713.8855	0.000999999999976353	2	4.2096294109481e-07		1
OMSSA	4611	Micyo_2_10_09_2D_Elute_20mM_091003145633	PGTDAIQLLIEEK	713.8865	713.8855	0.000999999999976353	2	8.97371947993933e-06		1
Xtandem	22030	1-1_SDS	SLNFEILEK	546.797000	547.235000	-0.438000	2	2.4e-03	37.0	1
OMSSA	21296	1-2_Digitonin	SLNFEILEK	546.7935	546.8325	-0.0389999999999873	2	3.41559495848094e-06		1
Xtandem	21296	1-2_Digitonin	SLNFEILEK	546.797000	546.835000	-0.038000	2	5.0e-04	42.0	1
Xtandem	21588	3-2_Digitonin	SLNFEILEK	546.797000	547.135000	-0.338000	2	2.0e-03	34.4	1
OMSSA	23396	3-2_Pellet	SLNFEILEK	546.7935	546.8025	-0.00900000000001455	2	0.0079857608456478		1
Xtandem	23396	3-2_Pellet	SLNFEILEK	546.797000	546.805000	-0.008000	2	3.1e-03	37.2	1
Xtandem	11431	1-2_Digitonin	SPLIIGTSER	536.800050	536.795000	0.005050	2	9.7e-03	34.3	1
OMSSA	11431	1-2_Digitonin	SPLIIGTSER	536.7965	536.7925	0.0040000000000191	2	0.00157658870147997		1
OMSSA	14278	2-1_Pellet	SPLIIGTSER	536.7965	536.7425	0.0540000000000873	2	0.000641035223030003		1
OMSSA	11852	2-2_SDS	SPLIIGTSER	536.7965	536.7125	0.08400000000006	2	0.00198879807737172		1
Xtandem	2629-2632	Micyo_2_10_09_2D_load_091002172423	SPLIIGTSER	536.800050	536.800000	0.000050	2	4.5e-03	32.5	1
Xtandem	2726-2735	Micyo_2_10_09_2D_load_091002172423	SPLIIGTSER	536.800050	536.800000	0.000050	2	9.2e-05	41.9	1
OMSSA	2726-2735	Micyo_2_10_09_2D_load_091002172423	SPLIIGTSER	536.7965	536.7965	0	2	0.000207667514824975		1
Xtandem	2840	Micyo_2_10_09_2D_load_091002172423	SPLIIGTSER	536.800050	536.800000	0.000050	2	1.8e-04	41.2	1
OMSSA	2840	Micyo_2_10_09_2D_load_091002172423	SPLIIGTSER	536.7965	536.7955	0.00100000000009004	2	1.23051578272204e-05		1
Xtandem	2859	Micyo_2_10_09_2D_load_091002172423	SPLIIGTSER	536.800050	536.800000	0.000050	2	6.3e-04	37.2	1
OMSSA	2859	Micyo_2_10_09_2D_load_091002172423	SPLIIGTSER	536.7965	536.7955	0.00100000000009004	2	0.00121823831337609		1
Xtandem	2984-2988	Micyo_2_10_09_2D_load_091003095248	SPLIIGTSER	536.800050	536.800000	0.000050	2	8.8e-07	53.1	1
OMSSA	2984-2988	Micyo_2_10_09_2D_load_091003095248	SPLIIGTSER	536.7965	536.7965	0	2	1.04968840572399e-08		1
Xtandem	45341	1-1_Digitonin	TIYNLVTNLIDYFK	858.960500	859.345000	-0.384500	2	5.3e-04	54.4	1
Xtandem	46118	2-1_Digitonin	TIYNLVTNLIDYFK	858.960500	858.975000	-0.014500	2	5.1e-05	49.9	1
Xtandem	42901	3-2_Digitonin	TIYNLVTNLIDYFK	858.960500	859.395000	-0.434500	2	1.1e-04	50.3	1
Xtandem	44922	4_Digitonin	TIYNLVTNLIDYFK	858.960500	859.445000	-0.484500	2	1.3e-04	48.5	1
Xtandem	4472-4479	Micyo_2_10_09_2D_Elute_250mM	VNATVEAEVGQIGGEEDGVIGNGEIANPENAK	1060.843333	1061.170000	-0.326667	3	2.9e-04	52.2	1
Xtandem	4583	Micyo_2_10_09_2D_Elute_250mM	VNATVEAEVGQIGGEEDGVIGNGEIANPENAK	1060.843333	1061.173333	-0.330000	3	1.3e-03	43.2	1
Xtandem	4246-4251	Micyo_2_10_09_2D_Elute_250mM_091003224106	VNATVEAEVGQIGGEEDGVIGNGEIANPENAK	1060.843333	1061.170000	-0.326667	3	4.3e-06	57.0	1
Xtandem	2683	Micyo_2_10_09_2D_Elute_1000mM	VNATVEAEVGQIGGEEDGVIGNGEIANPENAKK	1103.541667	1103.866667	-0.325000	3	4.1e-03	40.7	1
Xtandem	2514-2525	Micyo_2_10_09_2D_Elute_1000mM_091004011557	VNATVEAEVGQIGGEEDGVIGNGEIANPENAKK	1103.541667	1103.870000	-0.328333	3	7.3e-03	43.9	1
Xtandem	4044-4051	Micyo_2_10_09_2D_Elute_250mM_091003224106	VNATVEAEVGQIGGEEDGVIGNGEIANPENAKK	1103.541667	1103.870000	-0.328333	3	6.6e-04	43.1	1
Xtandem	3024-3031	Micyo_2_10_09_2D_Elute_500mM	VNATVEAEVGQIGGEEDGVIGNGEIANPENAKK	1103.541667	1103.870000	-0.328333	3	8.3e-04	39.5	1
gi|54020204|ref|YP_115963.1| acyl carrier protein phosphodiesterase [Mycoplasma hyopneumoniae 232]	69.59	0	77	77	18	18
Engine	Scans	File	Sequence	Theoretical m/z	Measured m/z	Delta m/z	Charge	E-value	HyperScore	Proteins
OMSSA	4793-4799	Micyo_2_10_09_2D_Elute_10mM_091003122141	ADLFIGELK	503.277	503.2775	-0.000499999999988177	2	6.40718928117859e-07		1
OMSSA	4455-4461	Micyo_2_10_09_2D_Elute_15mM	ADLFIGELK	503.277	503.2775	-0.000499999999988177	2	1.87000950375902e-08		1
OMSSA	3890	Micyo_2_10_09_2D_Elute_20mM	ADLFIGELK	503.277	503.2775	-0.000499999999988177	2	0.00380554569930467		1
OMSSA	4377-4381	Micyo_2_10_09_2D_Elute_15mM	DLFIGELK	467.7585	467.7585	0	2	0.000330148777519861		1
OMSSA	3829-3835	Micyo_2_10_09_2D_Elute_20mM	DLFIGELK	467.7585	467.7585	0	2	0.00130571420788764		1
OMSSA	22940	3-2_Digitonin	FFDAIC+57.0215LADR	614.287	614.1825	0.10450000000003	2	0.00419975953949844		1
Xtandem	32731	1-1_Digitonin	GGSVGLLNNLENVQIILSAHSK	1132.120500	1132.085000	0.035500	2	6.1e-06	46.0	1
Xtandem	33205	2-1_Digitonin	GGSVGLLNNLENVQIILSAHSK	1132.120500	1132.955000	-0.834500	2	1.5e-07	73.5	1
Xtandem	30836	3-2_Digitonin	GGSVGLLNNLENVQIILSAHSK	1132.120500	1132.665000	-0.544500	2	7.2e-03	40.3	1
Xtandem	16424	1-2_Digitonin	INPALIIEESHK	682.379000	682.755000	-0.376000	2	5.8e-06	48.5	1
Xtandem	16536	1-2_SDS	INPALIIEESHK	682.379000	682.265000	0.114000	2	1.1e-03	46.1	1
Xtandem	16861	3-2_Digitonin	INPALIIEESHK	682.379000	682.775000	-0.396000	2	5.8e-06	48.5	1
Xtandem	17732	3-2_Digitonin	INPALIIEESHK	682.379000	682.835000	-0.456000	2	2.7e-03	33.7	1
Xtandem	16763	3-2_SDS	INPALIIEESHK	682.379000	682.495000	-0.116000	2	1.7e-06	50.3	1
OMSSA	1968-1974	Micyo_2_10_09_2D_Elute_1000mM	INPALIIEESHK	682.376	682.3755	0.000499999999988177	2	2.19647303678858e-08		1
Xtandem	1968-1974	Micyo_2_10_09_2D_Elute_1000mM	INPALIIEESHK	682.379200	682.380000	-0.000800	2	2.5e-05	54.5	1
Xtandem	1834-1839	Micyo_2_10_09_2D_Elute_1000mM_091004011557	INPALIIEESHK	682.379200	682.380000	-0.000800	2	8.7e-04	43.6	1
OMSSA	1834-1839	Micyo_2_10_09_2D_Elute_1000mM_091004011557	INPALIIEESHK	682.376	682.3755	0.000499999999988177	2	0.00327960967595885		1
Xtandem	2326-2333	Micyo_2_10_09_2D_Elute_100mM_091003212339	INPALIIEESHK	682.379200	682.380000	-0.000800	2	2.4e-05	57.9	1
OMSSA	2326-2333	Micyo_2_10_09_2D_Elute_100mM_091003212339	INPALIIEESHK	682.376	682.3755	0.000499999999988177	2	1.70739505725446e-09		1
Xtandem	3482-3488	Micyo_2_10_09_2D_Elute_250mM	INPALIIEESHK	455.252800	455.253333	-0.000533	3	3.3e-03	38.1	1
Xtandem	3485-3490	Micyo_2_10_09_2D_Elute_250mM	INPALIIEESHK	682.379200	682.380000	-0.000800	2	1.2e-07	58.7	1
OMSSA	3485-3490	Micyo_2_10_09_2D_Elute_250mM	INPALIIEESHK	682.376	682.3755	0.000499999999988177	2	3.65417750479426e-08		1
OMSSA	3286-3289	Micyo_2_10_09_2D_Elute_250mM_091003224106	INPALIIEESHK	455.250666666667	455.250666666667	0	3	0.00766118125322406		1
Xtandem	3307	Micyo_2_10_09_2D_Elute_250mM_091003224106	INPALIIEESHK	682.379200	682.380000	-0.000800	2	1.7e-06	61.5	1
OMSSA	3307	Micyo_2_10_09_2D_Elute_250mM_091003224106	INPALIIEESHK	682.376	682.3755	0.000499999999988177	2	1.85791356187876e-10		1
OMSSA	2409-2415	Micyo_2_10_09_2D_Elute_40mM_091003184846	INPALIIEESHK	682.376	682.3755	0.000499999999988177	2	1.37308674096987e-05		1
Xtandem	2409-2415	Micyo_2_10_09_2D_Elute_40mM_091003184846	INPALIIEESHK	682.379200	682.380000	-0.000800	2	5.2e-04	42.4	1
OMSSA	2306-2313	Micyo_2_10_09_2D_Elute_500mM	INPALIIEESHK	455.250666666667	455.250666666667	0	3	0.00678799380636525		1
OMSSA	2309-2314	Micyo_2_10_09_2D_Elute_500mM	INPALIIEESHK	682.376	682.3755	0.000499999999988177	2	3.65747265224218e-09		1
Xtandem	2309-2314	Micyo_2_10_09_2D_Elute_500mM	INPALIIEESHK	682.379200	682.380000	-0.000800	2	8.3e-06	58.0	1
OMSSA	2138-2143	Micyo_2_10_09_2D_Elute_500mM_091003235831	INPALIIEESHK	682.376	682.3755	0.000499999999988177	2	1.83954208147211e-11		1
Xtandem	2138-2143	Micyo_2_10_09_2D_Elute_500mM_091003235831	INPALIIEESHK	682.379200	682.380000	-0.000800	2	5.3e-07	60.1	1
Xtandem	2215-2222	Micyo_2_10_09_2D_Elute_50mM_091003200613	INPALIIEESHK	682.379200	682.380000	-0.000800	2	7.3e-06	62.1	1
OMSSA	2215-2222	Micyo_2_10_09_2D_Elute_50mM_091003200613	INPALIIEESHK	682.376	682.3755	0.000499999999988177	2	2.62401739930682e-08		1
Xtandem	13169	1-2_Digitonin	ISEFDLNNEK	604.790000	604.625000	0.165000	2	1.4e-03	35.2	1
Xtandem	13196	2-2_SDS	ISEFDLNNEK	604.790000	605.145000	-0.355000	2	2.6e-04	39.4	1
Xtandem	14088	4_Pellet	ISEFDLNNEK	604.790000	605.205000	-0.415000	2	3.8e-06	49.8	1
Xtandem	2798-2804	Micyo_2_10_09_2D_load_091002172423	ISEFDLNNEK	604.789900	604.790000	-0.000100	2	2.5e-04	48.3	1
OMSSA	2798-2804	Micyo_2_10_09_2D_load_091002172423	ISEFDLNNEK	604.7865	604.7855	0.00100000000009004	2	8.93694215288535e-07		1
Xtandem	2895-2899	Micyo_2_10_09_2D_load_091002172423	ISEFDLNNEK	604.789900	604.790000	-0.000100	2	6.3e-04	48.3	1
OMSSA	3126-3129	Micyo_2_10_09_2D_load_091003095248	ISEFDLNNEK	604.7865	604.7855	0.00100000000009004	2	5.64714541288707e-11		1
Xtandem	3126-3129	Micyo_2_10_09_2D_load_091003095248	ISEFDLNNEK	604.789900	604.790000	-0.000100	2	2.6e-08	57.3	1
Xtandem	29429	1-1_Tween	KGGSVGLLNNLENVQIILSAHSK	1196.168000	1196.985000	-0.817000	2	3.9e-05	47.3	1
Xtandem	29733	2-1_Digitonin	KGGSVGLLNNLENVQIILSAHSK	1196.168000	1197.095000	-0.927000	2	7.5e-04	37.7	1
Xtandem	29463	2-2_Pellet	KGGSVGLLNNLENVQIILSAHSK	1196.168000	1196.695000	-0.527000	2	6.6e-05	34.2	1
OMSSA	29585	3-2_Tween	KGGSVGLLNNLENVQIILSAHSK	797.775666666667	797.702666666667	0.0730000000000928	3	4.7650608484366e-15		1
Xtandem	43076	1-1_Digitonin	MIEVLYIK	504.790000	505.145000	-0.355000	2	1.2e-03	35.6	1
Xtandem	27138	3-2_Digitonin	NFFDAIC+57.0215LADR	671.313000	671.225000	0.088000	2	1.9e-04	40.1	1
Xtandem	28142	4_Digitonin	NFFDAIC+57.0215LADR	671.313000	671.695000	-0.382000	2	2.4e-06	50.6	1
Xtandem	27617	4_Pellet	NFFDAIC+57.0215LADR	671.313000	671.405000	-0.092000	2	1.5e-05	50.7	1
OMSSA	18610	2-1_Digitonin	NPALIIEESHK	625.834	625.8125	0.0214999999999463	2	0.00839991405403576		1
OMSSA	2865	Micyo_2_10_09_2D_Elute_10mM	NPALIIEESHK	625.834	625.8335	0.000499999999988177	2	0.000622749991383257		1
OMSSA	2967-2976	Micyo_2_10_09_2D_Elute_10mM	NPALIIEESHK	625.834	625.8325	0.00149999999996453	2	5.13212517581166e-06		1
OMSSA	3061-3068	Micyo_2_10_09_2D_Elute_10mM	NPALIIEESHK	625.834	625.8335	0.000499999999988177	2	0.000593444616275149		1
OMSSA	2523-2535	Micyo_2_10_09_2D_Elute_15mM	NPALIIEESHK	417.556	417.555666666667	0.000333333333344399	3	5.47629288143053e-05		1
OMSSA	16819	3-2_Digitonin	PALIIEESHK	568.8125	568.8225	-0.00999999999999091	2	2.64048044485579e-08		1
Xtandem	32863	1-1_Tween	QADFVSPSPAETISGTFNFLGAQK	1256.618000	1257.195000	-0.577000	2	4.0e-05	35.3	1
Xtandem	30796	1-2_Digitonin	QADFVSPSPAETISGTFNFLGAQK	1256.618000	1256.475000	0.143000	2	2.2e-05	35.0	1
Xtandem	33273	2-1_Pellet	QADFVSPSPAETISGTFNFLGAQK	1256.618000	1256.995000	-0.377000	2	1.4e-04	32.2	1
Xtandem	33685	2-1_Tween	QADFVSPSPAETISGTFNFLGAQK	1256.618000	1257.045000	-0.427000	2	1.0e-03	32.1	1
Xtandem	33161	4_Digitonin	QADFVSPSPAETISGTFNFLGAQK	1256.618000	1257.205000	-0.587000	2	1.1e-10	71.3	1
OMSSA	4153-4160	Micyo_2_10_09_2D_Elute_15mM_091003133905	QDVNADFWIEK	682.8205	682.8205	0	2	0.000241345748682708		1
Xtandem	5969	2-2_Digitonin	SHLNYESTC+57.0215NK	676.795000	676.965000	-0.170000	2	4.7e-03	32.4	1
OMSSA	3148-3153	Micyo_2_10_09_2D_Elute_30mM_091003173121	SPIINWGYSAQIK	738.8885	738.8885	0	2	2.25164281048269e-08		1
OMSSA	3006	Micyo_2_10_09_2D_Elute_40mM_091003184846	SPIINWGYSAQIK	738.8885	738.8885	0	2	9.33453479226927e-05		1
Xtandem	25139	2-1_Digitonin	VADLFIGELK	552.815000	553.175000	-0.360000	2	1.4e-04	40.9	1
OMSSA	23732	2-2_Digitonin	VADLFIGELK	552.811	552.8825	-0.0715000000000146	2	2.05645851847932e-08		1
Xtandem	23732	2-2_Digitonin	VADLFIGELK	552.815000	552.885000	-0.070000	2	2.8e-05	44.7	1
Xtandem	22993	3-2_Digitonin	VADLFIGELK	552.815000	553.165000	-0.350000	2	2.9e-05	44.6	1
Xtandem	23953	3-2_Digitonin	VADLFIGELK	552.815000	553.245000	-0.430000	2	1.8e-03	34.6	1
Xtandem	24026	4_Digitonin	VADLFIGELK	552.815000	553.155000	-0.340000	2	5.2e-05	48.8	1
Xtandem	19931	2-2_Digitonin	VADLFIGELKR	630.865750	630.865000	0.000750	2	6.5e-07	53.8	1
OMSSA	19931	2-2_Digitonin	VADLFIGELKR	630.8615	630.8625	-0.000999999999976353	2	4.95117877664507e-06		1
Xtandem	19423	3-2_Digitonin	VADLFIGELKR	630.865750	630.865000	0.000750	2	2.2e-03	34.2	1
Xtandem	30474	1-1_Digitonin	VIISSPIINWGYSAQIK	945.027000	945.435000	-0.408000	2	3.4e-08	77.7	1
Xtandem	31313	1-1_Digitonin	VIISSPIINWGYSAQIK	945.027000	945.875000	-0.848000	2	6.5e-07	61.1	1
Xtandem	31694	1-1_Digitonin	VIISSPIINWGYSAQIK	945.027000	945.335000	-0.308000	2	1.9e-07	69.7	1
Xtandem	30789	2-1_Digitonin	VIISSPIINWGYSAQIK	945.027000	945.465000	-0.438000	2	1.5e-07	61.1	1
Xtandem	31649	2-1_Digitonin	VIISSPIINWGYSAQIK	945.027000	945.445000	-0.418000	2	1.7e-05	57.4	1
Xtandem	30680	2-1_Pellet	VIISSPIINWGYSAQIK	945.027000	945.485000	-0.458000	2	3.0e-06	57.4	1
Xtandem	31593	2-1_Pellet	VIISSPIINWGYSAQIK	945.027000	945.665000	-0.638000	2	1.1e-03	36.6	1
Xtandem	28411	3-2_Digitonin	VIISSPIINWGYSAQIK	945.027000	945.555000	-0.528000	2	2.4e-08	69.3	1
Xtandem	29210	3-2_Digitonin	VIISSPIINWGYSAQIK	945.027000	945.575000	-0.548000	2	5.8e-08	61.8	1
Xtandem	29705	3-2_Digitonin	VIISSPIINWGYSAQIK	945.027000	945.335000	-0.308000	2	1.9e-06	49.4	1
Xtandem	30495	3-2_Digitonin	VIISSPIINWGYSAQIK	945.027000	945.135000	-0.108000	2	4.2e-03	36.3	1
Xtandem	30055	3-2_Pellet	VIISSPIINWGYSAQIK	945.027000	945.455000	-0.428000	2	1.9e-03	36.2	1
Xtandem	31481	3-2_SDS	VIISSPIINWGYSAQIK	945.027000	945.965000	-0.938000	2	3.9e-05	53.1	1
Xtandem	29865	4_Digitonin	VIISSPIINWGYSAQIK	945.027000	945.455000	-0.428000	2	7.7e-07	70.7	1
OMSSA	31184	4_Digitonin	VIISSPIINWGYSAQIK	945.0225	944.9625	0.0600000000000591	2	5.75719707413108e-05		1
Xtandem	31184	4_Digitonin	VIISSPIINWGYSAQIK	945.027000	944.965000	0.062000	2	3.9e-04	43.3	1
gi|54020080|ref|YP_115711.1| 50S ribosomal protein L14 [Mycoplasma hyopneumoniae 232]	26.23	2.308111398233e-175	20	20	7	7
Engine	Scans	File	Sequence	Theoretical m/z	Measured m/z	Delta m/z	Charge	E-value	HyperScore	Proteins
OMSSA	2518	Micyo_2_10_09_2D_load_091002172423	DDNAVVIIK	493.772	493.7725	-0.000499999999988177	2	0.000260194806647541		1
OMSSA	2860-2866	Micyo_2_10_09_2D_load_091003095248	DDNAVVIIK	493.772	493.7725	-0.000499999999988177	2	1.67674975042937e-08		1
Xtandem	18367	1-2_SDS	FDDNAVVIIK	567.310500	567.685000	-0.374500	2	6.7e-04	37.1	1
Xtandem	18875	3-2_Tween	FDDNAVVIIK	567.310500	567.675000	-0.364500	2	1.3e-07	48.0	1
OMSSA	5190	Micyo_2_10_09_2D_Elute_5mM	FDDNAVVIIK	567.306	567.3055	0.000499999999988177	2	1.97234716916258e-08		1
Xtandem	5190	Micyo_2_10_09_2D_Elute_5mM	FDDNAVVIIK	567.310250	567.310000	0.000250	2	3.1e-06	47.4	1
Xtandem	5211	Micyo_2_10_09_2D_Elute_5mM	FDDNAVVIIK	567.310250	567.310000	0.000250	2	8.3e-09	54.7	1
OMSSA	5211	Micyo_2_10_09_2D_Elute_5mM	FDDNAVVIIK	567.306	567.3065	-0.000499999999988177	2	4.17129956807946e-08		1
Xtandem	19150	2-1_SDS	FDDNAVVIIKEDGTPR	894.956500	894.845000	0.111500	2	1.2e-05	47.8	1
Xtandem	19969	3-2_Pellet	FDDNAVVIIKEDGTPR	894.956500	895.355000	-0.398500	2	7.6e-03	34.4	1
Xtandem	19659	3-2_Tween	FDDNAVVIIKEDGTPR	894.956500	895.525000	-0.568500	2	9.7e-04	36.5	1
Xtandem	19608	4_SDS	FDDNAVVIIKEDGTPR	894.956550	894.955000	0.001550	2	3.4e-06	46.6	1
Xtandem	18314	2-1_Digitonin	KTSNIGDIVVVSVK	729.926500	730.445000	-0.518500	2	6.6e-03	45.4	1
Xtandem	2198	Micyo_2_10_09_2D_Elute_50mM	KTSNIGDIVVVSVK	486.951000	486.950000	0.001000	3	1.6e-04	44.3	1
Xtandem	1065-1073	Micyo_2_10_09_2D_load_091003095248	LNVADNTGAK	501.760950	501.760000	0.000950	2	1.1e-04	46.8	1
OMSSA	2186-2197	Micyo_2_10_09_2D_Elute_5mM	SNIGDIVVVSVK	615.3505	615.3515	-0.000999999999976353	2	4.12431635779719e-05		1
OMSSA	2448-2460	Micyo_2_10_09_2D_Elute_5mM_091003110320	SNIGDIVVVSVK	615.3505	615.3515	-0.000999999999976353	2	2.77365175533506e-06		1
OMSSA	4822-4833	Micyo_2_10_09_2D_load_091003095248	SNIGDIVVVSVK	615.3505	615.3515	-0.000999999999976353	2	4.64008168940306e-13		1
Xtandem	20626	2-1_SDS	TSNIGDIVVVSVK	665.879000	666.235000	-0.356000	2	4.4e-03	38.1	1
Xtandem	21733	2-1_Tween	TSNIGDIVVVSVK	665.879000	666.075000	-0.196000	2	4.7e-03	32.4	1
Xtandem	21172	2-2_Digitonin	TSNIGDIVVVSVK	665.879000	666.295000	-0.416000	2	4.3e-04	43.7	1
Xtandem	21900	4_Tween	TSNIGDIVVVSVK	665.879000	666.235000	-0.356000	2	1.2e-04	46.9	1
gi|54020365|ref|YP_115661.1| ribose ABC transporter ATP-binding protein [Mycoplasma hyopneumoniae 232]	42.00	0	45	45	19	19
Engine	Scans	File	Sequence	Theoretical m/z	Measured m/z	Delta m/z	Charge	E-value	HyperScore	Proteins
Xtandem	28053	1-1_SDS	ALSQKPEIIIFDEPTSVLTEK	1179.640500	1180.175000	-0.534500	2	3.5e-05	36.7	1
Xtandem	28297	3-2_SDS	ALSQKPEIIIFDEPTSVLTEK	1179.640500	1180.175000	-0.534500	2	2.2e-05	37.2	1
Xtandem	27907	4_SDS	ALSQKPEIIIFDEPTSVLTEK	1179.640500	1180.165000	-0.524500	2	2.4e-08	62.1	1
OMSSA	4218-4225	Micyo_2_10_09_2D_Elute_250mM_091003224106	DEEAKKLLDTLGAEFSPK	664.342333333333	664.345666666667	-0.0033333333333303	3	2.89948861364082e-05		1
OMSSA	3280	Micyo_2_10_09_2D_load_091003095248	DTLGAEFSPK	532.7595	532.7595	0	2	3.27435223064689e-09		1
OMSSA	3298	Micyo_2_10_09_2D_load_091003095248	DTLGAEFSPK	532.7595	532.7595	0	2	1.00380958752007e-09		1
OMSSA	3052-3059	Micyo_2_10_09_2D_Elute_40mM	ESLSVSQNIFLGR	725.381	725.3815	-0.000499999999988177	2	6.57482410283971e-06		1
OMSSA	2891	Micyo_2_10_09_2D_Elute_50mM	ESLSVSQNIFLGR	725.381	725.3815	-0.000499999999988177	2	2.3301630756419e-05		1
OMSSA	4258-4270	Micyo_2_10_09_2D_Elute_15mM_091003133905	FGLLDYK	428.2265	428.2265	0	2	0.00070082903454722		1
Xtandem	2926-2932	Micyo_2_10_09_2D_load_091003095248	GAAVALIGENGAGK	614.334800	614.335000	-0.000200	2	6.0e-03	29.5	1
OMSSA	2926-2932	Micyo_2_10_09_2D_load_091003095248	GAAVALIGENGAGK	614.33	614.3305	-0.000499999999988177	2	0.00178093588102733		1
Xtandem	25312	1-1_Pellet	GLATQPQVFILDEPTR	892.977500	893.805000	-0.827500	2	2.6e-04	43.2	1
Xtandem	25123	2-2_Pellet	GLATQPQVFILDEPTR	892.977500	892.995000	-0.017500	2	6.7e-04	43.0	1
Xtandem	24667	4_Pellet	GLATQPQVFILDEPTR	892.977500	893.065000	-0.087500	2	8.9e-05	46.8	1
OMSSA	3568	Micyo_2_10_09_2D_Elute_25mM_091003161355	GLATQPQVFILDEPTR	892.974	892.9735	0.000500000000101863	2	8.66613205096519e-10		1
Xtandem	3568	Micyo_2_10_09_2D_Elute_25mM_091003161355	GLATQPQVFILDEPTR	892.977300	892.975000	0.002300	2	6.5e-09	61.8	1
OMSSA	3357	Micyo_2_10_09_2D_Elute_30mM_091003173121	GLATQPQVFILDEPTR	892.974	892.9735	0.000500000000101863	2	4.39854378194915e-12		1
Xtandem	3357	Micyo_2_10_09_2D_Elute_30mM_091003173121	GLATQPQVFILDEPTR	892.977300	892.975000	0.002300	2	3.2e-10	62.2	1
Xtandem	3200	Micyo_2_10_09_2D_Elute_40mM_091003184846	GLATQPQVFILDEPTR	892.977300	892.975000	0.002300	2	2.7e-09	56.9	1
OMSSA	3200	Micyo_2_10_09_2D_Elute_40mM_091003184846	GLATQPQVFILDEPTR	892.974	892.9735	0.000500000000101863	2	1.24943375096924e-08		1
Xtandem	13424	2-2_Pellet	IT+79.9663KT+79.9663TNHYIK	689.808500	689.705000	0.103500	2	5.5e-03	35.2	1
Xtandem	22755	2-1_SDS	ITSELVGPQITDQNIMK	943.995000	944.485000	-0.490000	2	2.8e-03	34.1	1
Xtandem	23133	2-2_Pellet	ITSELVGPQITDQNIMK	943.995000	943.975000	0.020000	2	4.6e-03	37.2	1
Xtandem	23415	3-2_SDS	ITSELVGPQITDQNIMK	943.995000	944.905000	-0.910000	2	2.2e-07	57.4	1
Xtandem	22529	4_Pellet	ITSELVGPQITDQNIMK	943.995000	943.925000	0.070000	2	3.0e-05	43.9	1
OMSSA	22529	4_Pellet	ITSELVGPQITDQNIMK	943.9915	943.9225	0.06899999999996	2	2.21236920494565e-05		1
OMSSA	3440-3448	Micyo_2_10_09_2D_Elute_20mM	ITSELVGPQITDQNIMK	943.9915	943.9905	0.000999999999976353	2	9.44886763914703e-10		1
Xtandem	3440-3448	Micyo_2_10_09_2D_Elute_20mM	ITSELVGPQITDQNIMK	943.994800	943.995000	-0.000200	2	3.3e-08	57.1	1
Xtandem	3047-3053	Micyo_2_10_09_2D_Elute_25mM	ITSELVGPQITDQNIMK	943.994800	943.995000	-0.000200	2	8.5e-07	41.6	1
OMSSA	3047-3053	Micyo_2_10_09_2D_Elute_25mM	ITSELVGPQITDQNIMK	943.9915	943.9915	0	2	1.391258682787e-12		1
Xtandem	2791-2803	Micyo_2_10_09_2D_Elute_30mM	ITSELVGPQITDQNIMK	943.994800	943.995000	-0.000200	2	1.9e-06	48.2	1
OMSSA	2791-2803	Micyo_2_10_09_2D_Elute_30mM	ITSELVGPQITDQNIMK	943.9915	943.9905	0.000999999999976353	2	8.36841286423289e-11		1
Xtandem	2673-2682	Micyo_2_10_09_2D_Elute_40mM	ITSELVGPQITDQNIMK	943.994800	943.995000	-0.000200	2	1.6e-05	38.9	1
Xtandem	1384	Micyo_2_10_09_2D_Elute_30mM_091003173121	KPSFLVR	423.760000	423.759500	0.000500	2	5.7e-03	31.9	1
OMSSA	23561	2-1_Pellet	LLDTLGAEFSPK	645.8435	645.9425	-0.0990000000000464	2	2.61858073339213e-05		1
Xtandem	23561	2-1_Pellet	LLDTLGAEFSPK	645.847000	645.945000	-0.098000	2	2.1e-03	46.3	1
Xtandem	5218-5223	Micyo_2_10_09_2D_Elute_10mM	LY+79.9663LLVEKLKK	663.890050	663.885000	0.005050	2	6.7e-03	35.8	1
OMSSA	3609-3614	Micyo_2_10_09_2D_Elute_20mM	NSFGLLDYK	528.764	528.7645	-0.000499999999988177	2	3.01775686777043e-05		1
Xtandem	3609-3614	Micyo_2_10_09_2D_Elute_20mM	NSFGLLDYK	528.768250	528.770000	-0.001750	2	1.2e-04	41.3	1
OMSSA	759-768	Micyo_2_10_09_2D_load_091002172423	SGVYQPDSGK	519.241	519.2415	-0.000499999999988177	2	3.63624385855104e-05		1
OMSSA	967-972	Micyo_2_10_09_2D_load_091003095248	SGVYQPDSGK	519.241	519.2415	-0.000499999999988177	2	1.60741319880247e-05		1
Xtandem	6627	1-1_Pellet	SKKPS+79.9663FLVRNLS+79.9663NDK	946.952000	947.335000	-0.383000	2	9.4e-03	32.6	1
OMSSA	3887-3891	Micyo_2_10_09_2D_Elute_10mM	SSDMQEVIGIADR	710.833	710.8335	-0.000499999999988177	2	4.45694883614709e-13		1
OMSSA	3751-3758	Micyo_2_10_09_2D_Elute_15mM	SSDMQEVIGIADR	710.833	710.8335	-0.000499999999988177	2	3.8464277126121e-14		1
OMSSA	3306	Micyo_2_10_09_2D_Elute_20mM	SSDMQEVIGIADR	710.833	710.8335	-0.000499999999988177	2	1.33434833218343e-09		1
OMSSA	5292	Micyo_2_10_09_2D_Elute_5mM_091003110320	SSDMQEVIGIADR	710.833	710.8325	0.000499999999988177	2	6.5640576404403e-11		1
OMSSA	5305	Micyo_2_10_09_2D_Elute_5mM_091003110320	SSDMQEVIGIADR	710.833	710.8335	-0.000499999999988177	2	1.13826770142314e-10		1
Xtandem	13959	1-1_Pellet	TTSQDTPLTSLSGGNQQK	931.954500	932.775000	-0.820500	2	4.6e-06	40.2	1
Xtandem	12640	2-1_SDS	TTSQDTPLTSLSGGNQQK	931.954500	932.915000	-0.960500	2	2.3e-06	46.5	1
Xtandem	13918	2-2_Tween	TTSQDTPLTSLSGGNQQK	931.954500	932.915000	-0.960500	2	8.9e-03	33.1	1
Xtandem	12364	2-1_Pellet	VLSGVYQPDSGK	625.321500	625.675000	-0.353500	2	6.6e-03	36.6	1
OMSSA	1547-1550	Micyo_2_10_09_2D_Elute_100mM	YNLIHQLK	514.791	514.7905	0.000500000000101863	2	0.000372866050899519		1
OMSSA	1620-1624	Micyo_2_10_09_2D_Elute_100mM_091003212339	YNLIHQLK	514.791	514.7905	0.000500000000101863	2	0.00563292387850235		1
OMSSA	2472	Micyo_2_10_09_2D_Elute_250mM	YNLIHQLK	514.791	514.7905	0.000500000000101863	2	0.000134822218881121		1
OMSSA	1618-1621	Micyo_2_10_09_2D_Elute_40mM_091003184846	YNLIHQLK	514.791	514.7905	0.000500000000101863	2	2.55024178371258e-05		1
gi|54020193|ref|YP_115927.1| hypothetical protein mhp417 [Mycoplasma hyopneumoniae 232]	12.21	4.90169928182921e-08	2	2	2	2
Engine	Scans	File	Sequence	Theoretical m/z	Measured m/z	Delta m/z	Charge	E-value	HyperScore	Proteins
OMSSA	4091	Micyo_2_10_09_2D_Elute_20mM	EIFLSLNWIL	624.348	624.3515	-0.00350000000003092	2	0.00246442163972353		1
Xtandem	18692	3-2_Pellet	ENLNFKAKILVLLK	822.013000	822.645000	-0.632000	2	9.8e-03	30.6	1
gi|54020572|ref|YP_116055.1| methionine sulfoxide reductase B [Mycoplasma hyopneumoniae 232]	28.87	0	71	71	7	7
Engine	Scans	File	Sequence	Theoretical m/z	Measured m/z	Delta m/z	Charge	E-value	HyperScore	Proteins
OMSSA	1882	Micyo_2_10_09_2D_Elute_250mM	ADSHLGHVFSDGPK	489.564666666667	489.564666666667	0	3	1.77374652198433e-05		1
OMSSA	1892-1903	Micyo_2_10_09_2D_Elute_250mM	ADSHLGHVFSDGPK	733.847	733.8475	-0.000499999999988177	2	4.40175669393138e-08		1
OMSSA	1917	Micyo_2_10_09_2D_Elute_250mM	ADSHLGHVFSDGPK	489.564666666667	489.564666666667	0	3	2.21508413166919e-07		1
OMSSA	1768-1775	Micyo_2_10_09_2D_Elute_250mM_091003224106	ADSHLGHVFSDGPK	489.564666666667	489.564666666667	0	3	1.98020759865317e-09		1
OMSSA	1778-1783	Micyo_2_10_09_2D_Elute_250mM_091003224106	ADSHLGHVFSDGPK	733.847	733.8475	-0.000499999999988177	2	8.77598260443911e-09		1
OMSSA	1846-1848	Micyo_2_10_09_2D_Elute_250mM_091003224106	ADSHLGHVFSDGPK	489.564666666667	489.564666666667	0	3	1.64969133549716e-08		1
OMSSA	1943-1949	Micyo_2_10_09_2D_Elute_15mM	DHLTELQYK	573.7865	573.7855	0.00100000000009004	2	0.000128571480190499		1
OMSSA	2025-2030	Micyo_2_10_09_2D_Elute_15mM	DHLTELQYK	573.7865	573.7855	0.00100000000009004	2	1.28801055692903e-05		1
OMSSA	2015-2021	Micyo_2_10_09_2D_Elute_15mM_091003133905	DHLTELQYK	573.7865	573.7855	0.00100000000009004	2	4.8957200161084e-07		1
OMSSA	2086-2093	Micyo_2_10_09_2D_Elute_15mM_091003133905	DHLTELQYK	573.7865	573.7855	0.00100000000009004	2	1.50639604026366e-07		1
OMSSA	2162-2167	Micyo_2_10_09_2D_Elute_15mM_091003133905	DHLTELQYK	573.7865	573.7855	0.00100000000009004	2	9.76751017171412e-07		1
OMSSA	1552-1554	Micyo_2_10_09_2D_Elute_20mM	DHLTELQYK	573.7865	573.7855	0.00100000000009004	2	0.00794920674216608		1
OMSSA	1612-1617	Micyo_2_10_09_2D_Elute_20mM	DHLTELQYK	573.7865	573.7855	0.00100000000009004	2	3.29453114584331e-09		1
OMSSA	1683-1686	Micyo_2_10_09_2D_Elute_20mM	DHLTELQYK	573.7865	573.7855	0.00100000000009004	2	0.00019681874719102		1
OMSSA	1764-1772	Micyo_2_10_09_2D_Elute_20mM	DHLTELQYK	573.7865	573.7855	0.00100000000009004	2	0.000245823721667389		1
OMSSA	1590-1592	Micyo_2_10_09_2D_Elute_20mM_091003145633	DHLTELQYK	573.7865	573.7855	0.00100000000009004	2	1.938323628906e-05		1
OMSSA	1633-1636	Micyo_2_10_09_2D_Elute_20mM_091003145633	DHLTELQYK	573.7865	573.7855	0.00100000000009004	2	0.000104331768221056		1
OMSSA	1715-1717	Micyo_2_10_09_2D_Elute_250mM_091003224106	DHLTELQYK	573.7865	573.7865	0	2	9.96646469543689e-05		1
OMSSA	1340-1342	Micyo_2_10_09_2D_Elute_25mM	DHLTELQYK	573.7865	573.7855	0.00100000000009004	2	0.000103526233747674		1
OMSSA	1384-1386	Micyo_2_10_09_2D_Elute_25mM	DHLTELQYK	573.7865	573.7855	0.00100000000009004	2	0.00110667578044569		1
OMSSA	1374-1379	Micyo_2_10_09_2D_Elute_25mM_091003161355	DHLTELQYK	573.7865	573.7855	0.00100000000009004	2	7.86339236272687e-06		1
OMSSA	1232-1235	Micyo_2_10_09_2D_Elute_30mM	DHLTELQYK	573.7865	573.7865	0	2	0.000790142910859681		1
OMSSA	1287-1292	Micyo_2_10_09_2D_Elute_30mM_091003173121	DHLTELQYK	573.7865	573.7855	0.00100000000009004	2	0.00262808862180846		1
OMSSA	1925-1931	Micyo_2_10_09_2D_Elute_250mM	DSHLGHVFSDGPK	465.885666666667	465.885666666667	0	3	2.27583932002083e-09		1
OMSSA	1946-1950	Micyo_2_10_09_2D_Elute_250mM	DSHLGHVFSDGPK	698.3285	698.3285	0	2	6.86388718909574e-07		1
OMSSA	2001-2008	Micyo_2_10_09_2D_Elute_250mM	DSHLGHVFSDGPK	465.885666666667	465.885666666667	0	3	1.84302120084826e-09		1
OMSSA	2097	Micyo_2_10_09_2D_Elute_250mM	DSHLGHVFSDGPK	465.885666666667	465.885666666667	0	3	2.40338408926659e-06		1
OMSSA	2162	Micyo_2_10_09_2D_Elute_250mM	DSHLGHVFSDGPK	465.885666666667	465.886666666667	-0.00100000000009004	3	0.005536632566728		1
OMSSA	1808-1813	Micyo_2_10_09_2D_Elute_250mM_091003224106	DSHLGHVFSDGPK	465.885666666667	465.885666666667	0	3	4.33971418083267e-10		1
OMSSA	1831-1838	Micyo_2_10_09_2D_Elute_250mM_091003224106	DSHLGHVFSDGPK	698.3285	698.3285	0	2	7.98008896846125e-09		1
OMSSA	1877-1883	Micyo_2_10_09_2D_Elute_250mM_091003224106	DSHLGHVFSDGPK	465.885666666667	465.885666666667	0	3	3.0141880640047e-11		1
OMSSA	1975	Micyo_2_10_09_2D_Elute_250mM_091003224106	DSHLGHVFSDGPK	465.885666666667	465.886666666667	-0.00100000000009004	3	7.27259360081903e-05		1
OMSSA	1152-1156	Micyo_2_10_09_2D_Elute_500mM	DSHLGHVFSDGPK	465.885666666667	465.885666666667	0	3	1.67186002906761e-05		1
OMSSA	1128-1130	Micyo_2_10_09_2D_Elute_500mM_091003235831	DSHLGHVFSDGPK	465.885666666667	465.885666666667	0	3	1.61156933346852e-06		1
Xtandem	12038	1-1_Digitonin	KLDHLTELQYK	694.379000	694.565000	-0.186000	2	3.3e-06	49.9	1
OMSSA	12038	1-1_Digitonin	KLDHLTELQYK	694.376	694.5625	-0.186500000000024	2	0.0025020900870286		1
Xtandem	11365	1-2_Tween	KLDHLTELQYK	694.379000	694.795000	-0.416000	2	2.4e-03	34.8	1
Xtandem	14248	4_Tween	KLDHLTELQYK	694.379000	694.295000	0.084000	2	2.1e-03	33.0	1
Xtandem	14072	2-2_Digitonin	LDHLTELQYK	630.331500	630.245000	0.086500	2	3.6e-03	36.6	1
OMSSA	10411	1-1_Digitonin	NADSHLGHVFSDGPK	790.8685	790.8425	0.0260000000000673	2	1.53645797261926e-14		1
Xtandem	10411	1-1_Digitonin	NADSHLGHVFSDGPK	790.873000	790.845000	0.028000	2	3.7e-09	90.3	1
Xtandem	10776	1-1_Digitonin	NADSHLGHVFSDGPK	790.873000	791.775000	-0.902000	2	1.8e-07	65.3	1
Xtandem	13791	1-1_Digitonin	NADSHLGHVFSDGPK	790.873000	791.775000	-0.902000	2	3.2e-03	37.5	1
Xtandem	9465	1-2_Digitonin	NADSHLGHVFSDGPK	790.873000	791.385000	-0.512000	2	1.7e-08	53.5	1
OMSSA	9636	1-2_SDS	NADSHLGHVFSDGPK	790.8685	790.6925	0.176000000000045	2	2.22518089989559e-11		1
Xtandem	9636	1-2_SDS	NADSHLGHVFSDGPK	790.873000	790.695000	0.178000	2	8.4e-12	86.5	1
Xtandem	9459	1-2_Tween	NADSHLGHVFSDGPK	790.873000	790.795000	0.078000	2	3.2e-04	34.9	1
Xtandem	10639	2-1_Digitonin	NADSHLGHVFSDGPK	790.873000	790.845000	0.028000	2	2.5e-11	91.0	1
OMSSA	10639	2-1_Digitonin	NADSHLGHVFSDGPK	790.8685	790.8425	0.0260000000000673	2	5.97343215910504e-14		1
Xtandem	11270	2-1_Digitonin	NADSHLGHVFSDGPK	790.873000	791.805000	-0.932000	2	2.3e-05	46.3	1
Xtandem	11360	2-1_Digitonin	NADSHLGHVFSDGPK	790.873000	791.285000	-0.412000	2	3.5e-10	78.7	1
Xtandem	14062	2-1_Digitonin	NADSHLGHVFSDGPK	790.873000	791.755000	-0.882000	2	9.1e-04	42.6	1
Xtandem	11465	2-1_Pellet	NADSHLGHVFSDGPK	790.873000	790.685000	0.188000	2	2.7e-09	47.4	1
OMSSA	11465	2-1_Pellet	NADSHLGHVFSDGPK	790.8685	790.6825	0.186000000000035	2	0.00887893596957721		1
Xtandem	10664	2-1_Tween	NADSHLGHVFSDGPK	790.873000	791.825000	-0.952000	2	1.0e-10	72.7	1
Xtandem	10775	2-1_Tween	NADSHLGHVFSDGPK	790.873000	791.875000	-1.002000	2	2.7e-03	38.7	1
OMSSA	10657	2-2_Digitonin	NADSHLGHVFSDGPK	790.8685	790.9825	-0.113999999999919	2	3.11752418709552e-14		1
Xtandem	10657	2-2_Digitonin	NADSHLGHVFSDGPK	790.873000	790.985000	-0.112000	2	2.4e-12	100.8	1
Xtandem	11062	2-2_Digitonin	NADSHLGHVFSDGPK	790.873000	791.735000	-0.862000	2	1.2e-09	71.7	1
Xtandem	10549	2-2_Pellet	NADSHLGHVFSDGPK	790.873000	790.775000	0.098000	2	4.4e-03	41.7	1
Xtandem	9270	2-2_SDS	NADSHLGHVFSDGPK	790.873000	790.825000	0.048000	2	1.2e-05	41.4	1
Xtandem	10684	2-2_Tween	NADSHLGHVFSDGPK	790.873000	790.685000	0.188000	2	5.3e-06	45.3	1
Xtandem	10160	3-2_Digitonin	NADSHLGHVFSDGPK	790.873000	791.685000	-0.812000	2	2.3e-08	61.8	1
Xtandem	12876	3-2_Digitonin	NADSHLGHVFSDGPK	790.873000	791.835000	-0.962000	2	1.0e-03	42.4	1
Xtandem	9561	3-2_Digitonin	NADSHLGHVFSDGPK	790.873000	791.435000	-0.562000	2	4.2e-15	90.4	1
Xtandem	9771	3-2_SDS	NADSHLGHVFSDGPK	790.873000	790.685000	0.188000	2	1.2e-09	63.5	1
OMSSA	9771	3-2_SDS	NADSHLGHVFSDGPK	790.8685	790.6825	0.186000000000035	2	0.00012620763079307		1
Xtandem	10935	3-2_Tween	NADSHLGHVFSDGPK	790.873000	791.245000	-0.372000	2	1.0e-15	90.5	1
Xtandem	14044	3-2_Tween	NADSHLGHVFSDGPK	790.873000	791.505000	-0.632000	2	3.8e-05	40.2	1
Xtandem	8720	4_SDS	NADSHLGHVFSDGPK	790.873000	791.275000	-0.402000	2	1.0e-15	91.0	1
Xtandem	1972-1977	Micyo_2_10_09_2D_Elute_250mM	NADSHLGHVFSDGPK	527.581867	527.580000	0.001867	3	4.4e-04	41.4	1
OMSSA	1972-1977	Micyo_2_10_09_2D_Elute_250mM	NADSHLGHVFSDGPK	527.579	527.579666666667	-0.000666666666575111	3	3.73989807266871e-07		1
OMSSA	1987-1992	Micyo_2_10_09_2D_Elute_250mM	NADSHLGHVFSDGPK	790.8685	790.8685	0	2	5.06165495757798e-05		1
Xtandem	1987-1992	Micyo_2_10_09_2D_Elute_250mM	NADSHLGHVFSDGPK	790.872800	790.875000	-0.002200	2	8.7e-10	57.1	1
Xtandem	1855-1859	Micyo_2_10_09_2D_Elute_250mM_091003224106	NADSHLGHVFSDGPK	527.581867	527.583333	-0.001466	3	2.6e-04	38.6	1
OMSSA	1855-1859	Micyo_2_10_09_2D_Elute_250mM_091003224106	NADSHLGHVFSDGPK	527.579	527.579666666667	-0.000666666666575111	3	4.15047197169634e-05		1
OMSSA	1867-1874	Micyo_2_10_09_2D_Elute_250mM_091003224106	NADSHLGHVFSDGPK	790.8685	790.8685	0	2	1.04687344571791e-10		1
Xtandem	1867-1874	Micyo_2_10_09_2D_Elute_250mM_091003224106	NADSHLGHVFSDGPK	790.872800	790.870000	0.002800	2	4.6e-07	57.9	1
OMSSA	1937	Micyo_2_10_09_2D_Elute_250mM_091003224106	NADSHLGHVFSDGPK	527.579	527.579666666667	-0.000666666666575111	3	0.00157667142411753		1
Xtandem	1937	Micyo_2_10_09_2D_Elute_250mM_091003224106	NADSHLGHVFSDGPK	527.581867	527.580000	0.001867	3	3.5e-03	35.2	1
Xtandem	1172-1175	Micyo_2_10_09_2D_Elute_500mM	NADSHLGHVFSDGPK	527.581867	527.580000	0.001867	3	1.9e-03	35.4	1
OMSSA	1172-1175	Micyo_2_10_09_2D_Elute_500mM	NADSHLGHVFSDGPK	527.579	527.578666666667	0.000333333333401242	3	0.00111951131229605		1
Xtandem	23054	3-2_Tween	SHNLGHLLEFFK	721.379500	721.265000	0.114500	2	1.2e-03	35.7	1
OMSSA	25298	4_Tween	SHNLGHLLEFFK	481.250333333333	481.222666666667	0.0276666666667325	3	6.00312062163653e-08		1
gi|54020353|ref|YP_115637.1| DNA polymerase III subunits gamma and tau [Mycoplasma hyopneumoniae 232]	26.03	0	38	38	16	16
Engine	Scans	File	Sequence	Theoretical m/z	Measured m/z	Delta m/z	Charge	E-value	HyperScore	Proteins
OMSSA	19819	2-2_Digitonin	ASKNLINKTKILLNKM+15.9949RNDGKR	857.826666666667	857.932666666667	-0.105999999999881	3	0.00955109986352612		1
Xtandem	3899-3908	Micyo_2_10_09_2D_Elute_1000mM	DEYEDLLIETIK	740.871100	740.870000	0.001100	2	6.9e-07	66.2	1
OMSSA	3899-3908	Micyo_2_10_09_2D_Elute_1000mM	DEYEDLLIETIK	740.868	740.8675	0.000500000000101863	2	2.4658917110726e-13		1
OMSSA	5522-5529	Micyo_2_10_09_2D_Elute_250mM	DEYEDLLIETIK	740.868	740.8675	0.000500000000101863	2	4.07337646750356e-13		1
Xtandem	5522-5529	Micyo_2_10_09_2D_Elute_250mM	DEYEDLLIETIK	740.871100	740.870000	0.001100	2	1.4e-06	62.2	1
Xtandem	5292-5296	Micyo_2_10_09_2D_Elute_250mM_091003224106	DEYEDLLIETIK	740.871100	740.870000	0.001100	2	5.3e-09	69.8	1
OMSSA	5292-5296	Micyo_2_10_09_2D_Elute_250mM_091003224106	DEYEDLLIETIK	740.868	740.8675	0.000500000000101863	2	1.03666031879957e-14		1
Xtandem	4267-4274	Micyo_2_10_09_2D_Elute_500mM	DEYEDLLIETIK	740.871100	740.870000	0.001100	2	2.6e-06	58.0	1
OMSSA	4267-4274	Micyo_2_10_09_2D_Elute_500mM	DEYEDLLIETIK	740.868	740.8675	0.000500000000101863	2	2.45461278725367e-12		1
OMSSA	4066-4071	Micyo_2_10_09_2D_Elute_500mM_091003235831	DEYEDLLIETIK	740.868	740.8675	0.000500000000101863	2	1.65671255292321e-15		1
Xtandem	4066-4071	Micyo_2_10_09_2D_Elute_500mM_091003235831	DEYEDLLIETIK	740.871100	740.870000	0.001100	2	2.6e-08	69.6	1
Xtandem	27242	1-1_Pellet	EIIENSINFPQISPYK	946.490000	946.915000	-0.425000	2	2.0e-05	54.3	1
Xtandem	28207	3-2_SDS	EIIENSINFPQISPYK	946.490000	946.615000	-0.125000	2	5.2e-03	40.6	1
Xtandem	28253	3-2_SDS	EIIENSINFPQISPYK	946.490000	947.095000	-0.605000	2	4.6e-04	47.9	1
Xtandem	26693	4_Pellet	EIIENSINFPQISPYK	946.490000	946.965000	-0.475000	2	1.7e-08	88.4	1
OMSSA	4056-4062	Micyo_2_10_09_2D_Elute_15mM_091003133905	ENSINFPQISPYK	768.8815	768.8815	0	2	0.000397644019325724		1
Xtandem	12565	1-1_Pellet	IEENKVDKIDIPEK	835.450500	835.965000	-0.514500	2	8.8e-03	38.5	1
Xtandem	10652	4_SDS	IEENKVDKIDIPEK	835.450500	836.015000	-0.564500	2	8.7e-03	42.7	1
OMSSA	7755	2-1_SDS	IFANAINC+57.0215THK	644.8195	644.7925	0.02699999999993	2	1.95017419540444e-05		1
Xtandem	7755	2-1_SDS	IFANAINC+57.0215THK	644.823500	644.795000	0.028500	2	1.2e-03	56.5	1
Xtandem	11027	3-2_Pellet	IFANAINC+57.0215THK	644.823500	645.175000	-0.351500	2	6.0e-05	45.3	1
Xtandem	19925	2-1_Tween	IPLTILSR	456.794000	456.916500	-0.122500	2	1.2e-03	35.6	1
Xtandem	21665	2-1_SDS	IYILDEVHMLSTSAFNAFLK	1156.600000	1157.175000	-0.575000	2	2.3e-03	31.6	1
Xtandem	22354	1-1_Pellet	NFHSQNQVEYENLVQNWR	1153.037500	1153.665000	-0.627500	2	4.8e-06	56.3	1
Xtandem	22436	1-2_Pellet	NFHSQNQVEYENLVQNWR	1153.037500	1153.475000	-0.437500	2	8.4e-04	38.0	1
OMSSA	22619	1-2_Pellet	NFHSQNQVEYENLVQNWR	769.022666666667	768.972666666667	0.0500000000000682	3	0.00420505605564204		1
Xtandem	23085	2-1_Pellet	NFHSQNQVEYENLVQNWR	1153.037500	1153.665000	-0.627500	2	5.5e-06	47.7	1
Xtandem	21407	2-1_SDS	NFHSQNQVEYENLVQNWR	1153.037500	1152.895000	0.142500	2	2.2e-12	76.7	1
Xtandem	23960	1-1_SDS	NFNNSLDIIEMDAASHNGVK	1095.015000	1095.045000	-0.030000	2	9.9e-09	82.6	1
Xtandem	23758	2-1_SDS	NFNNSLDIIEMDAASHNGVK	1095.015000	1095.885000	-0.870000	2	4.4e-04	38.6	1
Xtandem	23927	2-1_SDS	NFNNSLDIIEMDAASHNGVK	1095.015000	1095.005000	0.010000	2	2.8e-03	36.9	1
Xtandem	22779	2-2_SDS	NFNNSLDIIEMDAASHNGVK	1095.015000	1095.145000	-0.130000	2	1.3e-05	57.8	1
Xtandem	24630	3-2_Pellet	NFNNSLDIIEMDAASHNGVK	1095.015000	1095.425000	-0.410000	2	2.6e-03	38.3	1
Xtandem	23996	4_Pellet	NFNNSLDIIEMDAASHNGVK	1095.015000	1095.555000	-0.540000	2	1.4e-05	49.8	1
Xtandem	25184	4_SDS	NFNNSLDIIEMDAASHNGVK	1095.015000	1096.015000	-1.000000	2	4.9e-03	36.1	1
OMSSA	25439	1-2_SDS	NINELFGLVNK	630.8435	630.8025	0.04099999999994	2	0.0059753917858995		1
Xtandem	25439	1-2_SDS	NINELFGLVNK	630.847500	630.805000	0.042500	2	6.8e-04	35.1	1
Xtandem	19247	2-2_SDS	S+79.9663T+79.9663PTNFYKIEDRLEK	1000.938500	1001.425000	-0.486500	2	2.4e-03	34.7	1
Xtandem	26080	4_Pellet	STTEFNQFGQIGNPFIETENHK	1269.595000	1270.165000	-0.570000	2	3.7e-07	48.7	1
Xtandem	14539	1-2_Digitonin	TKILLNK	415.275500	415.296500	-0.021000	2	8.5e-03	31.0	1
Xtandem	37111	1-1_SDS	TNELLEFYSNFDLENLK	1045.006500	1045.095000	-0.088500	2	1.8e-07	65.5	1
Xtandem	36076	2-2_Pellet	TNELLEFYSNFDLENLK	1045.006500	1044.855000	0.151500	2	8.3e-06	45.3	1
Xtandem	37762	3-2_SDS	TNELLEFYSNFDLENLK	1045.006500	1045.925000	-0.918500	2	8.1e-05	41.3	1
OMSSA	2925	Micyo_2_10_09_2D_Elute_30mM_091003173121	VEYENLVQNWR	725.3525	725.3525	0	2	1.43092826937534e-05		1
OMSSA	2810	Micyo_2_10_09_2D_Elute_40mM_091003184846	VEYENLVQNWR	725.3525	725.3525	0	2	2.62583198709024e-08		1
gi|54020194|ref|YP_115928.1| ATP-dependent helicase PcrA [Mycoplasma hyopneumoniae 232]	45.77	0	133	133	42	42
Engine	Scans	File	Sequence	Theoretical m/z	Measured m/z	Delta m/z	Charge	E-value	HyperScore	Proteins
OMSSA	4776-4781	Micyo_2_10_09_2D_Elute_1000mM_091004011557	DEFQDTSLVQYLILK	906.468	906.4675	0.000499999999988177	2	5.44367542651942e-18		1
OMSSA	5120-5128	Micyo_2_10_09_2D_Elute_500mM_091003235831	DEFQDTSLVQYLILK	906.468	906.4675	0.000499999999988177	2	3.35126720350006e-12		1
OMSSA	2578-2584	Micyo_2_10_09_2D_Elute_250mM	DGHNIPYFR	559.765	559.7655	-0.000499999999988177	2	0.00109291831334108		1
OMSSA	2582-2589	Micyo_2_10_09_2D_Elute_250mM	DGHNIPYFR	373.51	373.509666666667	0.000333333333344399	3	5.95017718192301e-05		1
OMSSA	2421	Micyo_2_10_09_2D_Elute_250mM_091003224106	DGHNIPYFR	373.51	373.510666666667	-0.000666666666631954	3	0.000102753205168254		1
OMSSA	2434	Micyo_2_10_09_2D_Elute_250mM_091003224106	DGHNIPYFR	373.51	373.509666666667	0.000333333333344399	3	7.50524402266362e-05		1
Xtandem	22749	1-1_Pellet	DKSEIVEFVAGDQINHLK	1021.528000	1022.145000	-0.617000	2	3.5e-04	41.8	1
Xtandem	23402	2-1_Pellet	DKSEIVEFVAGDQINHLK	1021.528000	1022.165000	-0.637000	2	9.7e-03	42.6	1
Xtandem	22622	2-2_Pellet	DKSEIVEFVAGDQINHLK	1021.528000	1021.835000	-0.307000	2	9.1e-05	43.3	1
Xtandem	22794	4_Digitonin	DKSEIVEFVAGDQINHLK	1021.528000	1022.535000	-1.007000	2	3.4e-04	38.0	1
Xtandem	22214	4_Pellet	DKSEIVEFVAGDQINHLK	1021.528000	1021.985000	-0.457000	2	1.8e-04	44.5	1
OMSSA	22221	4_Pellet	DKSEIVEFVAGDQINHLK	681.349333333333	681.362666666667	-0.0133333333333212	3	2.04600355284259e-15		1
OMSSA	4123-4129	Micyo_2_10_09_2D_Elute_250mM_091003224106	DKSEIVEFVAGDQINHLK	681.349333333333	681.349666666667	-0.000333333333287555	3	2.5446766811527e-16		1
Xtandem	4123-4129	Micyo_2_10_09_2D_Elute_250mM_091003224106	DKSEIVEFVAGDQINHLK	681.351900	681.353333	-0.001433	3	1.3e-07	63.6	1
Xtandem	2909-2915	Micyo_2_10_09_2D_Elute_500mM_091003235831	DKSEIVEFVAGDQINHLK	681.351900	681.353333	-0.001433	3	1.1e-05	50.5	1
OMSSA	2909-2915	Micyo_2_10_09_2D_Elute_500mM_091003235831	DKSEIVEFVAGDQINHLK	681.349333333333	681.349666666667	-0.000333333333287555	3	1.12688325257074e-13		1
OMSSA	4305	Micyo_2_10_09_2D_Elute_1000mM	DTSLVQYLILK	646.8695	646.8675	0.00200000000006639	2	1.21569886242398e-05		1
OMSSA	19675	3-2_Tween	EKIEIHFEDLANER	581.621666666667	581.682666666667	-0.0610000000000355	3	1.30811320148435e-07		1
Xtandem	36584	3-2_SDS	ENNIIDFDDLLLYTK	913.461000	913.855000	-0.394000	2	2.6e-03	39.6	1
Xtandem	19112	3-2_Pellet	FDGHNIPYFR	633.303500	633.625000	-0.321500	2	2.3e-05	45.2	1
Xtandem	18314	3-2_SDS	FDGHNIPYFR	633.303500	633.635000	-0.331500	2	1.2e-03	35.7	1
Xtandem	14682	3-2_SDS	FNIIDEQDQK	625.303000	625.795000	-0.492000	2	5.9e-03	36.1	1
Xtandem	19262	2-2_Pellet	GAEVEWIYR	561.779000	561.705000	0.074000	2	9.0e-03	34.7	1
Xtandem	3190-3197	Micyo_2_10_09_2D_Elute_20mM_091003145633	GAEVEWIYR	561.779150	561.780000	-0.000850	2	6.7e-07	50.4	1
OMSSA	3190-3197	Micyo_2_10_09_2D_Elute_20mM_091003145633	GAEVEWIYR	561.775	561.7755	-0.000499999999988177	2	6.67585945716074e-09		1
Xtandem	2819	Micyo_2_10_09_2D_Elute_25mM	GAEVEWIYR	561.779150	561.780000	-0.000850	2	8.2e-04	36.2	1
OMSSA	2819	Micyo_2_10_09_2D_Elute_25mM	GAEVEWIYR	561.775	561.7755	-0.000499999999988177	2	3.60206422597178e-06		1
OMSSA	2835	Micyo_2_10_09_2D_Elute_25mM	GAEVEWIYR	561.775	561.7755	-0.000499999999988177	2	2.69738535778928e-07		1
Xtandem	2835	Micyo_2_10_09_2D_Elute_25mM	GAEVEWIYR	561.779150	561.780000	-0.000850	2	2.4e-05	43.3	1
Xtandem	2777-2780	Micyo_2_10_09_2D_Elute_25mM_091003161355	GAEVEWIYR	561.779150	561.780000	-0.000850	2	5.9e-07	49.9	1
OMSSA	2777-2780	Micyo_2_10_09_2D_Elute_25mM_091003161355	GAEVEWIYR	561.775	561.7755	-0.000499999999988177	2	1.81028076140686e-08		1
OMSSA	2560-2564	Micyo_2_10_09_2D_Elute_30mM	GAEVEWIYR	561.775	561.7755	-0.000499999999988177	2	7.32941770968033e-08		1
Xtandem	2560-2564	Micyo_2_10_09_2D_Elute_30mM	GAEVEWIYR	561.779150	561.780000	-0.000850	2	8.9e-05	42.7	1
Xtandem	2632-2642	Micyo_2_10_09_2D_Elute_30mM	GAEVEWIYR	561.779150	561.780000	-0.000850	2	2.3e-06	46.3	1
OMSSA	2632-2642	Micyo_2_10_09_2D_Elute_30mM	GAEVEWIYR	561.775	561.7755	-0.000499999999988177	2	3.34138676147569e-07		1
Xtandem	2566-2572	Micyo_2_10_09_2D_Elute_30mM_091003173121	GAEVEWIYR	561.779150	561.780000	-0.000850	2	3.1e-03	36.4	1
OMSSA	2566-2572	Micyo_2_10_09_2D_Elute_30mM_091003173121	GAEVEWIYR	561.775	561.7755	-0.000499999999988177	2	6.75071097344768e-06		1
OMSSA	2440-2444	Micyo_2_10_09_2D_Elute_40mM	GAEVEWIYR	561.775	561.7745	0.000499999999988177	2	1.88458430476879e-06		1
Xtandem	2440-2444	Micyo_2_10_09_2D_Elute_40mM	GAEVEWIYR	561.779150	561.780000	-0.000850	2	2.5e-05	40.8	1
Xtandem	2500-2503	Micyo_2_10_09_2D_Elute_40mM	GAEVEWIYR	561.779150	561.780000	-0.000850	2	1.2e-05	41.6	1
OMSSA	2500-2503	Micyo_2_10_09_2D_Elute_40mM	GAEVEWIYR	561.775	561.7755	-0.000499999999988177	2	3.02692691719991e-06		1
OMSSA	2331	Micyo_2_10_09_2D_Elute_50mM	GAEVEWIYR	561.775	561.7755	-0.000499999999988177	2	0.00278742331372427		1
OMSSA	3527-3531	Micyo_2_10_09_2D_Elute_10mM_091003122141	GDPDQTIYSWR	669.3025	669.3025	0	2	0.000316554206160637		1
OMSSA	3614-3623	Micyo_2_10_09_2D_Elute_10mM_091003122141	GDPDQTIYSWR	669.3025	669.3025	0	2	1.74149463923433e-07		1
OMSSA	3232-3238	Micyo_2_10_09_2D_Elute_15mM	GDPDQTIYSWR	669.3025	669.3025	0	2	2.99248904297935e-07		1
Xtandem	9012	1-1_SDS	IAVISNSSHLR	598.837500	599.395000	-0.557500	2	1.2e-07	58.0	1
Xtandem	8725	1-2_SDS	IAVISNSSHLR	598.837500	599.175000	-0.337500	2	1.3e-08	63.3	1
OMSSA	8283	2-2_SDS	IAVISNSSHLR	598.8335	598.8725	-0.0389999999999873	2	3.6023237268513e-06		1
Xtandem	8283	2-2_SDS	IAVISNSSHLR	598.837500	598.875000	-0.037500	2	4.6e-05	58.3	1
Xtandem	23750	1-2_Pellet	IAYIINESLAYPSR	805.429500	806.005000	-0.575500	2	2.2e-03	35.1	1
OMSSA	4357-4361	Micyo_2_10_09_2D_Elute_1000mM_091004011557	IDFDDLLLYTK	678.351	678.3515	-0.000499999999988177	2	2.57665213149973e-12		1
OMSSA	4719-4722	Micyo_2_10_09_2D_Elute_500mM_091003235831	IDFDDLLLYTK	678.351	678.3515	-0.000499999999988177	2	2.12148381189774e-10		1
OMSSA	4189-4194	Micyo_2_10_09_2D_Elute_10mM_091003122141	IDYFDAIK	492.748	492.7475	0.000499999999988177	2	0.000244551849585999		1
Xtandem	4189-4194	Micyo_2_10_09_2D_Elute_10mM_091003122141	IDYFDAIK	492.752050	492.751500	0.000550	2	1.9e-04	40.1	1
Xtandem	3882-3886	Micyo_2_10_09_2D_Elute_15mM	IDYFDAIK	492.752050	492.752000	0.000050	2	1.1e-05	47.0	1
Xtandem	3965	Micyo_2_10_09_2D_Elute_15mM_091003133905	IDYFDAIK	492.752050	492.752000	0.000050	2	1.5e-03	35.2	1
Xtandem	19971	1-2_Pellet	ILALTFTNK	510.804500	511.215000	-0.410500	2	6.0e-04	37.3	1
Xtandem	19764	2-2_Pellet	ILALTFTNK	510.804500	511.175000	-0.370500	2	2.9e-03	35.6	1
OMSSA	50131	4_SDS	ILSRLIGKVTKMSSQNILLQLN	823.817	823.872666666667	-0.0556666666666388	3	0.000435245464746723		1
OMSSA	2618	Micyo_2_10_09_2D_load_091003095248	INESLAYPSR	575.2915	575.2905	0.00100000000009004	2	1.09932771227671e-07		1
Xtandem	11576	2-2_Tween	INLLTVHSSK	556.323500	556.445000	-0.121500	2	1.9e-04	40.1	1
OMSSA	2388	Micyo_2_10_09_2D_load_091002172423	INNELDQIK	543.7865	543.7855	0.00100000000009004	2	6.9983514563132e-05		1
OMSSA	2718-2726	Micyo_2_10_09_2D_load_091003095248	INNELDQIK	543.7865	543.7855	0.00100000000009004	2	2.54720231893299e-09		1
Xtandem	8613	1-1_Pellet	IPLGHDNQLK	567.813500	567.655000	0.158500	2	9.0e-03	56.1	1
OMSSA	8613	1-1_Pellet	IPLGHDNQLK	567.81	567.6525	0.157499999999914	2	0.000744557557294649		1
Xtandem	9264	1-2_Pellet	IPLGHDNQLK	567.813500	568.175000	-0.361500	2	3.0e-05	57.5	1
Xtandem	8552	2-2_Pellet	IPLGHDNQLK	567.813500	567.855000	-0.041500	2	1.0e-03	50.8	1
Xtandem	16409	1-1_Digitonin	ISAFDAIK	432.741500	432.916500	-0.175000	2	3.4e-03	33.1	1
Xtandem	632	Micyo_2_10_09_2D_load_091003095248	IVAGAGTGK	387.226000	387.226000	0.000000	2	3.9e-03	32.9	1
OMSSA	17537	3-2_Pellet	KIDYFDAIK	556.7955	556.8025	-0.00700000000006185	2	0.000236470971930589		1
Xtandem	16959	2-1_Digitonin	KLDETGKLNY+79.9663T+79.9663K	785.348500	785.185000	0.163500	2	2.1e-03	34.3	1
Xtandem	17883	1-2_SDS	LNYTKDK	441.236500	441.206500	0.030000	2	5.2e-03	32.1	1
Xtandem	26350	1-1_Pellet	LSDYLDYAAISHFEQTESQNK	1230.068500	1230.625000	-0.556500	2	1.9e-04	37.3	1
Xtandem	26393	1-1_SDS	LSDYLDYAAISHFEQTESQNK	1230.068500	1230.915000	-0.846500	2	3.0e-04	48.7	1
Xtandem	26784	2-1_Pellet	LSDYLDYAAISHFEQTESQNK	1230.068500	1230.025000	0.043500	2	2.2e-04	37.3	1
Xtandem	26421	2-1_SDS	LSDYLDYAAISHFEQTESQNK	1230.068500	1230.665000	-0.596500	2	1.1e-06	60.1	1
Xtandem	26536	2-2_Pellet	LSDYLDYAAISHFEQTESQNK	1230.068500	1230.425000	-0.356500	2	1.8e-06	52.5	1
Xtandem	25355	3-2_Digitonin	LSDYLDYAAISHFEQTESQNK	1230.068500	1230.545000	-0.476500	2	3.4e-06	38.7	1
Xtandem	26946	3-2_SDS	LSDYLDYAAISHFEQTESQNK	1230.068500	1230.555000	-0.486500	2	1.9e-07	63.1	1
Xtandem	26656	4_Digitonin	LSDYLDYAAISHFEQTESQNK	1230.068500	1230.145000	-0.076500	2	1.7e-03	37.1	1
Xtandem	25863	4_Pellet	LSDYLDYAAISHFEQTESQNK	1230.068500	1230.635000	-0.566500	2	3.7e-06	48.1	1
Xtandem	26739	4_SDS	LSDYLDYAAISHFEQTESQNK	1230.068500	1230.225000	-0.156500	2	5.1e-09	60.1	1
Xtandem	26939	2-1_Pellet	LVVVGDPDQTIYSWR	874.451000	874.845000	-0.394000	2	1.8e-09	76.8	1
Xtandem	26988	2-1_SDS	LVVVGDPDQTIYSWR	874.451000	874.905000	-0.454000	2	4.2e-07	69.0	1
OMSSA	26715	2-2_Pellet	LVVVGDPDQTIYSWR	874.4465	874.4825	-0.0359999999999445	2	2.48418195317931e-10		1
Xtandem	26715	2-2_Pellet	LVVVGDPDQTIYSWR	874.451000	874.485000	-0.034000	2	1.2e-09	76.7	1
Xtandem	25650	2-2_SDS	LVVVGDPDQTIYSWR	874.451000	875.305000	-0.854000	2	1.7e-03	43.5	1
Xtandem	27348	3-2_SDS	LVVVGDPDQTIYSWR	874.451000	875.445000	-0.994000	2	2.4e-03	33.8	1
Xtandem	27975	1-1_Pellet	NIVELSEIPLSDYR	824.429500	824.765000	-0.335500	2	1.1e-04	67.2	1
Xtandem	28261	2-1_Pellet	NIVELSEIPLSDYR	824.429500	824.795000	-0.365500	2	4.2e-04	55.1	1
Xtandem	28730	3-2_SDS	NIVELSEIPLSDYR	824.429500	825.275000	-0.845500	2	6.2e-06	71.0	1
OMSSA	2802-2805	Micyo_2_10_09_2D_Elute_1000mM_091004011557	SDYLDYAAISHFEQTESQNK	782.682	782.681666666667	0.000333333333173869	3	6.86305945912203e-13		1
OMSSA	4367	Micyo_2_10_09_2D_Elute_250mM_091003224106	SDYLDYAAISHFEQTESQNK	782.682	782.681666666667	0.000333333333173869	3	1.12704695159687e-13		1
OMSSA	3132-3139	Micyo_2_10_09_2D_Elute_500mM_091003235831	SDYLDYAAISHFEQTESQNK	782.682	782.681666666667	0.000333333333173869	3	7.769736637119e-13		1
Xtandem	13825	2-2_SDS	SINNELDQIK	587.305500	587.675000	-0.369500	2	1.6e-03	40.0	1
OMSSA	19554	1-1_Pellet	SSQNILLQLNEK	693.8765	694.0425	-0.166000000000054	2	5.12878284128653e-06		1
OMSSA	5485-5490	Micyo_2_10_09_2D_Elute_5mM	SSQNILLQLNEK	693.8765	693.8755	0.000999999999976353	2	5.921338219844e-12		1
OMSSA	4651	Micyo_2_10_09_2D_load_091003095248	SSQNILLQLNEK	693.8765	693.8755	0.000999999999976353	2	7.96132462504531e-10		1
Xtandem	27410	1-1_Pellet	STQNILDAANNLIENNQNR	1071.527000	1072.015000	-0.488000	2	6.0e-07	56.5	1
Xtandem	27234	1-1_Tween	STQNILDAANNLIENNQNR	1071.527000	1071.605000	-0.078000	2	4.0e-06	44.1	1
Xtandem	27675	2-1_SDS	STQNILDAANNLIENNQNR	1071.527000	1071.515000	0.012000	2	9.1e-06	54.6	1
Xtandem	27387	2-2_Pellet	STQNILDAANNLIENNQNR	1071.527000	1071.975000	-0.448000	2	7.3e-04	41.3	1
Xtandem	26430	2-2_SDS	STQNILDAANNLIENNQNR	1071.527000	1071.985000	-0.458000	2	7.9e-09	64.4	1
Xtandem	28289	3-2_SDS	STQNILDAANNLIENNQNR	1071.527000	1072.095000	-0.568000	2	1.5e-06	61.1	1
Xtandem	28144	4_SDS	STQNILDAANNLIENNQNR	1071.527000	1071.555000	-0.028000	2	4.1e-09	60.4	1
Xtandem	3446-3454	Micyo_2_10_09_2D_Elute_1000mM	STQNILDAANNLIENNQNR	714.684600	714.683333	0.001267	3	3.4e-07	64.0	1
OMSSA	3446-3454	Micyo_2_10_09_2D_Elute_1000mM	STQNILDAANNLIENNQNR	714.682666666667	714.681666666667	0.000999999999862666	3	2.06146226475587e-16		1
Xtandem	3589-3596	Micyo_2_10_09_2D_Elute_100mM_091003212339	STQNILDAANNLIENNQNR	714.684600	714.686667	-0.002067	3	3.7e-06	53.7	1
OMSSA	3589-3596	Micyo_2_10_09_2D_Elute_100mM_091003212339	STQNILDAANNLIENNQNR	714.682666666667	714.682666666667	0	3	6.84840101396868e-15		1
Xtandem	4447	Micyo_2_10_09_2D_Elute_20mM_091003145633	STQNILDAANNLIENNQNR	714.684600	714.686667	-0.002067	3	3.9e-07	56.7	1
OMSSA	4447	Micyo_2_10_09_2D_Elute_20mM_091003145633	STQNILDAANNLIENNQNR	714.682666666667	714.682666666667	0	3	1.72259109658344e-14		1
OMSSA	4450	Micyo_2_10_09_2D_Elute_20mM_091003145633	STQNILDAANNLIENNQNR	1071.524	1071.5245	-0.000500000000101863	2	5.33161180016753e-10		1
Xtandem	4450	Micyo_2_10_09_2D_Elute_20mM_091003145633	STQNILDAANNLIENNQNR	1071.526900	1071.530000	-0.003100	2	6.2e-06	48.9	1
OMSSA	3946-3953	Micyo_2_10_09_2D_Elute_25mM_091003161355	STQNILDAANNLIENNQNR	1071.524	1071.5235	0.00049999999987449	2	9.38292117457899e-15		1
Xtandem	3946-3953	Micyo_2_10_09_2D_Elute_25mM_091003161355	STQNILDAANNLIENNQNR	1071.526900	1071.525000	0.001900	2	3.9e-06	53.3	1
Xtandem	3949-3955	Micyo_2_10_09_2D_Elute_25mM_091003161355	STQNILDAANNLIENNQNR	714.684600	714.683333	0.001267	3	3.6e-07	67.6	1
OMSSA	3949-3955	Micyo_2_10_09_2D_Elute_25mM_091003161355	STQNILDAANNLIENNQNR	714.682666666667	714.682666666667	0	3	5.03844044384284e-17		1
Xtandem	3727-3734	Micyo_2_10_09_2D_Elute_30mM_091003173121	STQNILDAANNLIENNQNR	714.684600	714.683333	0.001267	3	3.8e-08	58.1	1
OMSSA	3727-3734	Micyo_2_10_09_2D_Elute_30mM_091003173121	STQNILDAANNLIENNQNR	714.682666666667	714.682666666667	0	3	9.73410639718317e-15		1
OMSSA	3739	Micyo_2_10_09_2D_Elute_30mM_091003173121	STQNILDAANNLIENNQNR	1071.524	1071.5245	-0.000500000000101863	2	3.92909361289165e-15		1
Xtandem	3739	Micyo_2_10_09_2D_Elute_30mM_091003173121	STQNILDAANNLIENNQNR	1071.526900	1071.530000	-0.003100	2	5.7e-07	57.3	1
OMSSA	3587-3598	Micyo_2_10_09_2D_Elute_40mM_091003184846	STQNILDAANNLIENNQNR	1071.524	1071.5235	0.00049999999987449	2	5.99483380982794e-17		1
Xtandem	3587-3598	Micyo_2_10_09_2D_Elute_40mM_091003184846	STQNILDAANNLIENNQNR	1071.526900	1071.525000	0.001900	2	5.5e-11	77.7	1
Xtandem	3590-3596	Micyo_2_10_09_2D_Elute_40mM_091003184846	STQNILDAANNLIENNQNR	714.684600	714.683333	0.001267	3	3.8e-07	56.1	1
OMSSA	3590-3596	Micyo_2_10_09_2D_Elute_40mM_091003184846	STQNILDAANNLIENNQNR	714.682666666667	714.681666666667	0.000999999999862666	3	2.1481188758586e-16		1
OMSSA	3838	Micyo_2_10_09_2D_Elute_500mM	STQNILDAANNLIENNQNR	714.682666666667	714.682666666667	0	3	1.66107327466162e-07		1
Xtandem	3838	Micyo_2_10_09_2D_Elute_500mM	STQNILDAANNLIENNQNR	714.684600	714.683333	0.001267	3	4.4e-05	43.2	1
Xtandem	3414-3419	Micyo_2_10_09_2D_Elute_50mM_091003200613	STQNILDAANNLIENNQNR	714.684600	714.686667	-0.002067	3	1.5e-07	63.3	1
OMSSA	3414-3419	Micyo_2_10_09_2D_Elute_50mM_091003200613	STQNILDAANNLIENNQNR	714.682666666667	714.682666666667	0	3	1.56608009163301e-17		1
OMSSA	3422-3430	Micyo_2_10_09_2D_Elute_50mM_091003200613	STQNILDAANNLIENNQNR	1071.524	1071.5235	0.00049999999987449	2	2.04903197707424e-18		1
Xtandem	3422-3430	Micyo_2_10_09_2D_Elute_50mM_091003200613	STQNILDAANNLIENNQNR	1071.526900	1071.525000	0.001900	2	1.4e-11	69.8	1
Xtandem	19764	1-1_Pellet	TNQNIVSAFVK	610.832000	611.225000	-0.393000	2	2.8e-07	45.7	1
Xtandem	18611	3-2_SDS	TNQNIVSAFVK	610.832000	611.195000	-0.363000	2	2.7e-03	34.0	1
OMSSA	5847-5853	Micyo_2_10_09_2D_Elute_5mM	TNQNIVSAFVK	610.828	610.8275	0.000499999999988177	2	0.00029833846134722		1
Xtandem	5847-5853	Micyo_2_10_09_2D_Elute_5mM	TNQNIVSAFVK	610.831900	610.830000	0.001900	2	4.1e-06	46.2	1
OMSSA	4803-4811	Micyo_2_10_09_2D_load_091003095248	TNQNIVSAFVK	610.828	610.8285	-0.000499999999988177	2	4.01103806183581e-11		1
Xtandem	4803-4811	Micyo_2_10_09_2D_load_091003095248	TNQNIVSAFVK	610.831900	610.830000	0.001900	2	1.1e-08	60.7	1
OMSSA	4195	Micyo_2_10_09_2D_Elute_15mM_091003133905	VELSEIPLSDYR	710.8625	710.8625	0	2	6.0413034185722e-10		1
OMSSA	3259	Micyo_2_10_09_2D_Elute_25mM	VELSEIPLSDYR	710.8625	710.8625	0	2	1.10943169654303e-10		1
OMSSA	2975-2981	Micyo_2_10_09_2D_Elute_30mM	VELSEIPLSDYR	710.8625	710.8625	0	2	4.48203922440542e-08		1
OMSSA	3771-3778	Micyo_2_10_09_2D_Elute_10mM_091003122141	VGDPDQTIYSWR	718.8365	718.8375	-0.000999999999976353	2	7.26764262754695e-07		1
OMSSA	3871-3878	Micyo_2_10_09_2D_Elute_10mM_091003122141	VGDPDQTIYSWR	718.8365	718.8375	-0.000999999999976353	2	2.69952851323074e-08		1
OMSSA	3509-3517	Micyo_2_10_09_2D_Elute_15mM	VGDPDQTIYSWR	718.8365	718.8385	-0.00199999999995271	2	0.000190469408553165		1
OMSSA	3602	Micyo_2_10_09_2D_Elute_15mM_091003133905	VGDPDQTIYSWR	718.8365	718.8375	-0.000999999999976353	2	0.00660559751981747		1
OMSSA	3072-3076	Micyo_2_10_09_2D_Elute_20mM	VGDPDQTIYSWR	718.8365	718.8365	0	2	2.8873848622584e-06		1
OMSSA	2644-2649	Micyo_2_10_09_2D_Elute_25mM	VGDPDQTIYSWR	718.8365	718.8365	0	2	5.74265577543683e-05		1
OMSSA	3112-3118	Micyo_2_10_09_2D_load_091003095248	VGMNQGVFPAQK	638.3215	638.3225	-0.000999999999976353	2	7.93562936948081e-05		1
Xtandem	27762	4_Pellet	VIDNSDPYAFEQIINVPPK	1080.051000	1080.405000	-0.354000	2	3.2e-04	42.6	1
Xtandem	25058	1-1_SDS	VIDNSDPYAFEQIINVPPKK	1144.098500	1145.215000	-1.116500	2	5.6e-03	35.7	1
Xtandem	25599	1-1_SDS	VIDNSDPYAFEQIINVPPKK	1144.098500	1144.565000	-0.466500	2	1.4e-04	42.4	1
Xtandem	25086	2-1_SDS	VIDNSDPYAFEQIINVPPKK	1144.098500	1144.575000	-0.476500	2	7.8e-04	47.3	1
Xtandem	24255	2-2_SDS	VIDNSDPYAFEQIINVPPKK	1144.098500	1144.435000	-0.336500	2	2.7e-06	45.2	1
Xtandem	25766	3-2_SDS	VIDNSDPYAFEQIINVPPKK	1144.098500	1144.545000	-0.446500	2	2.8e-05	43.2	1
Xtandem	25994	3-2_SDS	VIDNSDPYAFEQIINVPPKK	1144.098500	1144.545000	-0.446500	2	4.8e-05	37.9	1
Xtandem	24936	4_Pellet	VIDNSDPYAFEQIINVPPKK	1144.098500	1144.655000	-0.556500	2	4.8e-04	35.4	1
Xtandem	26035	4_SDS	VIDNSDPYAFEQIINVPPKK	1144.098500	1144.685000	-0.586500	2	1.2e-03	38.8	1
Xtandem	26370	4_SDS	VIDNSDPYAFEQIINVPPKK	1144.098500	1144.515000	-0.416500	2	5.4e-03	35.2	1
Xtandem	12559	2-1_Pellet	VLDQNSTSEYEEER	849.873000	850.265000	-0.392000	2	2.7e-13	74.7	1
Xtandem	12625	2-1_Pellet	VLDQNSTSEYEEER	849.873000	849.995000	-0.122000	2	3.9e-03	35.1	1
Xtandem	11605	4_Digitonin	VLDQNSTSEYEEER	849.873000	850.685000	-0.812000	2	2.6e-03	33.8	1
OMSSA	9857	1-2_SDS	VLDQNSTSEYEEERR	618.947	618.992666666667	-0.0456666666666479	3	0.000642477817141453		1
OMSSA	16761	4_Digitonin	VTKM+15.9949SSQNILLQL	497.606	497.642666666667	-0.0366666666666902	3	0.00964374864951808		1
Xtandem	21968	1-1_Digitonin	Y+79.9663LKANDDR	537.731000	538.085000	-0.354000	2	1.1e-03	35.8	1
gi|54020223|ref|YP_116021.1| 46kd surface antigen precursor [Mycoplasma hyopneumoniae 232]	71.36	0	756	756	56	56
Engine	Scans	File	Sequence	Theoretical m/z	Measured m/z	Delta m/z	Charge	E-value	HyperScore	Proteins
OMSSA	2853-2856	Micyo_2_10_09_2D_load_091002172423	APENGSGVGTAVNTIADK	850.9185	850.9185	0	2	1.32289807365858e-15		1
OMSSA	3202-3208	Micyo_2_10_09_2D_load_091003095248	APENGSGVGTAVNTIADK	850.9185	850.9185	0	2	7.18545288727731e-17		1
OMSSA	2206-2210	Micyo_2_10_09_2D_load_091003095248	APNDGMAEQAITK	673.3175	673.3165	0.000999999999976353	2	6.48674344861927e-13		1
Xtandem	9333	2-2_Tween	AVGSKPASIFK	552.821000	552.765000	0.056000	2	5.3e-04	37.6	1
Xtandem	7689	3-2_SDS	AVGSKPASIFK	552.821000	553.145000	-0.324000	2	3.2e-06	54.6	1
Xtandem	2781-2786	Micyo_2_10_09_2D_Elute_10mM_091003122141	AVGSKPASIFK	552.820800	552.820000	0.000800	2	4.9e-03	34.1	1
Xtandem	2875-2882	Micyo_2_10_09_2D_Elute_10mM_091003122141	AVGSKPASIFK	552.820800	552.820000	0.000800	2	2.1e-03	35.7	1
Xtandem	2963	Micyo_2_10_09_2D_Elute_10mM_091003122141	AVGSKPASIFK	552.820800	552.820000	0.000800	2	2.9e-03	33.5	1
Xtandem	2991	Micyo_2_10_09_2D_Elute_10mM_091003122141	AVGSKPASIFK	552.820800	552.820000	0.000800	2	6.9e-04	33.6	1
OMSSA	2349-2357	Micyo_2_10_09_2D_Elute_15mM	AVGSKPASIFK	552.8165	552.8165	0	2	7.0646967076464e-06		1
Xtandem	2349-2357	Micyo_2_10_09_2D_Elute_15mM	AVGSKPASIFK	552.820800	552.820000	0.000800	2	1.1e-04	57.2	1
Xtandem	2443-2447	Micyo_2_10_09_2D_Elute_15mM	AVGSKPASIFK	552.820800	552.820000	0.000800	2	3.0e-04	39.8	1
Xtandem	1765-1770	Micyo_2_10_09_2D_Elute_20mM	AVGSKPASIFK	552.820800	552.820000	0.000800	2	6.1e-03	35.4	1
OMSSA	2391	Micyo_2_10_09_2D_Elute_100mM	DAQNNWLTQQANLSPAPK	998.4915	998.4895	0.00199999999995271	2	5.08804560262352e-09		1
OMSSA	3536-3541	Micyo_2_10_09_2D_Elute_10mM	DAQNNWLTQQANLSPAPK	998.4915	998.4905	0.000999999999976353	2	1.58044468415768e-18		1
OMSSA	3539-3542	Micyo_2_10_09_2D_Elute_10mM	DAQNNWLTQQANLSPAPK	665.994333333333	665.993666666667	0.000666666666688798	3	1.92771010803547e-15		1
OMSSA	3627	Micyo_2_10_09_2D_Elute_10mM	DAQNNWLTQQANLSPAPK	998.4915	998.4915	0	2	1.95185269482835e-17		1
OMSSA	3659-3665	Micyo_2_10_09_2D_Elute_10mM_091003122141	DAQNNWLTQQANLSPAPK	998.4915	998.4905	0.000999999999976353	2	2.5265002014738e-19		1
OMSSA	3660-3664	Micyo_2_10_09_2D_Elute_10mM_091003122141	DAQNNWLTQQANLSPAPK	665.994333333333	665.993666666667	0.000666666666688798	3	1.78473835656133e-16		1
OMSSA	3751-3758	Micyo_2_10_09_2D_Elute_10mM_091003122141	DAQNNWLTQQANLSPAPK	665.994333333333	665.993666666667	0.000666666666688798	3	1.01711175721767e-13		1
OMSSA	3752	Micyo_2_10_09_2D_Elute_10mM_091003122141	DAQNNWLTQQANLSPAPK	998.4915	998.4905	0.000999999999976353	2	1.95961503269533e-16		1
OMSSA	3772	Micyo_2_10_09_2D_Elute_10mM_091003122141	DAQNNWLTQQANLSPAPK	998.4915	998.4905	0.000999999999976353	2	3.99148320943336e-11		1
OMSSA	3405-3410	Micyo_2_10_09_2D_Elute_15mM	DAQNNWLTQQANLSPAPK	998.4915	998.4905	0.000999999999976353	2	7.42158042937358e-18		1
OMSSA	3406-3411	Micyo_2_10_09_2D_Elute_15mM	DAQNNWLTQQANLSPAPK	665.994333333333	665.993666666667	0.000666666666688798	3	7.69762883045912e-17		1
OMSSA	3497	Micyo_2_10_09_2D_Elute_15mM	DAQNNWLTQQANLSPAPK	665.994333333333	665.993666666667	0.000666666666688798	3	7.51091883765065e-07		1
OMSSA	3506-3511	Micyo_2_10_09_2D_Elute_15mM_091003133905	DAQNNWLTQQANLSPAPK	665.994333333333	665.993666666667	0.000666666666688798	3	7.39872754556649e-17		1
OMSSA	3512-3518	Micyo_2_10_09_2D_Elute_15mM_091003133905	DAQNNWLTQQANLSPAPK	998.4915	998.4915	0	2	2.90360802899361e-18		1
OMSSA	3038-3042	Micyo_2_10_09_2D_Elute_20mM	DAQNNWLTQQANLSPAPK	998.4915	998.4905	0.000999999999976353	2	3.44274809623351e-19		1
OMSSA	3039-3043	Micyo_2_10_09_2D_Elute_20mM	DAQNNWLTQQANLSPAPK	665.994333333333	665.993666666667	0.000666666666688798	3	1.97098208650725e-19		1
OMSSA	3030	Micyo_2_10_09_2D_Elute_20mM_091003145633	DAQNNWLTQQANLSPAPK	998.4915	998.4905	0.000999999999976353	2	7.34606799870577e-13		1
OMSSA	2700-2706	Micyo_2_10_09_2D_Elute_25mM	DAQNNWLTQQANLSPAPK	665.994333333333	665.993666666667	0.000666666666688798	3	3.39050098490857e-18		1
OMSSA	2701-2707	Micyo_2_10_09_2D_Elute_25mM	DAQNNWLTQQANLSPAPK	998.4915	998.4905	0.000999999999976353	2	1.20108265835012e-17		1
OMSSA	2501-2506	Micyo_2_10_09_2D_Elute_30mM	DAQNNWLTQQANLSPAPK	998.4915	998.4895	0.00199999999995271	2	3.18325268048407e-17		1
OMSSA	2505-2509	Micyo_2_10_09_2D_Elute_30mM	DAQNNWLTQQANLSPAPK	665.994333333333	665.993666666667	0.000666666666688798	3	1.5981970273598e-17		1
OMSSA	2413-2419	Micyo_2_10_09_2D_Elute_40mM	DAQNNWLTQQANLSPAPK	998.4915	998.4905	0.000999999999976353	2	3.48404964487195e-16		1
OMSSA	2418-2424	Micyo_2_10_09_2D_Elute_40mM	DAQNNWLTQQANLSPAPK	665.994333333333	665.993666666667	0.000666666666688798	3	1.06271990082575e-17		1
OMSSA	2307-2318	Micyo_2_10_09_2D_Elute_50mM	DAQNNWLTQQANLSPAPK	998.4915	998.4905	0.000999999999976353	2	2.12578353328587e-14		1
OMSSA	4011	Micyo_2_10_09_2D_Elute_5mM_091003110320	DAQNNWLTQQANLSPAPK	998.4915	998.4905	0.000999999999976353	2	5.0427087083717e-13		1
OMSSA	4013-4019	Micyo_2_10_09_2D_Elute_5mM_091003110320	DAQNNWLTQQANLSPAPK	665.994333333333	665.994666666667	-0.000333333333287555	3	8.02905176368185e-13		1
OMSSA	4025	Micyo_2_10_09_2D_Elute_5mM_091003110320	DAQNNWLTQQANLSPAPK	998.4915	998.4915	0	2	4.27956329244369e-15		1
OMSSA	4097-4105	Micyo_2_10_09_2D_Elute_5mM_091003110320	DAQNNWLTQQANLSPAPK	665.994333333333	665.993666666667	0.000666666666688798	3	7.9353698970029e-17		1
OMSSA	4104-4111	Micyo_2_10_09_2D_Elute_5mM_091003110320	DAQNNWLTQQANLSPAPK	998.4915	998.4905	0.000999999999976353	2	2.4642763380541e-18		1
OMSSA	4189-4195	Micyo_2_10_09_2D_Elute_5mM_091003110320	DAQNNWLTQQANLSPAPK	665.994333333333	665.993666666667	0.000666666666688798	3	7.05310801929482e-302		1
OMSSA	4194-4202	Micyo_2_10_09_2D_Elute_5mM_091003110320	DAQNNWLTQQANLSPAPK	998.4915	998.4905	0.000999999999976353	2	3.5741967752662e-20		1
OMSSA	4681	Micyo_2_10_09_2D_load_091003095248	DAQNNWLTQQANLSPAPK	665.994333333333	665.993666666667	0.000666666666688798	3	1.28997805503288e-14		1
OMSSA	4695	Micyo_2_10_09_2D_load_091003095248	DAQNNWLTQQANLSPAPK	998.4915	998.4905	0.000999999999976353	2	5.00082102580843e-19		1
OMSSA	4703	Micyo_2_10_09_2D_load_091003095248	DAQNNWLTQQANLSPAPK	665.994333333333	665.993666666667	0.000666666666688798	3	1.86072139406157e-12		1
OMSSA	2013-2018	Micyo_2_10_09_2D_Elute_1000mM	DGAFDSIDQM+15.9949NEYLK	881.378	881.3785	-0.000499999999988177	2	1.97032667291501e-16		1
OMSSA	3323-3325	Micyo_2_10_09_2D_Elute_1000mM	DGAFDSIDQMNEYLK	873.3805	873.3805	0	2	1.28151558729592e-17		1
OMSSA	1835-1841	Micyo_2_10_09_2D_Elute_1000mM_091004011557	DGAFDSIDQM+15.9949NEYLK	881.378	881.3785	-0.000499999999988177	2	4.16431983192967e-14		1
OMSSA	3149-3155	Micyo_2_10_09_2D_Elute_1000mM_091004011557	DGAFDSIDQMNEYLK	873.3805	873.3805	0	2	3.71172712074832e-19		1
OMSSA	2298-2301	Micyo_2_10_09_2D_Elute_100mM	DGAFDSIDQM+15.9949NEYLK	881.378	881.3785	-0.000499999999988177	2	4.82107047241592e-13		1
OMSSA	2280	Micyo_2_10_09_2D_Elute_100mM_091003212339	DGAFDSIDQM+15.9949NEYLK	881.378	881.3775	0.000499999999988177	2	4.62817203470009e-12		1
OMSSA	2294	Micyo_2_10_09_2D_Elute_100mM_091003212339	DGAFDSIDQM+15.9949NEYLK	881.378	881.3785	-0.000499999999988177	2	1.18619921622235e-11		1
OMSSA	3475-3479	Micyo_2_10_09_2D_Elute_100mM_091003212339	DGAFDSIDQMNEYLK	873.3805	873.3805	0	2	2.91660961739721e-17		1
OMSSA	3279-3290	Micyo_2_10_09_2D_Elute_15mM	DGAFDSIDQM+15.9949NEYLK	881.378	881.3785	-0.000499999999988177	2	5.45389923369037e-16		1
OMSSA	3356	Micyo_2_10_09_2D_Elute_15mM_091003133905	DGAFDSIDQM+15.9949NEYLK	881.378	881.3775	0.000499999999988177	2	1.22319666065339e-12		1
OMSSA	3375	Micyo_2_10_09_2D_Elute_15mM_091003133905	DGAFDSIDQM+15.9949NEYLK	881.378	881.3775	0.000499999999988177	2	2.68407557840378e-13		1
OMSSA	2916-2921	Micyo_2_10_09_2D_Elute_20mM	DGAFDSIDQM+15.9949NEYLK	881.378	881.3775	0.000499999999988177	2	3.98351878665037e-14		1
OMSSA	2870-2877	Micyo_2_10_09_2D_Elute_20mM_091003145633	DGAFDSIDQM+15.9949NEYLK	881.378	881.3775	0.000499999999988177	2	3.2608691484365e-18		1
OMSSA	4912-4918	Micyo_2_10_09_2D_Elute_250mM	DGAFDSIDQMNEYLK	873.3805	873.3805	0	2	8.29580056255774e-20		1
OMSSA	5005	Micyo_2_10_09_2D_Elute_250mM	DGAFDSIDQMNEYLK	873.3805	873.3805	0	2	2.1745644016606e-17		1
OMSSA	4693-4697	Micyo_2_10_09_2D_Elute_250mM_091003224106	DGAFDSIDQMNEYLK	873.3805	873.3805	0	2	1.23276616726537e-18		1
OMSSA	2590-2602	Micyo_2_10_09_2D_Elute_25mM	DGAFDSIDQM+15.9949NEYLK	881.378	881.3775	0.000499999999988177	2	9.23052568353778e-15		1
OMSSA	2512-2518	Micyo_2_10_09_2D_Elute_25mM_091003161355	DGAFDSIDQM+15.9949NEYLK	881.378	881.3775	0.000499999999988177	2	1.82688757540987e-15		1
OMSSA	2397-2402	Micyo_2_10_09_2D_Elute_30mM	DGAFDSIDQM+15.9949NEYLK	881.378	881.3785	-0.000499999999988177	2	5.38669484081527e-13		1
OMSSA	2360-2365	Micyo_2_10_09_2D_Elute_30mM_091003173121	DGAFDSIDQM+15.9949NEYLK	881.378	881.3785	-0.000499999999988177	2	1.20407227739655e-13		1
OMSSA	3595	Micyo_2_10_09_2D_Elute_30mM_091003173121	DGAFDSIDQMNEYLK	873.3805	873.3825	-0.00200000000006639	2	0.000747086614853671		1
OMSSA	2325-2328	Micyo_2_10_09_2D_Elute_40mM	DGAFDSIDQM+15.9949NEYLK	881.378	881.3785	-0.000499999999988177	2	1.96191561649538e-15		1
OMSSA	2270-2273	Micyo_2_10_09_2D_Elute_40mM_091003184846	DGAFDSIDQM+15.9949NEYLK	881.378	881.3785	-0.000499999999988177	2	1.39838331957329e-10		1
OMSSA	3461-3465	Micyo_2_10_09_2D_Elute_40mM_091003184846	DGAFDSIDQMNEYLK	873.3805	873.3815	-0.000999999999976353	2	2.00296202853634e-14		1
OMSSA	3689-3694	Micyo_2_10_09_2D_Elute_500mM	DGAFDSIDQMNEYLK	873.3805	873.3805	0	2	1.40376964726488e-19		1
OMSSA	2146-2153	Micyo_2_10_09_2D_Elute_500mM_091003235831	DGAFDSIDQM+15.9949NEYLK	881.378	881.3785	-0.000499999999988177	2	1.05763322968972e-18		1
OMSSA	3467-3474	Micyo_2_10_09_2D_Elute_500mM_091003235831	DGAFDSIDQMNEYLK	873.3805	873.3805	0	2	3.30251307950808e-19		1
OMSSA	2225-2230	Micyo_2_10_09_2D_Elute_50mM	DGAFDSIDQM+15.9949NEYLK	881.378	881.3785	-0.000499999999988177	2	3.55462484987832e-10		1
OMSSA	2137-2142	Micyo_2_10_09_2D_Elute_50mM_091003200613	DGAFDSIDQM+15.9949NEYLK	881.378	881.3785	-0.000499999999988177	2	1.36252705726707e-12		1
OMSSA	3294-3301	Micyo_2_10_09_2D_Elute_50mM_091003200613	DGAFDSIDQMNEYLK	873.3805	873.3805	0	2	6.94006450210714e-16		1
OMSSA	4107	Micyo_2_10_09_2D_Elute_5mM_091003110320	DGAFDSIDQM+15.9949NEYLK	881.378	881.3785	-0.000499999999988177	2	3.80082159825448e-13		1
OMSSA	4133	Micyo_2_10_09_2D_Elute_5mM_091003110320	DGAFDSIDQM+15.9949NEYLK	881.378	881.3785	-0.000499999999988177	2	1.53458503022959e-15		1
Xtandem	10605	1-1_SDS	DGDQNMTIYKPDK	762.850000	763.735000	-0.885000	2	1.8e-05	56.6	1
Xtandem	10883	1-1_Tween	DGDQNMTIYKPDK	762.850000	763.665000	-0.815000	2	1.7e-06	51.4	1
Xtandem	10656	1-2_SDS	DGDQNMTIYKPDK	762.850000	763.255000	-0.405000	2	1.9e-05	51.5	1
Xtandem	11480	2-1_Tween	DGDQNMTIYKPDK	762.850000	763.675000	-0.825000	2	5.6e-04	37.5	1
Xtandem	11910	2-1_Tween	DGDQNMTIYKPDK	762.850000	763.415000	-0.565000	2	1.0e-03	38.7	1
Xtandem	11957	2-1_Tween	DGDQNMTIYKPDK	762.850000	763.435000	-0.585000	2	1.7e-03	41.9	1
Xtandem	12014	2-1_Tween	DGDQNMTIYKPDK	762.850000	763.415000	-0.565000	2	3.3e-03	36.4	1
Xtandem	12097	2-1_Tween	DGDQNMTIYKPDK	762.850000	763.155000	-0.305000	2	1.6e-04	40.5	1
Xtandem	10198	3-2_Digitonin	DGDQNMTIYKPDK	762.850000	763.685000	-0.835000	2	2.2e-04	39.8	1
Xtandem	1664-1669	Micyo_2_10_09_2D_Elute_10mM	DGDQNMTIYKPDK	762.850150	762.850000	0.000150	2	7.8e-05	41.3	1
OMSSA	1682-1688	Micyo_2_10_09_2D_Elute_10mM	DGDQNMTIYKPDK	508.897666666667	508.897666666667	0	3	1.05896858828373e-07		1
Xtandem	1682-1688	Micyo_2_10_09_2D_Elute_10mM	DGDQNMTIYKPDK	508.900100	508.900000	0.000100	3	5.2e-03	38.1	1
OMSSA	1745-1750	Micyo_2_10_09_2D_Elute_10mM	DGDQNMTIYKPDK	762.8465	762.8465	0	2	0.00447906831773932		1
Xtandem	1745-1750	Micyo_2_10_09_2D_Elute_10mM	DGDQNMTIYKPDK	762.850150	762.850000	0.000150	2	4.4e-05	39.9	1
OMSSA	1762-1765	Micyo_2_10_09_2D_Elute_10mM	DGDQNMTIYKPDK	508.897666666667	508.897666666667	0	3	5.6432703570824e-09		1
Xtandem	1762-1765	Micyo_2_10_09_2D_Elute_10mM	DGDQNMTIYKPDK	508.900100	508.900000	0.000100	3	9.1e-04	35.7	1
Xtandem	1833-1838	Micyo_2_10_09_2D_Elute_10mM	DGDQNMTIYKPDK	762.850150	762.850000	0.000150	2	3.6e-06	49.7	1
OMSSA	1833-1838	Micyo_2_10_09_2D_Elute_10mM	DGDQNMTIYKPDK	762.8465	762.8465	0	2	0.00315784279642731		1
Xtandem	1844-1848	Micyo_2_10_09_2D_Elute_10mM	DGDQNMTIYKPDK	508.900100	508.900000	0.000100	3	2.3e-03	41.5	1
OMSSA	1844-1848	Micyo_2_10_09_2D_Elute_10mM	DGDQNMTIYKPDK	508.897666666667	508.897666666667	0	3	2.02175886775359e-07		1
Xtandem	1921-1928	Micyo_2_10_09_2D_Elute_10mM	DGDQNMTIYKPDK	508.900100	508.900000	0.000100	3	5.5e-03	38.3	1
OMSSA	1921-1928	Micyo_2_10_09_2D_Elute_10mM	DGDQNMTIYKPDK	508.897666666667	508.897666666667	0	3	9.01014740087159e-05		1
OMSSA	2012-2020	Micyo_2_10_09_2D_Elute_10mM	DGDQNMTIYKPDK	508.897666666667	508.897666666667	0	3	0.00051841649687042		1
Xtandem	2026	Micyo_2_10_09_2D_Elute_10mM	DGDQNMTIYKPDK	762.850150	762.850000	0.000150	2	7.4e-03	33.0	1
OMSSA	2100	Micyo_2_10_09_2D_Elute_10mM	DGDQNMTIYKPDK	508.897666666667	508.897666666667	0	3	0.00608608320145542		1
Xtandem	1774	Micyo_2_10_09_2D_Elute_10mM_091003122141	DGDQNMTIYKPDK	762.850150	762.850000	0.000150	2	9.4e-03	35.6	1
Xtandem	1798-1801	Micyo_2_10_09_2D_Elute_10mM_091003122141	DGDQNMTIYKPDK	508.900100	508.900000	0.000100	3	5.5e-03	33.8	1
OMSSA	1798-1801	Micyo_2_10_09_2D_Elute_10mM_091003122141	DGDQNMTIYKPDK	508.897666666667	508.897666666667	0	3	0.000198588230255707		1
Xtandem	1864-1868	Micyo_2_10_09_2D_Elute_10mM_091003122141	DGDQNMTIYKPDK	762.850150	762.850000	0.000150	2	1.2e-03	33.9	1
OMSSA	1874-1878	Micyo_2_10_09_2D_Elute_10mM_091003122141	DGDQNMTIYKPDK	508.897666666667	508.897666666667	0	3	0.000110914340201998		1
Xtandem	1874-1878	Micyo_2_10_09_2D_Elute_10mM_091003122141	DGDQNMTIYKPDK	508.900100	508.900000	0.000100	3	3.5e-03	36.9	1
OMSSA	1960-1964	Micyo_2_10_09_2D_Elute_10mM_091003122141	DGDQNMTIYKPDK	508.897666666667	508.897666666667	0	3	0.00050599964884792		1
Xtandem	1559-1562	Micyo_2_10_09_2D_Elute_15mM	DGDQNMTIYKPDK	508.900100	508.900000	0.000100	3	4.4e-03	35.3	1
OMSSA	1559-1562	Micyo_2_10_09_2D_Elute_15mM	DGDQNMTIYKPDK	508.897666666667	508.897666666667	0	3	0.000150704559854501		1
OMSSA	1577-1592	Micyo_2_10_09_2D_Elute_15mM	DGDQNMTIYKPDK	762.8465	762.8465	0	2	0.000730530471333834		1
Xtandem	1577-1592	Micyo_2_10_09_2D_Elute_15mM	DGDQNMTIYKPDK	762.850150	762.850000	0.000150	2	1.2e-03	39.8	1
OMSSA	1306-1311	Micyo_2_10_09_2D_Elute_20mM	DGDQNMTIYKPDK	508.897666666667	508.897666666667	0	3	0.00245175187361268		1
Xtandem	1342-1346	Micyo_2_10_09_2D_Elute_20mM_091003145633	DGDQNMTIYKPDK	508.900100	508.900000	0.000100	3	8.5e-03	32.8	1
OMSSA	1342-1346	Micyo_2_10_09_2D_Elute_20mM_091003145633	DGDQNMTIYKPDK	508.897666666667	508.897666666667	0	3	3.40940923128015e-05		1
OMSSA	1486	Micyo_2_10_09_2D_Elute_250mM_091003224106	DGDQNMTIYKPDK	508.897666666667	508.897666666667	0	3	0.00577368941927962		1
Xtandem	1486	Micyo_2_10_09_2D_Elute_250mM_091003224106	DGDQNMTIYKPDK	508.900100	508.900000	0.000100	3	8.0e-04	36.5	1
OMSSA	1150-1152	Micyo_2_10_09_2D_Elute_25mM	DGDQNMTIYKPDK	508.897666666667	508.897666666667	0	3	0.000846210640720158		1
Xtandem	1150-1152	Micyo_2_10_09_2D_Elute_25mM	DGDQNMTIYKPDK	508.900100	508.900000	0.000100	3	4.3e-03	37.7	1
Xtandem	1195-1199	Micyo_2_10_09_2D_Elute_25mM_091003161355	DGDQNMTIYKPDK	508.900100	508.900000	0.000100	3	1.0e-02	31.2	1
OMSSA	1133-1135	Micyo_2_10_09_2D_Elute_30mM_091003173121	DGDQNMTIYKPDK	508.897666666667	508.897666666667	0	3	0.00165422004710182		1
Xtandem	1133-1135	Micyo_2_10_09_2D_Elute_30mM_091003173121	DGDQNMTIYKPDK	508.900100	508.900000	0.000100	3	4.0e-03	35.0	1
OMSSA	4614-4619	Micyo_2_10_09_2D_Elute_5mM	DGDQNM+15.9949TIYKPDK	514.229333333333	514.228666666667	0.000666666666688798	3	8.78799602402954e-05		1
OMSSA	4615	Micyo_2_10_09_2D_Elute_5mM	DGDQNM+15.9949TIYKPDK	770.844	770.8435	0.000500000000101863	2	3.34009637776778e-05		1
OMSSA	4648	Micyo_2_10_09_2D_Elute_5mM	DGDQNM+15.9949TIYKPDK	770.844	770.8435	0.000500000000101863	2	3.39235714546187e-06		1
OMSSA	4714	Micyo_2_10_09_2D_Elute_5mM	DGDQNM+15.9949TIYKPDK	514.229333333333	514.228666666667	0.000666666666688798	3	3.49764115463425e-07		1
OMSSA	4738-4743	Micyo_2_10_09_2D_Elute_5mM	DGDQNM+15.9949TIYKPDK	770.844	770.8435	0.000500000000101863	2	0.000543950342401977		1
OMSSA	4811-4818	Micyo_2_10_09_2D_Elute_5mM	DGDQNM+15.9949TIYKPDK	514.229333333333	514.228666666667	0.000666666666688798	3	2.06812189752388e-07		1
OMSSA	4831	Micyo_2_10_09_2D_Elute_5mM	DGDQNM+15.9949TIYKPDK	770.844	770.8435	0.000500000000101863	2	0.00069197422623958		1
OMSSA	5309	Micyo_2_10_09_2D_Elute_5mM	DGDQNMTIYKPDK	508.897666666667	508.897666666667	0	3	0.00364145520113746		1
Xtandem	5311-5316	Micyo_2_10_09_2D_Elute_5mM	DGDQNMTIYKPDK	762.850150	762.850000	0.000150	2	1.4e-06	44.2	1
OMSSA	5311-5316	Micyo_2_10_09_2D_Elute_5mM	DGDQNMTIYKPDK	762.8465	762.8455	0.000999999999976353	2	6.02192479955363e-05		1
OMSSA	5323	Micyo_2_10_09_2D_Elute_5mM	DGDQNMTIYKPDK	508.897666666667	508.897666666667	0	3	0.000157107336738107		1
Xtandem	5323	Micyo_2_10_09_2D_Elute_5mM	DGDQNMTIYKPDK	508.900100	508.900000	0.000100	3	9.1e-04	42.4	1
Xtandem	5401-5407	Micyo_2_10_09_2D_Elute_5mM	DGDQNMTIYKPDK	762.850150	762.850000	0.000150	2	3.4e-05	49.6	1
OMSSA	5401-5407	Micyo_2_10_09_2D_Elute_5mM	DGDQNMTIYKPDK	762.8465	762.8465	0	2	1.75032820572192e-08		1
OMSSA	5454-5461	Micyo_2_10_09_2D_Elute_5mM	DGDQNMTIYKPDK	508.897666666667	508.897666666667	0	3	2.94897956582971e-07		1
Xtandem	5454-5461	Micyo_2_10_09_2D_Elute_5mM	DGDQNMTIYKPDK	508.900100	508.900000	0.000100	3	2.5e-03	39.2	1
Xtandem	5501-5508	Micyo_2_10_09_2D_Elute_5mM	DGDQNMTIYKPDK	762.850150	762.850000	0.000150	2	4.8e-05	51.2	1
OMSSA	5501-5508	Micyo_2_10_09_2D_Elute_5mM	DGDQNMTIYKPDK	762.8465	762.8465	0	2	1.35033144748007e-08		1
OMSSA	4378-4381	Micyo_2_10_09_2D_Elute_5mM_091003110320	DGDQNM+15.9949TIYKPDK	514.229333333333	514.229666666667	-0.000333333333401242	3	2.74363327212241e-08		1
OMSSA	4466-4473	Micyo_2_10_09_2D_Elute_5mM_091003110320	DGDQNM+15.9949TIYKPDK	514.229333333333	514.229666666667	-0.000333333333401242	3	5.90899897608391e-07		1
OMSSA	4552-4560	Micyo_2_10_09_2D_Elute_5mM_091003110320	DGDQNM+15.9949TIYKPDK	514.229333333333	514.228666666667	0.000666666666688798	3	3.52401383902409e-08		1
OMSSA	4651	Micyo_2_10_09_2D_Elute_5mM_091003110320	DGDQNM+15.9949TIYKPDK	514.229333333333	514.229666666667	-0.000333333333401242	3	6.39856749017471e-05		1
OMSSA	4699	Micyo_2_10_09_2D_Elute_5mM_091003110320	DGDQNM+15.9949TIYKPDK	514.229333333333	514.229666666667	-0.000333333333401242	3	6.90873900121947e-06		1
OMSSA	4769	Micyo_2_10_09_2D_Elute_5mM_091003110320	DGDQNM+15.9949TIYKPDK	514.229333333333	514.229666666667	-0.000333333333401242	3	5.6949767544628e-06		1
Xtandem	5267-5273	Micyo_2_10_09_2D_Elute_5mM_091003110320	DGDQNMTIYKPDK	508.900100	508.900000	0.000100	3	4.2e-04	40.2	1
OMSSA	5267-5273	Micyo_2_10_09_2D_Elute_5mM_091003110320	DGDQNMTIYKPDK	508.897666666667	508.897666666667	0	3	1.4639954524424e-08		1
OMSSA	5306-5313	Micyo_2_10_09_2D_Elute_5mM_091003110320	DGDQNMTIYKPDK	762.8465	762.8455	0.000999999999976353	2	6.6760070883409e-05		1
Xtandem	5306-5313	Micyo_2_10_09_2D_Elute_5mM_091003110320	DGDQNMTIYKPDK	762.850150	762.850000	0.000150	2	5.8e-05	44.2	1
Xtandem	5357-5364	Micyo_2_10_09_2D_Elute_5mM_091003110320	DGDQNMTIYKPDK	508.900100	508.900000	0.000100	3	8.0e-04	41.4	1
OMSSA	5357-5364	Micyo_2_10_09_2D_Elute_5mM_091003110320	DGDQNMTIYKPDK	508.897666666667	508.897666666667	0	3	1.1753592797455e-09		1
Xtandem	5400-5406	Micyo_2_10_09_2D_Elute_5mM_091003110320	DGDQNMTIYKPDK	762.850150	762.850000	0.000150	2	4.8e-05	53.6	1
OMSSA	5400-5406	Micyo_2_10_09_2D_Elute_5mM_091003110320	DGDQNMTIYKPDK	762.8465	762.8465	0	2	7.24421965674321e-09		1
OMSSA	5450-5457	Micyo_2_10_09_2D_Elute_5mM_091003110320	DGDQNMTIYKPDK	508.897666666667	508.897666666667	0	3	2.44349159532317e-06		1
Xtandem	5450-5457	Micyo_2_10_09_2D_Elute_5mM_091003110320	DGDQNMTIYKPDK	508.900100	508.900000	0.000100	3	5.2e-04	39.9	1
OMSSA	5489-5497	Micyo_2_10_09_2D_Elute_5mM_091003110320	DGDQNMTIYKPDK	762.8465	762.8465	0	2	2.05764014842137e-07		1
Xtandem	5489-5497	Micyo_2_10_09_2D_Elute_5mM_091003110320	DGDQNMTIYKPDK	762.850150	762.850000	0.000150	2	1.3e-07	54.4	1
Xtandem	30783	2-1_Pellet	DIISYVDETEAATSTITK	978.982500	979.415000	-0.432500	2	5.2e-06	51.7	1
Xtandem	30043	4_Pellet	DIISYVDETEAATSTITK	978.982500	979.585000	-0.602500	2	2.5e-05	41.7	1
OMSSA	3904-3911	Micyo_2_10_09_2D_Elute_1000mM	DIISYVDETEAATSTITK	978.9795	978.9785	0.000999999999976353	2	5.11452684812279e-19		1
Xtandem	3904-3911	Micyo_2_10_09_2D_Elute_1000mM	DIISYVDETEAATSTITK	978.982600	978.985000	-0.002400	2	4.7e-13	77.7	1
Xtandem	3914-3918	Micyo_2_10_09_2D_Elute_1000mM	DIISYVDETEAATSTITK	652.988400	652.990000	-0.001600	3	6.1e-08	65.7	1
OMSSA	3914-3918	Micyo_2_10_09_2D_Elute_1000mM	DIISYVDETEAATSTITK	652.986333333333	652.986666666667	-0.000333333333287555	3	8.19950208107032e-15		1
OMSSA	3993	Micyo_2_10_09_2D_Elute_1000mM	DIISYVDETEAATSTITK	978.9795	978.9795	0	2	9.43969711383245e-11		1
Xtandem	3993	Micyo_2_10_09_2D_Elute_1000mM	DIISYVDETEAATSTITK	978.982600	978.985000	-0.002400	2	4.1e-10	65.6	1
Xtandem	3736-3743	Micyo_2_10_09_2D_Elute_1000mM_091004011557	DIISYVDETEAATSTITK	978.982600	978.985000	-0.002400	2	1.0e-15	95.8	1
OMSSA	3736-3743	Micyo_2_10_09_2D_Elute_1000mM_091004011557	DIISYVDETEAATSTITK	978.9795	978.9785	0.000999999999976353	2	0		1
Xtandem	3747-3750	Micyo_2_10_09_2D_Elute_1000mM_091004011557	DIISYVDETEAATSTITK	652.988400	652.990000	-0.001600	3	4.1e-09	74.5	1
OMSSA	3747-3750	Micyo_2_10_09_2D_Elute_1000mM_091004011557	DIISYVDETEAATSTITK	652.986333333333	652.985666666667	0.000666666666688798	3	3.45166364360355e-16		1
OMSSA	3948-3951	Micyo_2_10_09_2D_Elute_100mM_091003212339	DIISYVDETEAATSTITK	978.9795	978.9795	0	2	3.45179297314452e-13		1
Xtandem	3948-3951	Micyo_2_10_09_2D_Elute_100mM_091003212339	DIISYVDETEAATSTITK	978.982600	978.985000	-0.002400	2	2.6e-12	83.8	1
OMSSA	3958-3964	Micyo_2_10_09_2D_Elute_100mM_091003212339	DIISYVDETEAATSTITK	652.986333333333	652.985666666667	0.000666666666688798	3	2.41213295894147e-10		1
Xtandem	3958-3964	Micyo_2_10_09_2D_Elute_100mM_091003212339	DIISYVDETEAATSTITK	652.988400	652.986667	0.001733	3	5.8e-07	59.6	1
Xtandem	5515-5521	Micyo_2_10_09_2D_Elute_250mM	DIISYVDETEAATSTITK	978.982600	978.985000	-0.002400	2	1.0e-15	91.1	1
OMSSA	5515-5521	Micyo_2_10_09_2D_Elute_250mM	DIISYVDETEAATSTITK	978.9795	978.9785	0.000999999999976353	2	4.78615188712699e-20		1
OMSSA	5554-5561	Micyo_2_10_09_2D_Elute_250mM	DIISYVDETEAATSTITK	652.986333333333	652.985666666667	0.000666666666688798	3	7.49672074670245e-16		1
Xtandem	5554-5561	Micyo_2_10_09_2D_Elute_250mM	DIISYVDETEAATSTITK	652.988400	652.986667	0.001733	3	3.4e-10	72.9	1
OMSSA	5603-5611	Micyo_2_10_09_2D_Elute_250mM	DIISYVDETEAATSTITK	978.9795	978.9795	0	2	5.65668377957882e-17		1
Xtandem	5603-5611	Micyo_2_10_09_2D_Elute_250mM	DIISYVDETEAATSTITK	978.982600	978.985000	-0.002400	2	6.7e-15	91.6	1
Xtandem	5301-5308	Micyo_2_10_09_2D_Elute_250mM_091003224106	DIISYVDETEAATSTITK	978.982600	978.980000	0.002600	2	1.4e-15	95.8	1
OMSSA	5301-5308	Micyo_2_10_09_2D_Elute_250mM_091003224106	DIISYVDETEAATSTITK	978.9795	978.9785	0.000999999999976353	2	1.52540851183824e-20		1
Xtandem	5350-5357	Micyo_2_10_09_2D_Elute_250mM_091003224106	DIISYVDETEAATSTITK	652.988400	652.990000	-0.001600	3	2.5e-08	69.0	1
OMSSA	5350-5357	Micyo_2_10_09_2D_Elute_250mM_091003224106	DIISYVDETEAATSTITK	652.986333333333	652.985666666667	0.000666666666688798	3	5.55465932076513e-17		1
Xtandem	5392-5402	Micyo_2_10_09_2D_Elute_250mM_091003224106	DIISYVDETEAATSTITK	978.982600	978.985000	-0.002400	2	1.3e-13	82.0	1
OMSSA	5392-5402	Micyo_2_10_09_2D_Elute_250mM_091003224106	DIISYVDETEAATSTITK	978.9795	978.9795	0	2	3.22346388842546e-17		1
OMSSA	4314	Micyo_2_10_09_2D_Elute_25mM_091003161355	DIISYVDETEAATSTITK	978.9795	978.9785	0.000999999999976353	2	1.44395443047744e-12		1
Xtandem	4314	Micyo_2_10_09_2D_Elute_25mM_091003161355	DIISYVDETEAATSTITK	978.982600	978.985000	-0.002400	2	1.4e-07	55.0	1
OMSSA	4106-4111	Micyo_2_10_09_2D_Elute_30mM_091003173121	DIISYVDETEAATSTITK	978.9795	978.9785	0.000999999999976353	2	3.02638192920276e-15		1
Xtandem	4106-4111	Micyo_2_10_09_2D_Elute_30mM_091003173121	DIISYVDETEAATSTITK	978.982600	978.985000	-0.002400	2	2.1e-11	73.8	1
OMSSA	3947-3949	Micyo_2_10_09_2D_Elute_40mM_091003184846	DIISYVDETEAATSTITK	978.9795	978.9785	0.000999999999976353	2	3.12349810803885e-16		1
Xtandem	3947-3949	Micyo_2_10_09_2D_Elute_40mM_091003184846	DIISYVDETEAATSTITK	978.982600	978.985000	-0.002400	2	3.0e-13	82.0	1
OMSSA	3953	Micyo_2_10_09_2D_Elute_40mM_091003184846	DIISYVDETEAATSTITK	652.986333333333	652.985666666667	0.000666666666688798	3	0.00101772238678727		1
Xtandem	4269-4273	Micyo_2_10_09_2D_Elute_500mM	DIISYVDETEAATSTITK	978.982600	978.985000	-0.002400	2	1.0e-15	91.2	1
OMSSA	4269-4273	Micyo_2_10_09_2D_Elute_500mM	DIISYVDETEAATSTITK	978.9795	978.9795	0	2	1.01676250223677e-18		1
OMSSA	4281-4286	Micyo_2_10_09_2D_Elute_500mM	DIISYVDETEAATSTITK	652.986333333333	652.986666666667	-0.000333333333287555	3	1.19811297330985e-14		1
Xtandem	4281-4286	Micyo_2_10_09_2D_Elute_500mM	DIISYVDETEAATSTITK	652.988400	652.990000	-0.001600	3	3.2e-08	66.8	1
Xtandem	4352	Micyo_2_10_09_2D_Elute_500mM	DIISYVDETEAATSTITK	978.982600	978.985000	-0.002400	2	1.8e-13	81.4	1
OMSSA	4352	Micyo_2_10_09_2D_Elute_500mM	DIISYVDETEAATSTITK	978.9795	978.9785	0.000999999999976353	2	7.04876957576876e-18		1
OMSSA	4069-4075	Micyo_2_10_09_2D_Elute_500mM_091003235831	DIISYVDETEAATSTITK	978.9795	978.9785	0.000999999999976353	2	7.46781595283087e-18		1
Xtandem	4069-4075	Micyo_2_10_09_2D_Elute_500mM_091003235831	DIISYVDETEAATSTITK	978.982600	978.985000	-0.002400	2	5.2e-15	82.1	1
OMSSA	4080-4083	Micyo_2_10_09_2D_Elute_500mM_091003235831	DIISYVDETEAATSTITK	652.986333333333	652.986666666667	-0.000333333333287555	3	1.51214158482448e-17		1
Xtandem	4080-4083	Micyo_2_10_09_2D_Elute_500mM_091003235831	DIISYVDETEAATSTITK	652.988400	652.990000	-0.001600	3	3.3e-08	65.9	1
OMSSA	4161	Micyo_2_10_09_2D_Elute_500mM_091003235831	DIISYVDETEAATSTITK	978.9795	978.9805	-0.000999999999976353	2	4.96272426535937e-19		1
Xtandem	4161	Micyo_2_10_09_2D_Elute_500mM_091003235831	DIISYVDETEAATSTITK	978.982600	978.985000	-0.002400	2	2.2e-12	82.0	1
Xtandem	3777-3780	Micyo_2_10_09_2D_Elute_50mM_091003200613	DIISYVDETEAATSTITK	978.982600	978.985000	-0.002400	2	6.2e-09	62.9	1
OMSSA	3777-3780	Micyo_2_10_09_2D_Elute_50mM_091003200613	DIISYVDETEAATSTITK	978.9795	978.9785	0.000999999999976353	2	1.78232898841893e-13		1
Xtandem	3796-3802	Micyo_2_10_09_2D_Elute_50mM_091003200613	DIISYVDETEAATSTITK	652.988400	652.986667	0.001733	3	3.7e-06	65.5	1
OMSSA	3796-3802	Micyo_2_10_09_2D_Elute_50mM_091003200613	DIISYVDETEAATSTITK	652.986333333333	652.985666666667	0.000666666666688798	3	7.1051124234313e-12		1
Xtandem	6580-6586	Micyo_2_10_09_2D_load_091003095248	DIISYVDETEAATSTITK	978.982600	978.985000	-0.002400	2	1.6e-11	73.4	1
OMSSA	6580-6586	Micyo_2_10_09_2D_load_091003095248	DIISYVDETEAATSTITK	978.9795	978.9795	0	2	1.06865050830044e-16		1
OMSSA	2643-2649	Micyo_2_10_09_2D_Elute_100mM	DWYVSFDNEK	651.778	651.7785	-0.000499999999988177	2	3.80343387931342e-07		1
OMSSA	3423-3429	Micyo_2_10_09_2D_Elute_20mM_091003145633	DWYVSFDNEK	651.778	651.7785	-0.000499999999988177	2	2.16768143547356e-06		1
OMSSA	2959-2964	Micyo_2_10_09_2D_Elute_25mM_091003161355	DWYVSFDNEK	651.778	651.7775	0.000499999999988177	2	0.00134568649189142		1
OMSSA	3035-3040	Micyo_2_10_09_2D_Elute_25mM_091003161355	DWYVSFDNEK	651.778	651.7785	-0.000499999999988177	2	6.37764930755587e-07		1
OMSSA	2933-2939	Micyo_2_10_09_2D_Elute_30mM	DWYVSFDNEK	651.778	651.7785	-0.000499999999988177	2	9.5027984023315e-05		1
OMSSA	2788	Micyo_2_10_09_2D_Elute_30mM_091003173121	DWYVSFDNEK	651.778	651.7785	-0.000499999999988177	2	0.00048590669402691		1
OMSSA	2865	Micyo_2_10_09_2D_Elute_30mM_091003173121	DWYVSFDNEK	651.778	651.7785	-0.000499999999988177	2	0.00116387829680909		1
OMSSA	2754-2761	Micyo_2_10_09_2D_Elute_40mM	DWYVSFDNEK	651.778	651.7785	-0.000499999999988177	2	5.33229870233957e-08		1
OMSSA	2843	Micyo_2_10_09_2D_Elute_40mM	DWYVSFDNEK	651.778	651.7775	0.000499999999988177	2	0.000215573207255025		1
OMSSA	2700-2708	Micyo_2_10_09_2D_Elute_40mM_091003184846	DWYVSFDNEK	651.778	651.7775	0.000499999999988177	2	3.57606551519743e-06		1
OMSSA	2590-2594	Micyo_2_10_09_2D_Elute_50mM	DWYVSFDNEK	651.778	651.7785	-0.000499999999988177	2	9.11545573578766e-06		1
OMSSA	2669-2677	Micyo_2_10_09_2D_Elute_50mM	DWYVSFDNEK	651.778	651.7785	-0.000499999999988177	2	0.000107253585150127		1
OMSSA	2575	Micyo_2_10_09_2D_Elute_50mM_091003200613	DWYVSFDNEK	651.778	651.7785	-0.000499999999988177	2	0.000102641626891937		1
Xtandem	27834	1-1_Tween	EDGAFDSIDQMNEYLK	937.906000	938.365000	-0.459000	2	8.1e-07	78.8	1
Xtandem	27932	1-1_Tween	EDGAFDSIDQMNEYLK	937.906000	938.045000	-0.139000	2	6.0e-08	62.6	1
OMSSA	27932	1-1_Tween	EDGAFDSIDQMNEYLK	937.902	938.0425	-0.140499999999975	2	7.14368141810805e-10		1
Xtandem	27161	1-2_SDS	EDGAFDSIDQMNEYLK	937.906000	938.405000	-0.499000	2	2.9e-04	45.1	1
OMSSA	19884	1-2_Tween	EDGAFDSIDQM+15.9949NEYLK	945.8995	945.9225	-0.0230000000000246	2	0.0011847381093798		1
Xtandem	27486	4_Tween	EDGAFDSIDQMNEYLK	937.906000	937.975000	-0.069000	2	1.4e-07	86.2	1
OMSSA	27486	4_Tween	EDGAFDSIDQMNEYLK	937.902	937.9725	-0.0704999999999245	2	1.46430796935379e-13		1
OMSSA	1987-1990	Micyo_2_10_09_2D_Elute_1000mM	EDGAFDSIDQM+15.9949NEYLK	945.8995	945.8995	0	2	9.02070745426825e-11		1
OMSSA	3269-3276	Micyo_2_10_09_2D_Elute_1000mM	EDGAFDSIDQMNEYLK	937.902	937.9025	-0.000499999999988177	2	7.0484957011351e-18		1
Xtandem	3269-3276	Micyo_2_10_09_2D_Elute_1000mM	EDGAFDSIDQMNEYLK	937.905850	937.905000	0.000850	2	4.0e-10	65.6	1
OMSSA	3298	Micyo_2_10_09_2D_Elute_1000mM	EDGAFDSIDQMNEYLK	625.601333333333	625.600666666667	0.000666666666802485	3	8.01939723784288e-08		1
Xtandem	3298	Micyo_2_10_09_2D_Elute_1000mM	EDGAFDSIDQMNEYLK	625.603900	625.603333	0.000567	3	4.1e-04	39.4	1
OMSSA	3365	Micyo_2_10_09_2D_Elute_1000mM	EDGAFDSIDQMNEYLK	937.902	937.9025	-0.000499999999988177	2	3.57929347718106e-10		1
Xtandem	3365	Micyo_2_10_09_2D_Elute_1000mM	EDGAFDSIDQMNEYLK	937.905850	937.905000	0.000850	2	1.7e-07	51.2	1
OMSSA	1818-1823	Micyo_2_10_09_2D_Elute_1000mM_091004011557	EDGAFDSIDQM+15.9949NEYLK	945.8995	945.8985	0.000999999999976353	2	9.48984791072068e-12		1
Xtandem	3093-3099	Micyo_2_10_09_2D_Elute_1000mM_091004011557	EDGAFDSIDQMNEYLK	937.905850	937.905000	0.000850	2	1.1e-09	72.9	1
OMSSA	3093-3099	Micyo_2_10_09_2D_Elute_1000mM_091004011557	EDGAFDSIDQMNEYLK	937.902	937.9015	0.000499999999988177	2	6.321026196977e-17		1
OMSSA	2286-2291	Micyo_2_10_09_2D_Elute_100mM	EDGAFDSIDQM+15.9949NEYLK	945.8995	945.8995	0	2	5.7533308623367e-09		1
OMSSA	2263-2271	Micyo_2_10_09_2D_Elute_100mM_091003212339	EDGAFDSIDQM+15.9949NEYLK	945.8995	945.8995	0	2	3.71043681474591e-10		1
Xtandem	3435-3442	Micyo_2_10_09_2D_Elute_100mM_091003212339	EDGAFDSIDQMNEYLK	937.905850	937.905000	0.000850	2	1.1e-06	51.9	1
OMSSA	3435-3442	Micyo_2_10_09_2D_Elute_100mM_091003212339	EDGAFDSIDQMNEYLK	937.902	937.9035	-0.00149999999996453	2	1.2107958840381e-12		1
OMSSA	3450-3458	Micyo_2_10_09_2D_Elute_10mM	EDGAFDSIDQM+15.9949NEYLK	945.8995	945.8985	0.000999999999976353	2	2.91665144866672e-07		1
OMSSA	3569-3580	Micyo_2_10_09_2D_Elute_10mM_091003122141	EDGAFDSIDQM+15.9949NEYLK	945.8995	945.8995	0	2	6.88897359031268e-10		1
OMSSA	3309-3315	Micyo_2_10_09_2D_Elute_15mM	EDGAFDSIDQM+15.9949NEYLK	945.8995	945.8995	0	2	7.3445088439741e-09		1
OMSSA	3394-3401	Micyo_2_10_09_2D_Elute_15mM_091003133905	EDGAFDSIDQM+15.9949NEYLK	945.8995	945.8995	0	2	1.011473574643e-12		1
OMSSA	2928-2935	Micyo_2_10_09_2D_Elute_20mM	EDGAFDSIDQM+15.9949NEYLK	945.8995	945.8995	0	2	7.73251094820138e-09		1
OMSSA	2872	Micyo_2_10_09_2D_Elute_20mM_091003145633	EDGAFDSIDQM+15.9949NEYLK	945.8995	945.8985	0.000999999999976353	2	8.13086403408113e-11		1
OMSSA	2892	Micyo_2_10_09_2D_Elute_20mM_091003145633	EDGAFDSIDQM+15.9949NEYLK	945.8995	945.8985	0.000999999999976353	2	2.48733585118782e-07		1
Xtandem	4554	Micyo_2_10_09_2D_Elute_20mM_091003145633	E-18.0106DGAFDSIDQMNEYLK	928.900550	928.900000	0.000550	2	2.9e-06	52.7	1
OMSSA	3510-3518	Micyo_2_10_09_2D_Elute_250mM	EDGAFDSIDQM+15.9949NEYLK	945.8995	945.8995	0	2	3.70650213930026e-10		1
Xtandem	4859	Micyo_2_10_09_2D_Elute_250mM	EDGAFDSIDQMNEYLK	937.905850	937.905000	0.000850	2	1.4e-10	68.8	1
OMSSA	4859	Micyo_2_10_09_2D_Elute_250mM	EDGAFDSIDQMNEYLK	937.902	937.9025	-0.000499999999988177	2	3.77335302489015e-17		1
OMSSA	4886-4892	Micyo_2_10_09_2D_Elute_250mM	EDGAFDSIDQMNEYLK	625.601333333333	625.601666666667	-0.000333333333287555	3	2.97625419579988e-16		1
Xtandem	4886-4892	Micyo_2_10_09_2D_Elute_250mM	EDGAFDSIDQMNEYLK	625.603900	625.603333	0.000567	3	2.8e-06	56.3	1
OMSSA	4946-4953	Micyo_2_10_09_2D_Elute_250mM	EDGAFDSIDQMNEYLK	937.902	937.9025	-0.000499999999988177	2	1.23909580573086e-17		1
Xtandem	4946-4953	Micyo_2_10_09_2D_Elute_250mM	EDGAFDSIDQMNEYLK	937.905850	937.905000	0.000850	2	3.1e-11	64.4	1
Xtandem	5441-5446	Micyo_2_10_09_2D_Elute_250mM	E-18.0106DGAFDSIDQMNEYLK	928.900550	928.900000	0.000550	2	5.5e-08	56.3	1
OMSSA	3292-3299	Micyo_2_10_09_2D_Elute_250mM_091003224106	EDGAFDSIDQM+15.9949NEYLK	945.8995	945.8995	0	2	1.3483448088562e-10		1
Xtandem	4641-4648	Micyo_2_10_09_2D_Elute_250mM_091003224106	EDGAFDSIDQMNEYLK	937.905850	937.905000	0.000850	2	6.9e-06	55.1	1
OMSSA	4641-4648	Micyo_2_10_09_2D_Elute_250mM_091003224106	EDGAFDSIDQMNEYLK	937.902	937.9015	0.000499999999988177	2	2.17714106577602e-16		1
OMSSA	4672	Micyo_2_10_09_2D_Elute_250mM_091003224106	EDGAFDSIDQMNEYLK	625.601333333333	625.601666666667	-0.000333333333287555	3	1.98854993055877e-14		1
Xtandem	4672	Micyo_2_10_09_2D_Elute_250mM_091003224106	EDGAFDSIDQMNEYLK	625.603900	625.603333	0.000567	3	4.0e-08	56.5	1
Xtandem	4734-4742	Micyo_2_10_09_2D_Elute_250mM_091003224106	EDGAFDSIDQMNEYLK	937.905850	937.905000	0.000850	2	2.7e-10	68.5	1
OMSSA	4734-4742	Micyo_2_10_09_2D_Elute_250mM_091003224106	EDGAFDSIDQMNEYLK	937.902	937.9015	0.000499999999988177	2	4.33922398506115e-17		1
OMSSA	2589-2594	Micyo_2_10_09_2D_Elute_25mM	EDGAFDSIDQM+15.9949NEYLK	945.8995	945.8985	0.000999999999976353	2	3.28230098432365e-07		1
OMSSA	2508-2511	Micyo_2_10_09_2D_Elute_25mM_091003161355	EDGAFDSIDQM+15.9949NEYLK	945.8995	945.8985	0.000999999999976353	2	3.61685278602355e-11		1
Xtandem	4106-4113	Micyo_2_10_09_2D_Elute_25mM_091003161355	E-18.0106DGAFDSIDQMNEYLK	928.900550	928.900000	0.000550	2	5.6e-07	56.9	1
OMSSA	2394-2399	Micyo_2_10_09_2D_Elute_30mM	EDGAFDSIDQM+15.9949NEYLK	945.8995	945.8995	0	2	9.50493424161032e-09		1
OMSSA	2358-2364	Micyo_2_10_09_2D_Elute_30mM_091003173121	EDGAFDSIDQM+15.9949NEYLK	945.8995	945.8985	0.000999999999976353	2	8.77134602052389e-10		1
Xtandem	3933-3944	Micyo_2_10_09_2D_Elute_30mM_091003173121	E-18.0106DGAFDSIDQMNEYLK	928.900550	928.900000	0.000550	2	1.5e-06	60.7	1
OMSSA	2315-2319	Micyo_2_10_09_2D_Elute_40mM	EDGAFDSIDQM+15.9949NEYLK	945.8995	945.8985	0.000999999999976353	2	8.74087307126011e-10		1
OMSSA	2254-2259	Micyo_2_10_09_2D_Elute_40mM_091003184846	EDGAFDSIDQM+15.9949NEYLK	945.8995	945.8995	0	2	1.39006554731255e-08		1
OMSSA	3435	Micyo_2_10_09_2D_Elute_40mM_091003184846	EDGAFDSIDQMNEYLK	937.902	937.9015	0.000499999999988177	2	1.99510453302542e-05		1
OMSSA	2318-2325	Micyo_2_10_09_2D_Elute_500mM	EDGAFDSIDQM+15.9949NEYLK	945.8995	945.8995	0	2	1.37650469759638e-10		1
OMSSA	3633-3639	Micyo_2_10_09_2D_Elute_500mM	EDGAFDSIDQMNEYLK	937.902	937.9015	0.000499999999988177	2	3.3072092181258e-17		1
Xtandem	3633-3639	Micyo_2_10_09_2D_Elute_500mM	EDGAFDSIDQMNEYLK	937.905850	937.905000	0.000850	2	9.8e-12	68.6	1
Xtandem	3660-3668	Micyo_2_10_09_2D_Elute_500mM	EDGAFDSIDQMNEYLK	625.603900	625.603333	0.000567	3	5.2e-06	59.2	1
OMSSA	3660-3668	Micyo_2_10_09_2D_Elute_500mM	EDGAFDSIDQMNEYLK	625.601333333333	625.601666666667	-0.000333333333287555	3	1.27212912174183e-13		1
OMSSA	3723-3734	Micyo_2_10_09_2D_Elute_500mM	EDGAFDSIDQMNEYLK	937.902	937.9015	0.000499999999988177	2	1.62424064595486e-15		1
Xtandem	3723-3734	Micyo_2_10_09_2D_Elute_500mM	EDGAFDSIDQMNEYLK	937.905850	937.905000	0.000850	2	1.7e-09	60.8	1
Xtandem	4192-4200	Micyo_2_10_09_2D_Elute_500mM	E-18.0106DGAFDSIDQMNEYLK	928.900550	928.900000	0.000550	2	5.4e-09	60.3	1
OMSSA	2108-2113	Micyo_2_10_09_2D_Elute_500mM_091003235831	EDGAFDSIDQM+15.9949NEYLK	945.8995	945.8995	0	2	1.02123085386741e-10		1
Xtandem	3413-3418	Micyo_2_10_09_2D_Elute_500mM_091003235831	EDGAFDSIDQMNEYLK	937.905850	937.905000	0.000850	2	3.3e-07	61.1	1
OMSSA	3413-3418	Micyo_2_10_09_2D_Elute_500mM_091003235831	EDGAFDSIDQMNEYLK	937.902	937.9025	-0.000499999999988177	2	2.0962617705317e-15		1
Xtandem	3448-3454	Micyo_2_10_09_2D_Elute_500mM_091003235831	EDGAFDSIDQMNEYLK	625.603900	625.603333	0.000567	3	3.0e-05	63.3	1
OMSSA	3448-3454	Micyo_2_10_09_2D_Elute_500mM_091003235831	EDGAFDSIDQMNEYLK	625.601333333333	625.601666666667	-0.000333333333287555	3	5.71624135206924e-17		1
OMSSA	3505	Micyo_2_10_09_2D_Elute_500mM_091003235831	EDGAFDSIDQMNEYLK	937.902	937.9015	0.000499999999988177	2	7.55520077811223e-16		1
Xtandem	3505	Micyo_2_10_09_2D_Elute_500mM_091003235831	EDGAFDSIDQMNEYLK	937.905850	937.905000	0.000850	2	8.6e-08	53.6	1
OMSSA	2215-2218	Micyo_2_10_09_2D_Elute_50mM	EDGAFDSIDQM+15.9949NEYLK	945.8995	945.8985	0.000999999999976353	2	4.9039457693492e-09		1
OMSSA	2125-2131	Micyo_2_10_09_2D_Elute_50mM_091003200613	EDGAFDSIDQM+15.9949NEYLK	945.8995	945.8985	0.000999999999976353	2	2.07789311280286e-09		1
OMSSA	3268-3275	Micyo_2_10_09_2D_Elute_50mM_091003200613	EDGAFDSIDQMNEYLK	937.902	937.9015	0.000499999999988177	2	2.01666745725667e-10		1
Xtandem	3268-3275	Micyo_2_10_09_2D_Elute_50mM_091003200613	EDGAFDSIDQMNEYLK	937.905850	937.905000	0.000850	2	3.1e-06	42.3	1
Xtandem	3681-3684	Micyo_2_10_09_2D_Elute_50mM_091003200613	E-18.0106DGAFDSIDQMNEYLK	928.900550	928.900000	0.000550	2	3.0e-06	52.2	1
OMSSA	4234	Micyo_2_10_09_2D_Elute_5mM_091003110320	EDGAFDSIDQM+15.9949NEYLK	945.8995	945.8985	0.000999999999976353	2	2.79788082734029e-09		1
OMSSA	4257	Micyo_2_10_09_2D_Elute_5mM_091003110320	EDGAFDSIDQM+15.9949NEYLK	945.8995	945.8995	0	2	5.4159969260637e-10		1
OMSSA	4343-4349	Micyo_2_10_09_2D_Elute_5mM_091003110320	EDGAFDSIDQM+15.9949NEYLK	945.8995	945.8985	0.000999999999976353	2	4.95288143539608e-12		1
OMSSA	2200	Micyo_2_10_09_2D_Elute_250mM	FIKDGDQNMTIYKPDK	478.985	478.98475	0.000249999999994088	4	0.000644150388601749		1
OMSSA	2204-2215	Micyo_2_10_09_2D_Elute_250mM	FIKDGDQNMTIYKPDK	638.313333333333	638.313666666667	-0.000333333333287555	3	4.28075734883485e-10		1
OMSSA	2072-2077	Micyo_2_10_09_2D_Elute_250mM_091003224106	FIKDGDQNMTIYKPDK	478.985	478.98475	0.000249999999994088	4	0.000112422676089856		1
OMSSA	2073-2078	Micyo_2_10_09_2D_Elute_250mM_091003224106	FIKDGDQNMTIYKPDK	638.313333333333	638.313666666667	-0.000333333333287555	3	3.17485843028983e-14		1
OMSSA	1291-1296	Micyo_2_10_09_2D_load_091002172423	FVTGQDYNDK	593.765	593.7645	0.000499999999988177	2	2.07778841065094e-10		1
OMSSA	1535-1539	Micyo_2_10_09_2D_load_091003095248	FVTGQDYNDK	593.765	593.7645	0.000499999999988177	2	5.90827385339115e-11		1
OMSSA	4299-4308	Micyo_2_10_09_2D_Elute_1000mM	GELQGLSLAAGLLGK	713.909	713.9095	-0.000499999999988177	2	4.41560658035057e-17		1
OMSSA	4158-4161	Micyo_2_10_09_2D_Elute_1000mM_091004011557	GELQGLSLAAGLLGK	713.909	713.9095	-0.000499999999988177	2	1.93742736405073e-17		1
OMSSA	4175-4182	Micyo_2_10_09_2D_Elute_1000mM_091004011557	GELQGLSLAAGLLGK	476.272666666667	476.272666666667	0	3	8.77434211357013e-18		1
OMSSA	4240-4246	Micyo_2_10_09_2D_Elute_1000mM_091004011557	GELQGLSLAAGLLGK	713.909	713.9095	-0.000499999999988177	2	8.12630593989313e-18		1
OMSSA	4273-4276	Micyo_2_10_09_2D_Elute_100mM_091003212339	GELQGLSLAAGLLGK	713.909	713.9105	-0.00149999999996453	2	1.13650525868326e-13		1
OMSSA	5976-5983	Micyo_2_10_09_2D_Elute_15mM_091003133905	GELQGLSLAAGLLGK	713.909	713.9095	-0.000499999999988177	2	4.62081011561946e-10		1
OMSSA	5291-5298	Micyo_2_10_09_2D_Elute_20mM_091003145633	GELQGLSLAAGLLGK	713.909	713.9095	-0.000499999999988177	2	3.25267023559839e-10		1
OMSSA	5778-5784	Micyo_2_10_09_2D_Elute_250mM_091003224106	GELQGLSLAAGLLGK	713.909	713.9095	-0.000499999999988177	2	3.24574581072693e-17		1
OMSSA	5800-5805	Micyo_2_10_09_2D_Elute_250mM_091003224106	GELQGLSLAAGLLGK	476.272666666667	476.273666666667	-0.000999999999976353	3	1.0384835222701e-15		1
OMSSA	5868-5876	Micyo_2_10_09_2D_Elute_250mM_091003224106	GELQGLSLAAGLLGK	713.909	713.9095	-0.000499999999988177	2	6.47599675891575e-16		1
OMSSA	4738-4743	Micyo_2_10_09_2D_Elute_25mM_091003161355	GELQGLSLAAGLLGK	713.909	713.9105	-0.00149999999996453	2	4.66628819131403e-10		1
OMSSA	4471-4478	Micyo_2_10_09_2D_Elute_30mM_091003173121	GELQGLSLAAGLLGK	713.909	713.9095	-0.000499999999988177	2	7.77951375529787e-13		1
OMSSA	4306-4308	Micyo_2_10_09_2D_Elute_40mM_091003184846	GELQGLSLAAGLLGK	713.909	713.9105	-0.00149999999996453	2	2.82183631712767e-12		1
OMSSA	4699-4707	Micyo_2_10_09_2D_Elute_500mM	GELQGLSLAAGLLGK	713.909	713.9095	-0.000499999999988177	2	3.01033236614049e-12		1
OMSSA	4511-4517	Micyo_2_10_09_2D_Elute_500mM_091003235831	GELQGLSLAAGLLGK	713.909	713.9095	-0.000499999999988177	2	2.18203763827114e-17		1
OMSSA	4532-4539	Micyo_2_10_09_2D_Elute_500mM_091003235831	GELQGLSLAAGLLGK	476.272666666667	476.273666666667	-0.000999999999976353	3	1.42268918445863e-16		1
OMSSA	4601-4610	Micyo_2_10_09_2D_Elute_500mM_091003235831	GELQGLSLAAGLLGK	713.909	713.9095	-0.000499999999988177	2	3.71588680293962e-14		1
OMSSA	4120-4124	Micyo_2_10_09_2D_Elute_50mM_091003200613	GELQGLSLAAGLLGK	713.909	713.9095	-0.000499999999988177	2	1.88395300317911e-12		1
OMSSA	6878-6881	Micyo_2_10_09_2D_load_091003095248	GELQGLSLAAGLLGK	713.909	713.9095	-0.000499999999988177	2	2.13100356393719e-06		1
Xtandem	25741	1-1_Tween	GFIIAPENGSGVGTAVNTIADK	1066.051500	1066.615000	-0.563500	2	6.3e-07	60.5	1
Xtandem	26248	2-1_Tween	GFIIAPENGSGVGTAVNTIADK	1066.051500	1066.535000	-0.483500	2	3.8e-08	68.8	1
Xtandem	27867	2-1_Tween	GFIIAPENGSGVGTAVNTIADK	1066.051500	1066.895000	-0.843500	2	2.9e-04	43.9	1
Xtandem	24875	2-2_SDS	GFIIAPENGSGVGTAVNTIADK	1066.051500	1066.075000	-0.023500	2	8.0e-11	87.4	1
OMSSA	24875	2-2_SDS	GFIIAPENGSGVGTAVNTIADK	1066.047	1066.0725	-0.0254999999999654	2	0.00899535145991589		1
Xtandem	25247	2-2_Tween	GFIIAPENGSGVGTAVNTIADK	1066.051500	1066.545000	-0.493500	2	2.0e-10	77.1	1
Xtandem	26845	2-2_Tween	GFIIAPENGSGVGTAVNTIADK	1066.051500	1066.495000	-0.443500	2	1.6e-03	35.6	1
Xtandem	29786	3-2_Digitonin	GFIIAPENGS+79.9663GVGTAVNT+79.9663IADK	1146.018000	1147.115000	-1.097000	2	4.8e-04	32.0	1
Xtandem	26163	3-2_Tween	GFIIAPENGSGVGTAVNTIADK	1066.051500	1065.855000	0.196500	2	5.2e-05	43.3	1
Xtandem	26018	4_Tween	GFIIAPENGSGVGTAVNTIADK	1066.051500	1066.065000	-0.013500	2	7.0e-10	86.4	1
OMSSA	2928-2934	Micyo_2_10_09_2D_Elute_1000mM	GFIIAPENGSGVGTAVNTIADK	1066.047	1066.0485	-0.00150000000007822	2	5.71033681838265e-17		1
Xtandem	2928-2934	Micyo_2_10_09_2D_Elute_1000mM	GFIIAPENGSGVGTAVNTIADK	1066.051700	1066.050000	0.001700	2	2.3e-14	99.5	1
OMSSA	2767-2773	Micyo_2_10_09_2D_Elute_1000mM_091004011557	GFIIAPENGSGVGTAVNTIADK	1066.047	1066.0475	-0.00049999999987449	2	5.88904955058915e-18		1
Xtandem	2767-2773	Micyo_2_10_09_2D_Elute_1000mM_091004011557	GFIIAPENGSGVGTAVNTIADK	1066.051700	1066.050000	0.001700	2	1.0e-15	96.0	1
Xtandem	2786	Micyo_2_10_09_2D_Elute_1000mM_091004011557	GFIIAPENGSGVGTAVNTIADK	711.034467	711.033333	0.001134	3	6.2e-05	54.2	1
OMSSA	2786	Micyo_2_10_09_2D_Elute_1000mM_091004011557	GFIIAPENGSGVGTAVNTIADK	711.031333333333	711.031666666667	-0.000333333333287555	3	3.21674211804084e-11		1
OMSSA	3128-3133	Micyo_2_10_09_2D_Elute_100mM_091003212339	GFIIAPENGSGVGTAVNTIADK	1066.047	1066.0475	-0.00049999999987449	2	3.61038002934405e-18		1
Xtandem	3128-3133	Micyo_2_10_09_2D_Elute_100mM_091003212339	GFIIAPENGSGVGTAVNTIADK	1066.051700	1066.050000	0.001700	2	1.7e-12	96.1	1
OMSSA	3138-3140	Micyo_2_10_09_2D_Elute_100mM_091003212339	GFIIAPENGSGVGTAVNTIADK	711.031333333333	711.031666666667	-0.000333333333287555	3	5.9265809213003e-17		1
Xtandem	3138-3140	Micyo_2_10_09_2D_Elute_100mM_091003212339	GFIIAPENGSGVGTAVNTIADK	711.034467	711.033333	0.001134	3	4.4e-06	61.3	1
Xtandem	4813-4824	Micyo_2_10_09_2D_Elute_10mM_091003122141	GFIIAPENGSGVGTAVNTIADK	1066.051700	1066.050000	0.001700	2	1.2e-08	74.2	1
OMSSA	4813-4824	Micyo_2_10_09_2D_Elute_10mM_091003122141	GFIIAPENGSGVGTAVNTIADK	1066.047	1066.0475	-0.00049999999987449	2	4.24134099944291e-16		1
Xtandem	4556-4560	Micyo_2_10_09_2D_Elute_15mM_091003133905	GFIIAPENGSGVGTAVNTIADK	1066.051700	1066.050000	0.001700	2	1.9e-10	82.2	1
OMSSA	4556-4560	Micyo_2_10_09_2D_Elute_15mM_091003133905	GFIIAPENGSGVGTAVNTIADK	1066.047	1066.0475	-0.00049999999987449	2	5.82855838830423e-15		1
OMSSA	3921-3926	Micyo_2_10_09_2D_Elute_20mM_091003145633	GFIIAPENGSGVGTAVNTIADK	1066.047	1066.0485	-0.00150000000007822	2	3.15471016020109e-19		1
Xtandem	3921-3926	Micyo_2_10_09_2D_Elute_20mM_091003145633	GFIIAPENGSGVGTAVNTIADK	1066.051700	1066.050000	0.001700	2	4.9e-15	96.0	1
Xtandem	4513-4520	Micyo_2_10_09_2D_Elute_250mM	GFIIAPENGSGVGTAVNTIADK	1066.051700	1066.050000	0.001700	2	1.5e-13	95.2	1
OMSSA	4513-4520	Micyo_2_10_09_2D_Elute_250mM	GFIIAPENGSGVGTAVNTIADK	1066.047	1066.0475	-0.00049999999987449	2	5.02500515114586e-17		1
OMSSA	4516-4522	Micyo_2_10_09_2D_Elute_250mM	GFIIAPENGSGVGTAVNTIADK	711.031333333333	711.031666666667	-0.000333333333287555	3	1.02319558699099e-16		1
Xtandem	4516-4522	Micyo_2_10_09_2D_Elute_250mM	GFIIAPENGSGVGTAVNTIADK	711.034467	711.033333	0.001134	3	4.1e-07	66.0	1
OMSSA	4314-4321	Micyo_2_10_09_2D_Elute_250mM_091003224106	GFIIAPENGSGVGTAVNTIADK	1066.047	1066.0475	-0.00049999999987449	2	6.26507196972159e-17		1
Xtandem	4314-4321	Micyo_2_10_09_2D_Elute_250mM_091003224106	GFIIAPENGSGVGTAVNTIADK	1066.051700	1066.050000	0.001700	2	7.7e-12	86.5	1
Xtandem	4323-4327	Micyo_2_10_09_2D_Elute_250mM_091003224106	GFIIAPENGSGVGTAVNTIADK	711.034467	711.033333	0.001134	3	4.7e-07	62.8	1
OMSSA	4323-4327	Micyo_2_10_09_2D_Elute_250mM_091003224106	GFIIAPENGSGVGTAVNTIADK	711.031333333333	711.032666666667	-0.00133333333326391	3	1.92371246825206e-15		1
OMSSA	3448-3455	Micyo_2_10_09_2D_Elute_25mM_091003161355	GFIIAPENGSGVGTAVNTIADK	1066.047	1066.0485	-0.00150000000007822	2	6.57713792674725e-19		1
Xtandem	3448-3455	Micyo_2_10_09_2D_Elute_25mM_091003161355	GFIIAPENGSGVGTAVNTIADK	1066.051700	1066.050000	0.001700	2	2.2e-15	104.6	1
OMSSA	3456	Micyo_2_10_09_2D_Elute_25mM_091003161355	GFIIAPENGSGVGTAVNTIADK	711.031333333333	711.031666666667	-0.000333333333287555	3	9.24895655899523e-13		1
Xtandem	3456	Micyo_2_10_09_2D_Elute_25mM_091003161355	GFIIAPENGSGVGTAVNTIADK	711.034467	711.033333	0.001134	3	1.1e-06	54.2	1
OMSSA	3471	Micyo_2_10_09_2D_Elute_25mM_091003161355	GFIIAPENGSGVGTAVNTIADK	711.031333333333	711.031666666667	-0.000333333333287555	3	4.54348095200724e-15		1
Xtandem	3471	Micyo_2_10_09_2D_Elute_25mM_091003161355	GFIIAPENGSGVGTAVNTIADK	711.034467	711.033333	0.001134	3	1.9e-05	60.2	1
OMSSA	3236-3244	Micyo_2_10_09_2D_Elute_30mM_091003173121	GFIIAPENGSGVGTAVNTIADK	1066.047	1066.0475	-0.00049999999987449	2	6.08065299476525e-18		1
Xtandem	3236-3244	Micyo_2_10_09_2D_Elute_30mM_091003173121	GFIIAPENGSGVGTAVNTIADK	1066.051700	1066.050000	0.001700	2	1.2e-15	96.7	1
Xtandem	3256-3263	Micyo_2_10_09_2D_Elute_30mM_091003173121	GFIIAPENGSGVGTAVNTIADK	711.034467	711.033333	0.001134	3	1.1e-07	63.0	1
OMSSA	3256-3263	Micyo_2_10_09_2D_Elute_30mM_091003173121	GFIIAPENGSGVGTAVNTIADK	711.031333333333	711.031666666667	-0.000333333333287555	3	2.79169409776665e-16		1
OMSSA	3109-3113	Micyo_2_10_09_2D_Elute_40mM_091003184846	GFIIAPENGSGVGTAVNTIADK	1066.047	1066.0485	-0.00150000000007822	2	1.08009168402636e-14		1
Xtandem	3109-3113	Micyo_2_10_09_2D_Elute_40mM_091003184846	GFIIAPENGSGVGTAVNTIADK	1066.051700	1066.050000	0.001700	2	4.1e-10	81.1	1
Xtandem	3115-3120	Micyo_2_10_09_2D_Elute_40mM_091003184846	GFIIAPENGSGVGTAVNTIADK	711.034467	711.033333	0.001134	3	5.9e-07	66.4	1
OMSSA	3115-3120	Micyo_2_10_09_2D_Elute_40mM_091003184846	GFIIAPENGSGVGTAVNTIADK	711.031333333333	711.031666666667	-0.000333333333287555	3	6.76857132324694e-15		1
Xtandem	3296-3303	Micyo_2_10_09_2D_Elute_500mM	GFIIAPENGSGVGTAVNTIADK	1066.051700	1066.050000	0.001700	2	3.0e-14	95.7	1
OMSSA	3296-3303	Micyo_2_10_09_2D_Elute_500mM	GFIIAPENGSGVGTAVNTIADK	1066.047	1066.0475	-0.00049999999987449	2	3.48239228413884e-18		1
Xtandem	3305-3310	Micyo_2_10_09_2D_Elute_500mM	GFIIAPENGSGVGTAVNTIADK	711.034467	711.033333	0.001134	3	4.6e-09	73.4	1
OMSSA	3305-3310	Micyo_2_10_09_2D_Elute_500mM	GFIIAPENGSGVGTAVNTIADK	711.031333333333	711.031666666667	-0.000333333333287555	3	1.66253693377383e-16		1
Xtandem	3090-3096	Micyo_2_10_09_2D_Elute_500mM_091003235831	GFIIAPENGSGVGTAVNTIADK	1066.051700	1066.050000	0.001700	2	5.7e-15	95.0	1
OMSSA	3090-3096	Micyo_2_10_09_2D_Elute_500mM_091003235831	GFIIAPENGSGVGTAVNTIADK	1066.047	1066.0475	-0.00049999999987449	2	2.68527221225452e-18		1
Xtandem	2946-2951	Micyo_2_10_09_2D_Elute_50mM_091003200613	GFIIAPENGSGVGTAVNTIADK	1066.051700	1066.050000	0.001700	2	7.5e-13	95.3	1
OMSSA	2946-2951	Micyo_2_10_09_2D_Elute_50mM_091003200613	GFIIAPENGSGVGTAVNTIADK	1066.047	1066.0475	-0.00049999999987449	2	5.60287301990687e-16		1
Xtandem	2961-2965	Micyo_2_10_09_2D_Elute_50mM_091003200613	GFIIAPENGSGVGTAVNTIADK	711.034467	711.033333	0.001134	3	3.5e-08	65.9	1
OMSSA	2961-2965	Micyo_2_10_09_2D_Elute_50mM_091003200613	GFIIAPENGSGVGTAVNTIADK	711.031333333333	711.031666666667	-0.000333333333287555	3	2.57945007887306e-15		1
Xtandem	5612-5621	Micyo_2_10_09_2D_load_091003095248	GFIIAPENGSGVGTAVNTIADK	1066.051700	1066.050000	0.001700	2	3.6e-09	78.4	1
OMSSA	5612-5621	Micyo_2_10_09_2D_load_091003095248	GFIIAPENGSGVGTAVNTIADK	1066.047	1066.0475	-0.00049999999987449	2	5.20838437500743e-15		1
Xtandem	20910	1-1_Tween	GFLAPNDGMAEQAITK	831.908000	832.275000	-0.367000	2	5.3e-03	47.4	1
Xtandem	19579	1-2_Digitonin	GFLAPNDGMAEQAITK	831.908000	832.815000	-0.907000	2	9.7e-03	35.3	1
OMSSA	17105	1-2_Tween	GFLAPNDGM+15.9949AEQAITK	839.9015	839.7925	0.109000000000037	2	3.71954291854387e-07		1
Xtandem	21271	2-1_Tween	GFLAPNDGMAEQAITK	831.908000	832.325000	-0.417000	2	1.0e-03	45.3	1
Xtandem	21150	3-2_Pellet	GFLAPNDGMAEQAITK	831.908000	831.795000	0.113000	2	7.9e-04	41.8	1
Xtandem	20859	4_Pellet	GFLAPNDGMAEQAITK	831.908000	832.605000	-0.697000	2	4.3e-03	39.7	1
Xtandem	21648	4_Tween	GFLAPNDGMAEQAITK	831.908000	832.275000	-0.367000	2	9.3e-03	39.2	1
Xtandem	2375-2378	Micyo_2_10_09_2D_Elute_100mM	GFLAPNDGMAEQAITK	831.908000	831.910000	-0.002000	2	1.5e-06	57.7	1
OMSSA	2375-2378	Micyo_2_10_09_2D_Elute_100mM	GFLAPNDGMAEQAITK	831.904	831.9045	-0.000499999999988177	2	2.59645185133235e-10		1
OMSSA	2998	Micyo_2_10_09_2D_Elute_10mM	GFLAPNDGM+15.9949AEQAITK	839.9015	839.9015	0	2	0.000750193548428091		1
OMSSA	3018	Micyo_2_10_09_2D_Elute_10mM	GFLAPNDGM+15.9949AEQAITK	839.9015	839.9005	0.00100000000009004	2	8.90462275927397e-09		1
OMSSA	3099-3106	Micyo_2_10_09_2D_Elute_10mM	GFLAPNDGM+15.9949AEQAITK	839.9015	839.9015	0	2	1.65477059566353e-12		1
Xtandem	3735	Micyo_2_10_09_2D_Elute_10mM	GFLAPNDGMAEQAITK	831.908000	831.905000	0.003000	2	6.0e-10	69.2	1
OMSSA	3735	Micyo_2_10_09_2D_Elute_10mM	GFLAPNDGMAEQAITK	831.904	831.9025	0.00149999999996453	2	4.28521247181594e-12		1
OMSSA	3749	Micyo_2_10_09_2D_Elute_10mM	GFLAPNDGMAEQAITK	831.904	831.9035	0.000499999999988177	2	1.88348945672718e-16		1
Xtandem	3749	Micyo_2_10_09_2D_Elute_10mM	GFLAPNDGMAEQAITK	831.908000	831.905000	0.003000	2	3.2e-11	82.1	1
OMSSA	3839-3846	Micyo_2_10_09_2D_Elute_10mM	GFLAPNDGMAEQAITK	831.904	831.9045	-0.000499999999988177	2	1.40687071297794e-18		1
Xtandem	3839-3846	Micyo_2_10_09_2D_Elute_10mM	GFLAPNDGMAEQAITK	831.908000	831.910000	-0.002000	2	1.0e-10	87.3	1
Xtandem	3927	Micyo_2_10_09_2D_Elute_10mM	GFLAPNDGMAEQAITK	831.908000	831.910000	-0.002000	2	9.4e-09	62.6	1
OMSSA	3927	Micyo_2_10_09_2D_Elute_10mM	GFLAPNDGMAEQAITK	831.904	831.9045	-0.000499999999988177	2	2.49437578728635e-11		1
OMSSA	3870-3875	Micyo_2_10_09_2D_Elute_10mM_091003122141	GFLAPNDGMAEQAITK	831.904	831.9045	-0.000499999999988177	2	6.2194267158863e-17		1
Xtandem	3870-3875	Micyo_2_10_09_2D_Elute_10mM_091003122141	GFLAPNDGMAEQAITK	831.908000	831.910000	-0.002000	2	5.4e-12	82.5	1
Xtandem	3912	Micyo_2_10_09_2D_Elute_10mM_091003122141	GFLAPNDGMAEQAITK	554.938667	554.940000	-0.001333	3	1.1e-05	51.2	1
OMSSA	3912	Micyo_2_10_09_2D_Elute_10mM_091003122141	GFLAPNDGMAEQAITK	554.936	554.935666666667	0.000333333333401242	3	7.5150117504918e-15		1
OMSSA	3958-3965	Micyo_2_10_09_2D_Elute_10mM_091003122141	GFLAPNDGMAEQAITK	831.904	831.9045	-0.000499999999988177	2	7.30401483230711e-18		1
Xtandem	3958-3965	Micyo_2_10_09_2D_Elute_10mM_091003122141	GFLAPNDGMAEQAITK	831.908000	831.910000	-0.002000	2	1.2e-14	95.4	1
OMSSA	4050-4054	Micyo_2_10_09_2D_Elute_10mM_091003122141	GFLAPNDGMAEQAITK	831.904	831.9045	-0.000499999999988177	2	1.99953285046953e-11		1
Xtandem	4050-4054	Micyo_2_10_09_2D_Elute_10mM_091003122141	GFLAPNDGMAEQAITK	831.908000	831.910000	-0.002000	2	2.1e-10	63.8	1
OMSSA	2881-2888	Micyo_2_10_09_2D_Elute_15mM	GFLAPNDGM+15.9949AEQAITK	839.9015	839.9015	0	2	2.11219736301329e-09		1
OMSSA	2961-2968	Micyo_2_10_09_2D_Elute_15mM	GFLAPNDGM+15.9949AEQAITK	839.9015	839.9015	0	2	7.0571074329862e-10		1
OMSSA	3074	Micyo_2_10_09_2D_Elute_15mM	GFLAPNDGM+15.9949AEQAITK	839.9015	839.9015	0	2	8.19736162325877e-06		1
OMSSA	3572-3578	Micyo_2_10_09_2D_Elute_15mM	GFLAPNDGMAEQAITK	831.904	831.9045	-0.000499999999988177	2	1.96137038452585e-16		1
Xtandem	3572-3578	Micyo_2_10_09_2D_Elute_15mM	GFLAPNDGMAEQAITK	831.908000	831.910000	-0.002000	2	4.6e-12	87.3	1
Xtandem	3606-3613	Micyo_2_10_09_2D_Elute_15mM	GFLAPNDGMAEQAITK	554.938667	554.936667	0.002000	3	3.2e-08	59.3	1
OMSSA	3606-3613	Micyo_2_10_09_2D_Elute_15mM	GFLAPNDGMAEQAITK	554.936	554.935666666667	0.000333333333401242	3	2.25184312326515e-15		1
Xtandem	3660-3667	Micyo_2_10_09_2D_Elute_15mM	GFLAPNDGMAEQAITK	831.908000	831.910000	-0.002000	2	4.4e-14	100.2	1
OMSSA	3660-3667	Micyo_2_10_09_2D_Elute_15mM	GFLAPNDGMAEQAITK	831.904	831.9045	-0.000499999999988177	2	1.03851860419275e-17		1
OMSSA	3676-3684	Micyo_2_10_09_2D_Elute_15mM_091003133905	GFLAPNDGMAEQAITK	831.904	831.9045	-0.000499999999988177	2	1.11093268308834e-14		1
Xtandem	3676-3684	Micyo_2_10_09_2D_Elute_15mM_091003133905	GFLAPNDGMAEQAITK	831.908000	831.910000	-0.002000	2	4.5e-07	70.5	1
OMSSA	2499	Micyo_2_10_09_2D_Elute_20mM	GFLAPNDGM+15.9949AEQAITK	839.9015	839.9015	0	2	1.11919616313916e-07		1
OMSSA	2571-2573	Micyo_2_10_09_2D_Elute_20mM	GFLAPNDGM+15.9949AEQAITK	839.9015	839.9015	0	2	6.95964379899787e-07		1
OMSSA	2654-2658	Micyo_2_10_09_2D_Elute_20mM	GFLAPNDGM+15.9949AEQAITK	839.9015	839.9015	0	2	9.31206024062513e-07		1
Xtandem	3114-3118	Micyo_2_10_09_2D_Elute_20mM	GFLAPNDGMAEQAITK	831.908000	831.910000	-0.002000	2	1.7e-11	82.6	1
OMSSA	3114-3118	Micyo_2_10_09_2D_Elute_20mM	GFLAPNDGMAEQAITK	831.904	831.9045	-0.000499999999988177	2	6.01888040631991e-15		1
OMSSA	3141-3146	Micyo_2_10_09_2D_Elute_20mM	GFLAPNDGMAEQAITK	554.936	554.935666666667	0.000333333333401242	3	8.28548586330167e-17		1
Xtandem	3141-3146	Micyo_2_10_09_2D_Elute_20mM	GFLAPNDGMAEQAITK	554.938667	554.940000	-0.001333	3	4.0e-10	73.7	1
Xtandem	3201-3207	Micyo_2_10_09_2D_Elute_20mM	GFLAPNDGMAEQAITK	831.908000	831.910000	-0.002000	2	1.4e-08	74.2	1
OMSSA	3201-3207	Micyo_2_10_09_2D_Elute_20mM	GFLAPNDGMAEQAITK	831.904	831.9045	-0.000499999999988177	2	8.82667375511588e-15		1
Xtandem	3093-3097	Micyo_2_10_09_2D_Elute_20mM_091003145633	GFLAPNDGMAEQAITK	831.908000	831.905000	0.003000	2	9.2e-06	59.5	1
OMSSA	3093-3097	Micyo_2_10_09_2D_Elute_20mM_091003145633	GFLAPNDGMAEQAITK	831.904	831.9035	0.000499999999988177	2	2.4949493334211e-12		1
OMSSA	2198-2203	Micyo_2_10_09_2D_Elute_25mM	GFLAPNDGM+15.9949AEQAITK	839.9015	839.9015	0	2	2.65904253202697e-08		1
Xtandem	2753-2760	Micyo_2_10_09_2D_Elute_25mM	GFLAPNDGMAEQAITK	831.908000	831.910000	-0.002000	2	8.1e-13	91.2	1
OMSSA	2753-2760	Micyo_2_10_09_2D_Elute_25mM	GFLAPNDGMAEQAITK	831.904	831.9045	-0.000499999999988177	2	8.31591183794223e-19		1
Xtandem	2764-2771	Micyo_2_10_09_2D_Elute_25mM	GFLAPNDGMAEQAITK	554.938667	554.940000	-0.001333	3	1.9e-06	56.4	1
OMSSA	2764-2771	Micyo_2_10_09_2D_Elute_25mM	GFLAPNDGMAEQAITK	554.936	554.936666666667	-0.000666666666575111	3	4.14852025544396e-14		1
Xtandem	2661-2668	Micyo_2_10_09_2D_Elute_25mM_091003161355	GFLAPNDGMAEQAITK	831.908000	831.910000	-0.002000	2	2.4e-06	51.0	1
OMSSA	2661-2668	Micyo_2_10_09_2D_Elute_25mM_091003161355	GFLAPNDGMAEQAITK	831.904	831.9035	0.000499999999988177	2	2.54813300731338e-06		1
OMSSA	2003-2009	Micyo_2_10_09_2D_Elute_30mM	GFLAPNDGM+15.9949AEQAITK	839.9015	839.9015	0	2	0.00138922535991558		1
Xtandem	2513-2518	Micyo_2_10_09_2D_Elute_30mM	GFLAPNDGMAEQAITK	831.908000	831.910000	-0.002000	2	1.4e-06	58.2	1
OMSSA	2513-2518	Micyo_2_10_09_2D_Elute_30mM	GFLAPNDGMAEQAITK	831.904	831.9045	-0.000499999999988177	2	1.54174146957063e-11		1
Xtandem	2531-2536	Micyo_2_10_09_2D_Elute_30mM	GFLAPNDGMAEQAITK	554.938667	554.940000	-0.001333	3	1.0e-06	49.0	1
OMSSA	2531-2536	Micyo_2_10_09_2D_Elute_30mM	GFLAPNDGMAEQAITK	554.936	554.935666666667	0.000333333333401242	3	9.75673832000766e-11		1
Xtandem	2412-2417	Micyo_2_10_09_2D_Elute_40mM	GFLAPNDGMAEQAITK	831.908000	831.910000	-0.002000	2	4.3e-07	58.5	1
OMSSA	2412-2417	Micyo_2_10_09_2D_Elute_40mM	GFLAPNDGMAEQAITK	831.904	831.9045	-0.000499999999988177	2	1.87997424748488e-13		1
Xtandem	2300-2305	Micyo_2_10_09_2D_Elute_50mM	GFLAPNDGMAEQAITK	831.908000	831.910000	-0.002000	2	1.3e-07	54.3	1
OMSSA	2300-2305	Micyo_2_10_09_2D_Elute_50mM	GFLAPNDGMAEQAITK	831.904	831.9045	-0.000499999999988177	2	8.07782612380839e-11		1
OMSSA	4534	Micyo_2_10_09_2D_Elute_5mM	GFLAPNDGM+15.9949AEQAITK	839.9015	839.9015	0	2	1.55398531473223e-09		1
OMSSA	4552	Micyo_2_10_09_2D_Elute_5mM	GFLAPNDGM+15.9949AEQAITK	839.9015	839.9015	0	2	7.23766610008521e-12		1
OMSSA	4638-4647	Micyo_2_10_09_2D_Elute_5mM	GFLAPNDGM+15.9949AEQAITK	839.9015	839.8995	0.00200000000006639	2	2.63161691331294e-09		1
OMSSA	4543-4554	Micyo_2_10_09_2D_Elute_5mM_091003110320	GFLAPNDGM+15.9949AEQAITK	839.9015	839.9015	0	2	1.77108359820222e-09		1
OMSSA	4640-4648	Micyo_2_10_09_2D_Elute_5mM_091003110320	GFLAPNDGM+15.9949AEQAITK	839.9015	839.9015	0	2	1.56636295237239e-07		1
OMSSA	4741-4746	Micyo_2_10_09_2D_Elute_5mM_091003110320	GFLAPNDGM+15.9949AEQAITK	839.9015	839.9015	0	2	1.51419404116874e-06		1
Xtandem	5510	Micyo_2_10_09_2D_Elute_5mM_091003110320	GFLAPNDGMAEQAITK	831.908000	831.910000	-0.002000	2	1.7e-07	67.3	1
OMSSA	5510	Micyo_2_10_09_2D_Elute_5mM_091003110320	GFLAPNDGMAEQAITK	831.904	831.9035	0.000499999999988177	2	5.84971464767553e-13		1
OMSSA	5526	Micyo_2_10_09_2D_Elute_5mM_091003110320	GFLAPNDGMAEQAITK	831.904	831.9035	0.000499999999988177	2	5.05695251765065e-14		1
Xtandem	5526	Micyo_2_10_09_2D_Elute_5mM_091003110320	GFLAPNDGMAEQAITK	831.908000	831.905000	0.003000	2	3.8e-11	82.7	1
Xtandem	5649	Micyo_2_10_09_2D_Elute_5mM_091003110320	GFLAPNDGMAEQAITK	554.938667	554.940000	-0.001333	3	1.1e-04	43.9	1
OMSSA	5649	Micyo_2_10_09_2D_Elute_5mM_091003110320	GFLAPNDGMAEQAITK	554.936	554.935666666667	0.000333333333401242	3	5.87556588948293e-09		1
OMSSA	5701	Micyo_2_10_09_2D_Elute_5mM_091003110320	GFLAPNDGMAEQAITK	831.904	831.9035	0.000499999999988177	2	2.98460282268933e-17		1
Xtandem	5701	Micyo_2_10_09_2D_Elute_5mM_091003110320	GFLAPNDGMAEQAITK	831.908000	831.910000	-0.002000	2	1.4e-13	95.6	1
OMSSA	3858	Micyo_2_10_09_2D_load_091003095248	GFLAPNDGM+15.9949AEQAITK	839.9015	839.9015	0	2	2.37544027372126e-15		1
OMSSA	3894	Micyo_2_10_09_2D_load_091003095248	GFLAPNDGM+15.9949AEQAITK	839.9015	839.9025	-0.000999999999976353	2	1.44761027888941e-13		1
Xtandem	4594-4603	Micyo_2_10_09_2D_load_091003095248	GFLAPNDGMAEQAITK	831.908000	831.910000	-0.002000	2	2.8e-09	82.1	1
OMSSA	4594-4603	Micyo_2_10_09_2D_load_091003095248	GFLAPNDGMAEQAITK	831.904	831.9035	0.000499999999988177	2	2.7700372728956e-300		1
Xtandem	15232	1-2_Tween	GIPIVAYDR	502.279000	502.325000	-0.046000	2	2.3e-04	39.6	1
OMSSA	15232	1-2_Tween	GIPIVAYDR	502.2745	502.3225	-0.0480000000000018	2	0.0025146538321037		1
Xtandem	16028	2-2_Tween	GIPIVAYDR	502.279000	502.625000	-0.346000	2	8.5e-05	42.1	1
Xtandem	3114-3121	Micyo_2_10_09_2D_Elute_10mM	GIPIVAYDR	502.278750	502.280000	-0.001250	2	9.3e-03	36.6	1
OMSSA	3205-3211	Micyo_2_10_09_2D_Elute_10mM	GIPIVAYDR	502.2745	502.2745	0	2	8.32853994439409e-05		1
Xtandem	3205-3211	Micyo_2_10_09_2D_Elute_10mM	GIPIVAYDR	502.278750	502.280000	-0.001250	2	1.8e-04	40.3	1
Xtandem	2932-2937	Micyo_2_10_09_2D_Elute_15mM	GIPIVAYDR	502.278750	502.280000	-0.001250	2	2.1e-03	37.3	1
OMSSA	3018-3024	Micyo_2_10_09_2D_Elute_15mM_091003133905	GIPIVAYDR	502.2745	502.2745	0	2	0.000528108415500937		1
Xtandem	3018-3024	Micyo_2_10_09_2D_Elute_15mM_091003133905	GIPIVAYDR	502.278750	502.280000	-0.001250	2	5.0e-05	45.2	1
Xtandem	2516-2521	Micyo_2_10_09_2D_Elute_20mM	GIPIVAYDR	502.278750	502.280000	-0.001250	2	7.8e-03	37.5	1
OMSSA	2516-2521	Micyo_2_10_09_2D_Elute_20mM	GIPIVAYDR	502.2745	502.2745	0	2	0.00253490852315639		1
Xtandem	2187-2189	Micyo_2_10_09_2D_Elute_25mM	GIPIVAYDR	502.278750	502.280000	-0.001250	2	3.1e-03	37.3	1
Xtandem	5113	Micyo_2_10_09_2D_Elute_5mM	GIPIVAYDR	502.278750	502.280000	-0.001250	2	7.0e-04	44.1	1
Xtandem	5207-5214	Micyo_2_10_09_2D_Elute_5mM	GIPIVAYDR	502.278750	502.280000	-0.001250	2	1.1e-05	47.0	1
OMSSA	5207-5214	Micyo_2_10_09_2D_Elute_5mM	GIPIVAYDR	502.2745	502.2745	0	2	2.46358958994851e-08		1
Xtandem	5302-5308	Micyo_2_10_09_2D_Elute_5mM	GIPIVAYDR	502.278750	502.280000	-0.001250	2	1.1e-05	47.0	1
OMSSA	5302-5308	Micyo_2_10_09_2D_Elute_5mM	GIPIVAYDR	502.2745	502.2745	0	2	3.88311185829175e-08		1
Xtandem	5396	Micyo_2_10_09_2D_Elute_5mM	GIPIVAYDR	502.278750	502.280000	-0.001250	2	1.5e-04	44.1	1
OMSSA	5396	Micyo_2_10_09_2D_Elute_5mM	GIPIVAYDR	502.2745	502.2745	0	2	0.000389364268713514		1
Xtandem	5109	Micyo_2_10_09_2D_Elute_5mM_091003110320	GIPIVAYDR	502.278750	502.280000	-0.001250	2	2.5e-03	40.2	1
OMSSA	5109	Micyo_2_10_09_2D_Elute_5mM_091003110320	GIPIVAYDR	502.2745	502.2745	0	2	0.00131932433393388		1
Xtandem	5134	Micyo_2_10_09_2D_Elute_5mM_091003110320	GIPIVAYDR	502.278750	502.280000	-0.001250	2	1.6e-03	43.9	1
OMSSA	5134	Micyo_2_10_09_2D_Elute_5mM_091003110320	GIPIVAYDR	502.2745	502.2745	0	2	1.56098223001669e-06		1
OMSSA	5222-5229	Micyo_2_10_09_2D_Elute_5mM_091003110320	GIPIVAYDR	502.2745	502.2745	0	2	4.49209514055528e-09		1
Xtandem	5222-5229	Micyo_2_10_09_2D_Elute_5mM_091003110320	GIPIVAYDR	502.278750	502.280000	-0.001250	2	7.9e-03	47.0	1
OMSSA	5318-5323	Micyo_2_10_09_2D_Elute_5mM_091003110320	GIPIVAYDR	502.2745	502.2745	0	2	4.15887133119275e-09		1
OMSSA	5414-5420	Micyo_2_10_09_2D_Elute_5mM_091003110320	GIPIVAYDR	502.2745	502.2745	0	2	0.000938380669006911		1
Xtandem	5414-5420	Micyo_2_10_09_2D_Elute_5mM_091003110320	GIPIVAYDR	502.278750	502.280000	-0.001250	2	3.3e-07	44.3	1
Xtandem	3705-3710	Micyo_2_10_09_2D_load_091003095248	GIPIVAYDR	502.278750	502.280000	-0.001250	2	9.7e-04	43.5	1
OMSSA	3705-3710	Micyo_2_10_09_2D_load_091003095248	GIPIVAYDR	502.2745	502.2745	0	2	1.03920078872109e-06		1
OMSSA	5249	Micyo_2_10_09_2D_Elute_10mM_091003122141	GLSLAAGLLGK	500.3055	500.3055	0	2	3.68692001943823e-06		1
OMSSA	5266	Micyo_2_10_09_2D_Elute_10mM_091003122141	GLSLAAGLLGK	500.3055	500.3055	0	2	6.60884568090431e-05		1
OMSSA	4847-4860	Micyo_2_10_09_2D_Elute_15mM	GLSLAAGLLGK	500.3055	500.3055	0	2	4.3710322607538e-09		1
OMSSA	2498-2504	Micyo_2_10_09_2D_Elute_1000mM	GSDKYDWYVSFDNEK	618.264666666667	618.265666666667	-0.000999999999976353	3	2.16562627791605e-13		1
OMSSA	2537	Micyo_2_10_09_2D_Elute_1000mM	GSDKYDWYVSFDNEK	926.897	926.8975	-0.000499999999988177	2	1.10479295492949e-12		1
OMSSA	2358	Micyo_2_10_09_2D_Elute_1000mM_091004011557	GSDKYDWYVSFDNEK	618.264666666667	618.265666666667	-0.000999999999976353	3	9.66634136054384e-12		1
OMSSA	2381	Micyo_2_10_09_2D_Elute_1000mM_091004011557	GSDKYDWYVSFDNEK	618.264666666667	618.264666666667	0	3	8.34681848504874e-11		1
OMSSA	4075-4082	Micyo_2_10_09_2D_Elute_250mM	GSDKYDWYVSFDNEK	618.264666666667	618.265666666667	-0.000999999999976353	3	4.28001316468248e-11		1
OMSSA	3862-3866	Micyo_2_10_09_2D_Elute_250mM_091003224106	GSDKYDWYVSFDNEK	618.264666666667	618.264666666667	0	3	1.99136846201403e-15		1
OMSSA	3890-3894	Micyo_2_10_09_2D_Elute_250mM_091003224106	GSDKYDWYVSFDNEK	926.897	926.8975	-0.000499999999988177	2	2.7836474685599e-17		1
OMSSA	3951-3959	Micyo_2_10_09_2D_Elute_250mM_091003224106	GSDKYDWYVSFDNEK	618.264666666667	618.264666666667	0	3	2.66319625893626e-11		1
OMSSA	2858-2865	Micyo_2_10_09_2D_Elute_500mM	GSDKYDWYVSFDNEK	618.264666666667	618.264666666667	0	3	3.23667307445803e-12		1
OMSSA	2902	Micyo_2_10_09_2D_Elute_500mM	GSDKYDWYVSFDNEK	926.897	926.8985	-0.00149999999996453	2	8.31231598640263e-14		1
OMSSA	2957	Micyo_2_10_09_2D_Elute_500mM	GSDKYDWYVSFDNEK	618.264666666667	618.265666666667	-0.000999999999976353	3	0.000272086317771655		1
OMSSA	2655-2663	Micyo_2_10_09_2D_Elute_500mM_091003235831	GSDKYDWYVSFDNEK	618.264666666667	618.264666666667	0	3	2.86331934809884e-12		1
OMSSA	2679-2687	Micyo_2_10_09_2D_Elute_500mM_091003235831	GSDKYDWYVSFDNEK	926.897	926.8975	-0.000499999999988177	2	3.82886961439425e-14		1
Xtandem	12141	1-1_Pellet	IALTDPDNPR	556.287500	556.615000	-0.327500	2	2.5e-05	45.0	1
Xtandem	12285	2-1_Tween	IALTDPDNPR	556.287500	556.665000	-0.377500	2	2.2e-04	39.7	1
Xtandem	12184	2-2_Digitonin	IALTDPDNPR	556.287500	556.185000	0.102500	2	2.5e-04	39.4	1
Xtandem	12438	2-2_Tween	IALTDPDNPR	556.287500	556.655000	-0.367500	2	2.9e-04	39.1	1
Xtandem	11594	3-2_SDS	IALTDPDNPR	556.287500	556.615000	-0.327500	2	2.3e-05	45.2	1
Xtandem	13163	4_Tween	IALTDPDNPR	556.287500	556.235000	0.052500	2	2.3e-04	39.6	1
OMSSA	2101-2108	Micyo_2_10_09_2D_load_091002172423	IALTDPDNPR	556.284	556.2825	0.00149999999996453	2	3.54155677308373e-09		1
Xtandem	2101-2108	Micyo_2_10_09_2D_load_091002172423	IALTDPDNPR	556.287300	556.285000	0.002300	2	4.4e-06	59.6	1
Xtandem	2381-2387	Micyo_2_10_09_2D_load_091003095248	IALTDPDNPR	556.287300	556.285000	0.002300	2	1.3e-08	63.8	1
OMSSA	2381-2387	Micyo_2_10_09_2D_load_091003095248	IALTDPDNPR	556.284	556.2835	0.000499999999988177	2	9.37145402903164e-10		1
OMSSA	3311-3322	Micyo_2_10_09_2D_load_091002172423	IAPENGSGVGTAVNTIADK	907.4605	907.4605	0	2	3.42327751027413e-15		1
OMSSA	3642-3647	Micyo_2_10_09_2D_load_091003095248	IAPENGSGVGTAVNTIADK	907.4605	907.4605	0	2	1.12657359922542e-16		1
Xtandem	11618	1-2_Digitonin	IFVTGQDYNDK	650.311000	650.665000	-0.354000	2	1.3e-05	46.7	1
OMSSA	11664	1-2_Digitonin	IFVTGQDYNDK	650.307	650.4325	-0.125499999999988	2	0.000117953980904205		1
Xtandem	11664	1-2_Digitonin	IFVTGQDYNDK	650.311000	650.435000	-0.124000	2	7.0e-05	42.5	1
Xtandem	13465	2-1_Digitonin	IFVTGQDYNDK	650.311000	650.785000	-0.474000	2	7.1e-05	45.7	1
Xtandem	12236	3-2_Digitonin	IFVTGQDYNDK	650.311000	650.805000	-0.494000	2	1.2e-03	46.9	1
Xtandem	12518	3-2_SDS	IFVTGQDYNDK	650.311000	650.735000	-0.424000	2	5.3e-04	37.4	1
OMSSA	3253-3258	Micyo_2_10_09_2D_Elute_10mM	IIAPENGSGVGTAVNTIADK	964.0025	964.0025	0	2	2.37009125411165e-14		1
OMSSA	3967	Micyo_2_10_09_2D_Elute_5mM	IIAPENGSGVGTAVNTIADK	964.0025	964.0025	0	2	2.33491185198436e-09		1
OMSSA	3988	Micyo_2_10_09_2D_Elute_5mM	IIAPENGSGVGTAVNTIADK	964.0025	964.0025	0	2	3.16737063259192e-09		1
OMSSA	3926-3931	Micyo_2_10_09_2D_load_091002172423	IIAPENGSGVGTAVNTIADK	964.0025	964.0025	0	2	2.38007797466326e-16		1
OMSSA	4255-4258	Micyo_2_10_09_2D_load_091003095248	IIAPENGSGVGTAVNTIADK	964.0025	964.0025	0	2	6.18337457485428e-17		1
OMSSA	2743-2749	Micyo_2_10_09_2D_Elute_1000mM	INTILVSPVIVTK	698.935	698.9345	0.000499999999988177	2	2.0428650085478e-05		1
OMSSA	2931-2939	Micyo_2_10_09_2D_Elute_100mM	INTILVSPVIVTK	698.935	698.9355	-0.000500000000101863	2	8.53560917721425e-12		1
OMSSA	2977-2983	Micyo_2_10_09_2D_Elute_100mM_091003212339	INTILVSPVIVTK	698.935	698.9355	-0.000500000000101863	2	0.00614725380210907		1
OMSSA	4658-4665	Micyo_2_10_09_2D_Elute_10mM	INTILVSPVIVTK	698.935	698.9345	0.000499999999988177	2	1.2562818623191e-10		1
OMSSA	4742-4748	Micyo_2_10_09_2D_Elute_10mM	INTILVSPVIVTK	698.935	698.9355	-0.000500000000101863	2	1.1527560925736e-14		1
OMSSA	4828-4835	Micyo_2_10_09_2D_Elute_10mM	INTILVSPVIVTK	698.935	698.9355	-0.000500000000101863	2	4.79969188549309e-13		1
OMSSA	4907-4910	Micyo_2_10_09_2D_Elute_10mM	INTILVSPVIVTK	698.935	698.9355	-0.000500000000101863	2	1.7771606202451e-05		1
OMSSA	4785-4792	Micyo_2_10_09_2D_Elute_10mM_091003122141	INTILVSPVIVTK	698.935	698.9345	0.000499999999988177	2	8.12373022102072e-14		1
OMSSA	4880	Micyo_2_10_09_2D_Elute_10mM_091003122141	INTILVSPVIVTK	698.935	698.9355	-0.000500000000101863	2	3.29410648818135e-13		1
OMSSA	4524-4530	Micyo_2_10_09_2D_Elute_15mM	INTILVSPVIVTK	698.935	698.9355	-0.000500000000101863	2	4.52961786487665e-14		1
OMSSA	4541	Micyo_2_10_09_2D_Elute_15mM	INTILVSPVIVTK	466.29	466.290666666667	-0.000666666666745641	3	1.58196750973626e-06		1
OMSSA	4614-4621	Micyo_2_10_09_2D_Elute_15mM	INTILVSPVIVTK	698.935	698.9345	0.000499999999988177	2	0.00559863266131116		1
OMSSA	4552-4559	Micyo_2_10_09_2D_Elute_15mM_091003133905	INTILVSPVIVTK	698.935	698.9355	-0.000500000000101863	2	3.39181097005995e-13		1
OMSSA	3932-3937	Micyo_2_10_09_2D_Elute_20mM	INTILVSPVIVTK	698.935	698.9355	-0.000500000000101863	2	2.90883571609632e-13		1
OMSSA	4016	Micyo_2_10_09_2D_Elute_20mM	INTILVSPVIVTK	698.935	698.9355	-0.000500000000101863	2	8.55587417783198e-13		1
OMSSA	3831-3838	Micyo_2_10_09_2D_Elute_20mM_091003145633	INTILVSPVIVTK	698.935	698.9355	-0.000500000000101863	2	4.14044586594326e-09		1
OMSSA	3492-3498	Micyo_2_10_09_2D_Elute_25mM	INTILVSPVIVTK	698.935	698.9345	0.000499999999988177	2	1.98129781308359e-12		1
OMSSA	3352-3358	Micyo_2_10_09_2D_Elute_25mM_091003161355	INTILVSPVIVTK	698.935	698.9355	-0.000500000000101863	2	1.46385748190709e-12		1
OMSSA	3215-3222	Micyo_2_10_09_2D_Elute_30mM	INTILVSPVIVTK	698.935	698.9355	-0.000500000000101863	2	1.13308507848972e-13		1
OMSSA	3121-3126	Micyo_2_10_09_2D_Elute_30mM_091003173121	INTILVSPVIVTK	698.935	698.9355	-0.000500000000101863	2	8.36615780803086e-07		1
OMSSA	3046-3050	Micyo_2_10_09_2D_Elute_40mM	INTILVSPVIVTK	698.935	698.9345	0.000499999999988177	2	6.85780012749544e-09		1
OMSSA	2971	Micyo_2_10_09_2D_Elute_40mM_091003184846	INTILVSPVIVTK	698.935	698.9355	-0.000500000000101863	2	9.91335522340908e-05		1
OMSSA	3116	Micyo_2_10_09_2D_Elute_500mM	INTILVSPVIVTK	698.935	698.9345	0.000499999999988177	2	0.000543073207548045		1
OMSSA	2890-2895	Micyo_2_10_09_2D_Elute_50mM	INTILVSPVIVTK	698.935	698.9355	-0.000500000000101863	2	2.78829810129285e-06		1
OMSSA	2805-2814	Micyo_2_10_09_2D_Elute_50mM_091003200613	INTILVSPVIVTK	698.935	698.9355	-0.000500000000101863	2	9.15899033286674e-07		1
OMSSA	2816-2821	Micyo_2_10_09_2D_Elute_5mM_091003110320	INTILVSPVIVTK	698.935	698.9355	-0.000500000000101863	2	6.27232781681381e-10		1
OMSSA	4946	Micyo_2_10_09_2D_load_091002172423	INTILVSPVIVTK	698.935	698.9355	-0.000500000000101863	2	0.000648571150907827		1
OMSSA	5343-5350	Micyo_2_10_09_2D_load_091003095248	INTILVSPVIVTK	698.935	698.9355	-0.000500000000101863	2	2.89199804689431e-11		1
OMSSA	5442-5449	Micyo_2_10_09_2D_load_091003095248	INTILVSPVIVTK	698.935	698.9345	0.000499999999988177	2	6.5192521921779e-12		1
OMSSA	4935-4941	Micyo_2_10_09_2D_Elute_5mM	IPIVAYDR	473.764	473.7635	0.000499999999988177	2	4.74313308471388e-05		1
OMSSA	5030	Micyo_2_10_09_2D_Elute_5mM	IPIVAYDR	473.764	473.7635	0.000499999999988177	2	7.68578618635489e-05		1
OMSSA	5046	Micyo_2_10_09_2D_Elute_5mM	IPIVAYDR	473.764	473.7635	0.000499999999988177	2	3.9653384479431e-05		1
OMSSA	4774-4781	Micyo_2_10_09_2D_Elute_5mM_091003110320	IPIVAYDR	473.764	473.7645	-0.000499999999988177	2	2.66841994676061e-06		1
OMSSA	4862-4870	Micyo_2_10_09_2D_Elute_5mM_091003110320	IPIVAYDR	473.764	473.7645	-0.000499999999988177	2	2.05627378617402e-07		1
OMSSA	4970	Micyo_2_10_09_2D_Elute_5mM_091003110320	IPIVAYDR	473.764	473.7645	-0.000499999999988177	2	0.00790511117813049		1
OMSSA	3194-3200	Micyo_2_10_09_2D_load_091003095248	IPIVAYDR	473.764	473.7635	0.000499999999988177	2	1.90449010427304e-08		1
OMSSA	18379	1-1_Pellet	IQSFLTINK	532.304	532.4425	-0.138500000000022	2	0.00049358111417817		1
Xtandem	15937	1-1_Tween	IQSFLTINKDPAGGNK	851.956500	852.115000	-0.158500	2	2.6e-06	63.2	1
Xtandem	16082	1-1_Tween	IQSFLTINKDPAGGNK	851.956500	852.295000	-0.338500	2	3.6e-06	59.5	1
OMSSA	16801	1-1_Tween	IQSFLTINKDPAGGNK	851.9525	851.8325	0.120000000000005	2	2.77603304136719e-06		1
Xtandem	16801	1-1_Tween	IQSFLTINKDPAGGNK	851.956500	851.835000	0.121500	2	9.9e-09	56.3	1
Xtandem	14895	1-2_Tween	IQSFLTINKDPAGGNK	851.956500	852.335000	-0.378500	2	6.2e-12	75.8	1
Xtandem	17071	2-1_Tween	IQSFLTINKDPAGGNK	851.956500	852.285000	-0.328500	2	5.9e-09	85.2	1
OMSSA	17092	2-1_Tween	IQSFLTINKDPAGGNK	568.301666666667	568.252666666667	0.0489999999999782	3	2.61339653727156e-06		1
Xtandem	16425	2-2_Pellet	IQSFLTINKDPAGGNK	851.956500	852.275000	-0.318500	2	1.1e-08	71.2	1
Xtandem	16031	2-2_Tween	IQSFLTINKDPAGGNK	851.956500	852.025000	-0.068500	2	5.1e-08	78.5	1
OMSSA	16031	2-2_Tween	IQSFLTINKDPAGGNK	851.9525	852.0225	-0.07000000000005	2	1.84492156912698e-10		1
Xtandem	16895	2-2_Tween	IQSFLTINKDPAGGNK	851.956500	852.405000	-0.448500	2	6.8e-06	62.9	1
OMSSA	3610-3615	Micyo_2_10_09_2D_Elute_15mM_091003133905	IQSFLTINKDPAGGNK	568.301666666667	568.301666666667	0	3	0.000678590553158828		1
OMSSA	3407-3412	Micyo_2_10_09_2D_Elute_10mM	ISYVDETEAATSTITK	864.924	864.9235	0.000499999999988177	2	8.86049553447092e-13		1
OMSSA	4102	Micyo_2_10_09_2D_Elute_5mM	ISYVDETEAATSTITK	864.924	864.9245	-0.000499999999988177	2	3.53529908877207e-11		1
OMSSA	4143	Micyo_2_10_09_2D_Elute_5mM	ISYVDETEAATSTITK	864.924	864.9245	-0.000499999999988177	2	7.63470199965853e-08		1
OMSSA	4069	Micyo_2_10_09_2D_Elute_5mM_091003110320	ISYVDETEAATSTITK	864.924	864.9235	0.000499999999988177	2	1.6033206311831e-06		1
OMSSA	4092	Micyo_2_10_09_2D_Elute_5mM_091003110320	ISYVDETEAATSTITK	864.924	864.9235	0.000499999999988177	2	1.42985949391051e-05		1
OMSSA	4508-4518	Micyo_2_10_09_2D_load_091003095248	ISYVDETEAATSTITK	864.924	864.9235	0.000499999999988177	2	1.17073674059466e-15		1
OMSSA	2650-2653	Micyo_2_10_09_2D_Elute_1000mM	ITGSDKYDWYVSFDNEK	689.642	689.642666666667	-0.000666666666688798	3	7.56456319926677e-13		1
OMSSA	2482-2490	Micyo_2_10_09_2D_Elute_1000mM_091004011557	ITGSDKYDWYVSFDNEK	689.642	689.642666666667	-0.000666666666688798	3	9.40955824428471e-19		1
OMSSA	2493	Micyo_2_10_09_2D_Elute_1000mM_091004011557	ITGSDKYDWYVSFDNEK	1033.963	1033.9625	0.00049999999987449	2	2.98842637553372e-11		1
OMSSA	2574-2581	Micyo_2_10_09_2D_Elute_1000mM_091004011557	ITGSDKYDWYVSFDNEK	689.642	689.642666666667	-0.000666666666688798	3	1.72455621929798e-11		1
OMSSA	4017	Micyo_2_10_09_2D_Elute_250mM_091003224106	ITGSDKYDWYVSFDNEK	689.642	689.642666666667	-0.000666666666688798	3	1.71197435844844e-17		1
OMSSA	4116	Micyo_2_10_09_2D_Elute_250mM_091003224106	ITGSDKYDWYVSFDNEK	689.642	689.642666666667	-0.000666666666688798	3	8.17864129549121e-12		1
OMSSA	3014-3026	Micyo_2_10_09_2D_Elute_500mM	ITGSDKYDWYVSFDNEK	689.642	689.641666666667	0.000333333333173869	3	3.83879560756635e-12		1
OMSSA	2800-2803	Micyo_2_10_09_2D_Elute_500mM_091003235831	ITGSDKYDWYVSFDNEK	689.642	689.642666666667	-0.000666666666688798	3	3.37183321272955e-14		1
OMSSA	2828	Micyo_2_10_09_2D_Elute_500mM_091003235831	ITGSDKYDWYVSFDNEK	1033.963	1033.9635	-0.000500000000101863	2	8.15713559682094e-17		1
OMSSA	2889-2896	Micyo_2_10_09_2D_Elute_500mM_091003235831	ITGSDKYDWYVSFDNEK	689.642	689.642666666667	-0.000666666666688798	3	3.74104950962008e-11		1
OMSSA	2676	Micyo_2_10_09_2D_load_091002172423	LAPNDGMAEQAITK	729.8595	729.8585	0.000999999999976353	2	0.000711394259250384		1
OMSSA	10200	4_Tween	LEGFDTQK	469.228	469.3225	-0.0944999999999823	2	0.00249790908572778		1
Xtandem	25597	1-1_Digitonin	LITGSDKYDWYVSFDNEK	1090.509500	1090.985000	-0.475500	2	6.5e-03	30.1	1
Xtandem	26098	1-1_SDS	LITGSDKYDWYVSFDNEK	1090.509500	1090.525000	-0.015500	2	8.8e-05	38.7	1
Xtandem	28271	1-1_SDS	LITGSDKYDWYVSFDNEK	1090.509500	1090.585000	-0.075500	2	4.4e-03	36.0	1
Xtandem	24464	1-1_Tween	LITGSDKYDWYVSFDNEK	1090.509500	1090.545000	-0.035500	2	1.4e-03	36.5	1
Xtandem	25321	1-1_Tween	LITGSDKYDWYVSFDNEK	1090.509500	1090.865000	-0.355500	2	2.0e-03	44.5	1
Xtandem	25604	1-1_Tween	LITGSDKYDWYVSFDNEK	1090.509500	1090.995000	-0.485500	2	4.5e-04	36.9	1
Xtandem	26029	2-1_SDS	LITGSDKYDWYVSFDNEK	1090.509500	1091.075000	-0.565500	2	5.3e-03	40.5	1
Xtandem	26367	2-1_SDS	LITGSDKYDWYVSFDNEK	1090.509500	1090.535000	-0.025500	2	9.6e-04	42.2	1
Xtandem	26855	2-1_Tween	LITGSDKYDWYVSFDNEK	1090.509500	1090.815000	-0.305500	2	2.8e-03	34.1	1
Xtandem	26923	2-1_Tween	LITGSDKYDWYVSFDNEK	1090.509500	1090.565000	-0.055500	2	6.5e-04	34.0	1
Xtandem	25477	2-2_Pellet	LITGSDKYDWYVSFDNEK	1090.509500	1090.965000	-0.455500	2	3.5e-05	43.6	1
Xtandem	26325	2-2_Pellet	LITGSDKYDWYVSFDNEK	1090.509500	1090.515000	-0.005500	2	2.0e-03	39.7	1
Xtandem	25029	4_Digitonin	LITGSDKYDWYVSFDNEK	1090.509500	1090.845000	-0.335500	2	1.4e-03	44.9	1
Xtandem	27025	4_SDS	LITGSDKYDWYVSFDNEK	1090.509500	1090.865000	-0.355500	2	7.8e-04	35.0	1
Xtandem	27267	4_SDS	LITGSDKYDWYVSFDNEK	1090.509500	1090.995000	-0.485500	2	1.2e-04	43.8	1
Xtandem	24919	4_Tween	LITGSDKYDWYVSFDNEK	1090.509500	1090.395000	0.114500	2	1.4e-05	55.8	1
Xtandem	13704	1-1_Tween	LKLEGFDTQK	589.821000	590.255000	-0.434000	2	4.8e-03	44.1	1
Xtandem	12586	1-2_Tween	LKLEGFDTQK	589.821000	590.175000	-0.354000	2	7.5e-06	47.9	1
OMSSA	14005	2-1_Tween	LKLEGFDTQK	589.8175	589.7525	0.0649999999999409	2	6.11358934664278e-08		1
Xtandem	14005	2-1_Tween	LKLEGFDTQK	589.821000	589.755000	0.066000	2	4.4e-04	53.7	1
Xtandem	13698	2-2_Tween	LKLEGFDTQK	589.821000	590.125000	-0.304000	2	2.4e-06	50.7	1
Xtandem	3080-3084	Micyo_2_10_09_2D_Elute_15mM_091003133905	LKLEGFDTQK	589.821000	589.820000	0.001000	2	5.0e-04	39.1	1
OMSSA	3080-3084	Micyo_2_10_09_2D_Elute_15mM_091003133905	LKLEGFDTQK	589.8175	589.8175	0	2	5.60415900177169e-08		1
OMSSA	3086-3097	Micyo_2_10_09_2D_Elute_15mM_091003133905	LKLEGFDTQK	393.545	393.544666666667	0.000333333333344399	3	1.75066734532515e-06		1
Xtandem	3086-3097	Micyo_2_10_09_2D_Elute_15mM_091003133905	LKLEGFDTQK	393.547333	393.546667	0.000666	3	3.4e-03	38.0	1
Xtandem	2440	Micyo_2_10_09_2D_Elute_20mM	LKLEGFDTQK	589.821000	589.820000	0.001000	2	1.5e-04	39.5	1
OMSSA	2440	Micyo_2_10_09_2D_Elute_20mM	LKLEGFDTQK	589.8175	589.8165	0.000999999999976353	2	3.20996798246489e-05		1
OMSSA	2455	Micyo_2_10_09_2D_Elute_20mM	LKLEGFDTQK	589.8175	589.8175	0	2	9.05777029045803e-05		1
Xtandem	2455	Micyo_2_10_09_2D_Elute_20mM	LKLEGFDTQK	589.821000	589.820000	0.001000	2	7.8e-05	42.4	1
OMSSA	2370-2375	Micyo_2_10_09_2D_Elute_20mM_091003145633	LKLEGFDTQK	589.8175	589.8175	0	2	5.24426764304367e-06		1
Xtandem	2370-2375	Micyo_2_10_09_2D_Elute_20mM_091003145633	LKLEGFDTQK	589.821000	589.820000	0.001000	2	7.2e-04	38.9	1
OMSSA	2380-2385	Micyo_2_10_09_2D_Elute_20mM_091003145633	LKLEGFDTQK	393.545	393.544666666667	0.000333333333344399	3	4.20238105739492e-10		1
Xtandem	2380-2385	Micyo_2_10_09_2D_Elute_20mM_091003145633	LKLEGFDTQK	393.547333	393.546667	0.000666	3	3.2e-05	46.4	1
Xtandem	2453	Micyo_2_10_09_2D_Elute_20mM_091003145633	LKLEGFDTQK	589.821000	589.820000	0.001000	2	3.7e-04	36.4	1
Xtandem	2063-2067	Micyo_2_10_09_2D_Elute_25mM	LKLEGFDTQK	589.821000	589.820000	0.001000	2	2.5e-04	35.8	1
OMSSA	2063-2067	Micyo_2_10_09_2D_Elute_25mM	LKLEGFDTQK	589.8175	589.8175	0	2	4.19643481803822e-05		1
Xtandem	2073-2080	Micyo_2_10_09_2D_Elute_25mM	LKLEGFDTQK	393.547333	393.546667	0.000666	3	7.4e-04	41.5	1
OMSSA	2073-2080	Micyo_2_10_09_2D_Elute_25mM	LKLEGFDTQK	393.545	393.544666666667	0.000333333333344399	3	8.06652321968217e-08		1
OMSSA	1968-1976	Micyo_2_10_09_2D_Elute_25mM_091003161355	LKLEGFDTQK	589.8175	589.8175	0	2	0.00330398315266844		1
Xtandem	1968-1976	Micyo_2_10_09_2D_Elute_25mM_091003161355	LKLEGFDTQK	589.821000	589.820000	0.001000	2	1.8e-03	32.6	1
Xtandem	1843-1846	Micyo_2_10_09_2D_Elute_30mM	LKLEGFDTQK	589.821000	589.820000	0.001000	2	3.3e-04	38.3	1
OMSSA	1843-1846	Micyo_2_10_09_2D_Elute_30mM	LKLEGFDTQK	589.8175	589.8165	0.000999999999976353	2	9.30240069604388e-05		1
Xtandem	1860-1869	Micyo_2_10_09_2D_Elute_30mM	LKLEGFDTQK	393.547333	393.546667	0.000666	3	1.1e-04	46.5	1
OMSSA	1860-1869	Micyo_2_10_09_2D_Elute_30mM	LKLEGFDTQK	393.545	393.544666666667	0.000333333333344399	3	2.15260526160394e-10		1
OMSSA	1913-1915	Micyo_2_10_09_2D_Elute_30mM	LKLEGFDTQK	589.8175	589.8165	0.000999999999976353	2	5.00827642532573e-05		1
Xtandem	1913-1915	Micyo_2_10_09_2D_Elute_30mM	LKLEGFDTQK	589.821000	589.820000	0.001000	2	6.9e-05	39.1	1
OMSSA	1795-1799	Micyo_2_10_09_2D_Elute_30mM_091003173121	LKLEGFDTQK	589.8175	589.8175	0	2	0.00130668194492227		1
Xtandem	1762-1765	Micyo_2_10_09_2D_Elute_40mM	LKLEGFDTQK	589.821000	589.820000	0.001000	2	5.8e-06	38.4	1
OMSSA	1762-1765	Micyo_2_10_09_2D_Elute_40mM	LKLEGFDTQK	589.8175	589.8175	0	2	3.71801686844008e-06		1
OMSSA	1646-1661	Micyo_2_10_09_2D_Elute_50mM	LKLEGFDTQK	589.8175	589.8165	0.000999999999976353	2	0.00161238636207677		1
Xtandem	3499	Micyo_2_10_09_2D_Elute_10mM	LPNISFK	409.738750	409.738500	0.000250	2	1.9e-03	34.5	1
Xtandem	3518	Micyo_2_10_09_2D_Elute_10mM	LPNISFK	409.738750	409.738500	0.000250	2	4.7e-04	37.9	1
OMSSA	3518	Micyo_2_10_09_2D_Elute_10mM	LPNISFK	409.735	409.7345	0.000499999999988177	2	0.00163871609454033		1
OMSSA	3681-3685	Micyo_2_10_09_2D_Elute_10mM_091003122141	LPNISFK	409.735	409.7345	0.000499999999988177	2	0.00726930987947538		1
Xtandem	3681-3685	Micyo_2_10_09_2D_Elute_10mM_091003122141	LPNISFK	409.738750	409.738500	0.000250	2	4.9e-04	37.8	1
OMSSA	5584-5590	Micyo_2_10_09_2D_Elute_5mM	LPNISFK	409.735	409.7345	0.000499999999988177	2	0.00524233777925181		1
Xtandem	5584-5590	Micyo_2_10_09_2D_Elute_5mM	LPNISFK	409.738750	409.738500	0.000250	2	3.4e-05	44.2	1
Xtandem	5674-5681	Micyo_2_10_09_2D_Elute_5mM	LPNISFK	409.738750	409.738500	0.000250	2	3.3e-05	44.3	1
OMSSA	5674-5681	Micyo_2_10_09_2D_Elute_5mM	LPNISFK	409.735	409.7345	0.000499999999988177	2	3.11119673441737e-05		1
OMSSA	5767-5774	Micyo_2_10_09_2D_Elute_5mM	LPNISFK	409.735	409.7345	0.000499999999988177	2	2.91337311079728e-05		1
Xtandem	5767-5774	Micyo_2_10_09_2D_Elute_5mM	LPNISFK	409.738750	409.738500	0.000250	2	3.4e-05	44.3	1
Xtandem	5778-5785	Micyo_2_10_09_2D_Elute_5mM_091003110320	LPNISFK	409.738750	409.738500	0.000250	2	3.4e-05	44.3	1
OMSSA	5778-5785	Micyo_2_10_09_2D_Elute_5mM_091003110320	LPNISFK	409.735	409.7345	0.000499999999988177	2	1.75911705504008e-05		1
OMSSA	5871-5878	Micyo_2_10_09_2D_Elute_5mM_091003110320	LPNISFK	409.735	409.7345	0.000499999999988177	2	4.88975394814474e-05		1
Xtandem	5871-5878	Micyo_2_10_09_2D_Elute_5mM_091003110320	LPNISFK	409.738750	409.738500	0.000250	2	3.3e-05	44.3	1
OMSSA	4086-4090	Micyo_2_10_09_2D_load_091003095248	LPNISFK	409.735	409.7345	0.000499999999988177	2	7.67041750037305e-06		1
Xtandem	4086-4090	Micyo_2_10_09_2D_load_091003095248	LPNISFK	409.738750	409.738500	0.000250	2	3.4e-05	44.3	1
OMSSA	4178	Micyo_2_10_09_2D_load_091003095248	LPNISFK	409.735	409.7345	0.000499999999988177	2	3.10626523681471e-05		1
Xtandem	4178	Micyo_2_10_09_2D_load_091003095248	LPNISFK	409.738750	409.738500	0.000250	2	3.4e-05	44.3	1
OMSSA	667	Micyo_2_10_09_2D_load_091002172423	LTDPDNPR	464.2235	464.2225	0.000999999999976353	2	0.000124696284133834		1
OMSSA	1059-1063	Micyo_2_10_09_2D_load_091002172423	LTINKDPAGGNK	409.887333333333	409.886666666667	0.000666666666631954	3	1.11956399160813e-06		1
OMSSA	1298-1303	Micyo_2_10_09_2D_load_091003095248	LTINKDPAGGNK	409.887333333333	409.887666666667	-0.000333333333344399	3	6.44819884346109e-10		1
Xtandem	25509	1-1_Tween	NINTILVSPVIVTK	755.960500	756.865000	-0.904500	2	8.5e-08	53.6	1
Xtandem	25888	2-1_Pellet	NINTILVSPVIVTK	755.960500	756.345000	-0.384500	2	4.8e-07	58.3	1
Xtandem	25140	2-1_SDS	NINTILVSPVIVTK	755.960500	756.395000	-0.434500	2	1.5e-05	50.2	1
Xtandem	25849	2-1_Tween	NINTILVSPVIVTK	755.960500	756.405000	-0.444500	2	1.5e-06	58.8	1
Xtandem	24953	2-2_Tween	NINTILVSPVIVTK	755.960500	756.325000	-0.364500	2	1.4e-06	58.9	1
OMSSA	4295-4299	Micyo_2_10_09_2D_Elute_20mM	NINTILVSPVIVTK	755.9565	755.9565	0	2	3.30092161609528e-06		1
OMSSA	3840-3848	Micyo_2_10_09_2D_Elute_25mM	NINTILVSPVIVTK	755.9565	755.9565	0	2	1.56406048737067e-06		1
Xtandem	3840-3848	Micyo_2_10_09_2D_Elute_25mM	NINTILVSPVIVTK	755.960350	755.960000	0.000350	2	3.8e-03	42.8	1
Xtandem	3557-3560	Micyo_2_10_09_2D_Elute_30mM	NINTILVSPVIVTK	755.960350	755.960000	0.000350	2	1.8e-05	57.0	1
OMSSA	3557-3560	Micyo_2_10_09_2D_Elute_30mM	NINTILVSPVIVTK	755.9565	755.9565	0	2	5.50345591146168e-13		1
Xtandem	3209	Micyo_2_10_09_2D_Elute_50mM	NINTILVSPVIVTK	755.960350	755.960000	0.000350	2	3.3e-04	35.5	1
OMSSA	3209	Micyo_2_10_09_2D_Elute_50mM	NINTILVSPVIVTK	755.9565	755.9565	0	2	6.08717298956894e-06		1
OMSSA	21339	1-1_Pellet	NQDAQNNWLTQQANLSPAPK	1119.5425	1119.5725	-0.0299999999999727	2	1.85327346594551e-05		1
Xtandem	21339	1-1_Pellet	NQDAQNNWLTQQANLSPAPK	1119.545000	1119.575000	-0.030000	2	7.5e-15	114.0	1
Xtandem	21529	1-1_Tween	NQDAQNNWLTQQANLSPAPK	1119.545000	1120.145000	-0.600000	2	2.0e-03	38.2	1
Xtandem	21342	1-2_Pellet	NQDAQNNWLTQQANLSPAPK	1119.545000	1120.115000	-0.570000	2	8.2e-03	49.5	1
Xtandem	20870	1-2_SDS	NQDAQNNWLTQQANLSPAPK	1119.545000	1119.725000	-0.180000	2	3.1e-03	38.6	1
Xtandem	21068	2-1_SDS	NQDAQNNWLTQQANLSPAPK	1119.545000	1119.895000	-0.350000	2	2.1e-05	48.9	1
Xtandem	21379	2-1_Tween	NQDAQNNWLTQQANLSPAPK	1119.545000	1119.985000	-0.440000	2	4.0e-08	81.5	1
Xtandem	22239	2-1_Tween	NQDAQNNWLTQQANLSPAPK	1119.545000	1120.455000	-0.910000	2	1.4e-03	38.6	1
Xtandem	21134	2-2_Pellet	NQDAQNNWLTQQANLSPAPK	1119.545000	1119.645000	-0.100000	2	6.4e-13	87.1	1
Xtandem	20191	3-2_Digitonin	NQDAQNNWLTQQANLSPAPK	1119.545000	1119.925000	-0.380000	2	4.5e-04	40.6	1
Xtandem	21345	3-2_SDS	NQDAQNNWLTQQANLSPAPK	1119.545000	1120.065000	-0.520000	2	2.9e-09	68.2	1
Xtandem	20649	4_Pellet	NQDAQNNWLTQQANLSPAPK	1119.545000	1120.005000	-0.460000	2	7.7e-09	73.1	1
Xtandem	21224	4_SDS	NQDAQNNWLTQQANLSPAPK	1119.545000	1119.985000	-0.440000	2	1.0e-15	105.0	1
Xtandem	21446	4_Tween	NQDAQNNWLTQQANLSPAPK	1119.545000	1119.945000	-0.400000	2	1.8e-05	59.7	1
OMSSA	2347-2349	Micyo_2_10_09_2D_Elute_100mM	NQDAQNNWLTQQANLSPAPK	746.695	746.694666666667	0.000333333333401242	3	2.19446760943328e-14		1
Xtandem	2347-2349	Micyo_2_10_09_2D_Elute_100mM	NQDAQNNWLTQQANLSPAPK	746.696733	746.696667	0.000066	3	4.6e-06	62.6	1
Xtandem	2355-2367	Micyo_2_10_09_2D_Elute_100mM	NQDAQNNWLTQQANLSPAPK	1119.545100	1119.545000	0.000100	2	4.4e-12	74.2	1
OMSSA	2355-2367	Micyo_2_10_09_2D_Elute_100mM	NQDAQNNWLTQQANLSPAPK	1119.5425	1119.5415	0.000999999999976353	2	1.14539933147315e-13		1
OMSSA	3553	Micyo_2_10_09_2D_Elute_10mM	NQDAQNNWLTQQANLSPAPK	1119.5425	1119.5405	0.00199999999995271	2	6.41692552207616e-16		1
Xtandem	3553	Micyo_2_10_09_2D_Elute_10mM	NQDAQNNWLTQQANLSPAPK	1119.545100	1119.545000	0.000100	2	4.7e-12	85.4	1
OMSSA	3563-3571	Micyo_2_10_09_2D_Elute_10mM	NQDAQNNWLTQQANLSPAPK	746.695	746.693666666667	0.0013333333333776	3	1.05403949058214e-11		1
Xtandem	3563-3571	Micyo_2_10_09_2D_Elute_10mM	NQDAQNNWLTQQANLSPAPK	746.696733	746.696667	0.000066	3	1.4e-04	48.5	1
Xtandem	3653-3658	Micyo_2_10_09_2D_Elute_10mM_091003122141	NQDAQNNWLTQQANLSPAPK	746.696733	746.696667	0.000066	3	1.3e-08	63.1	1
OMSSA	3653-3658	Micyo_2_10_09_2D_Elute_10mM_091003122141	NQDAQNNWLTQQANLSPAPK	746.695	746.694666666667	0.000333333333401242	3	2.67979251434476e-15		1
OMSSA	3661-3666	Micyo_2_10_09_2D_Elute_10mM_091003122141	NQDAQNNWLTQQANLSPAPK	1119.5425	1119.5415	0.000999999999976353	2	2.99074765204815e-18		1
Xtandem	3661-3666	Micyo_2_10_09_2D_Elute_10mM_091003122141	NQDAQNNWLTQQANLSPAPK	1119.545100	1119.545000	0.000100	2	2.0e-08	63.1	1
OMSSA	3740	Micyo_2_10_09_2D_Elute_10mM_091003122141	NQDAQNNWLTQQANLSPAPK	746.695	746.694666666667	0.000333333333401242	3	2.25899256308042e-17		1
Xtandem	3740	Micyo_2_10_09_2D_Elute_10mM_091003122141	NQDAQNNWLTQQANLSPAPK	746.696733	746.696667	0.000066	3	4.8e-07	69.8	1
OMSSA	3749-3759	Micyo_2_10_09_2D_Elute_10mM_091003122141	NQDAQNNWLTQQANLSPAPK	1119.5425	1119.5415	0.000999999999976353	2	2.621377223942e-14		1
Xtandem	3749-3759	Micyo_2_10_09_2D_Elute_10mM_091003122141	NQDAQNNWLTQQANLSPAPK	1119.545100	1119.545000	0.000100	2	4.5e-11	67.5	1
Xtandem	3364	Micyo_2_10_09_2D_Elute_15mM	NQDAQNNWLTQQANLSPAPK	1119.545000	1120.040000	-0.495000	2	7.5e-06	45.6	1
Xtandem	3379	Micyo_2_10_09_2D_Elute_15mM	NQDAQNNWLTQQANLSPAPK	1119.545000	1120.040000	-0.495000	2	1.4e-07	56.8	1
Xtandem	3397-3403	Micyo_2_10_09_2D_Elute_15mM	NQDAQNNWLTQQANLSPAPK	746.696733	746.696667	0.000066	3	4.9e-07	69.9	1
OMSSA	3397-3403	Micyo_2_10_09_2D_Elute_15mM	NQDAQNNWLTQQANLSPAPK	746.695	746.694666666667	0.000333333333401242	3	4.64523845248826e-20		1
Xtandem	3458	Micyo_2_10_09_2D_Elute_15mM	NQDAQNNWLTQQANLSPAPK	1119.545100	1119.545000	0.000100	2	7.1e-10	70.9	1
OMSSA	3458	Micyo_2_10_09_2D_Elute_15mM	NQDAQNNWLTQQANLSPAPK	1119.5425	1119.5415	0.000999999999976353	2	6.25832892375601e-16		1
Xtandem	3490-3496	Micyo_2_10_09_2D_Elute_15mM_091003133905	NQDAQNNWLTQQANLSPAPK	746.696733	746.696667	0.000066	3	2.2e-06	63.8	1
OMSSA	3490-3496	Micyo_2_10_09_2D_Elute_15mM_091003133905	NQDAQNNWLTQQANLSPAPK	746.695	746.694666666667	0.000333333333401242	3	2.68322776742824e-300		1
Xtandem	3001-3006	Micyo_2_10_09_2D_Elute_20mM	NQDAQNNWLTQQANLSPAPK	1119.545100	1119.545000	0.000100	2	3.3e-08	62.1	1
OMSSA	3001-3006	Micyo_2_10_09_2D_Elute_20mM	NQDAQNNWLTQQANLSPAPK	1119.5425	1119.5415	0.000999999999976353	2	1.67565821649865e-16		1
OMSSA	3062-3069	Micyo_2_10_09_2D_Elute_20mM	NQDAQNNWLTQQANLSPAPK	746.695	746.694666666667	0.000333333333401242	3	6.48699784624168e-15		1
Xtandem	3062-3069	Micyo_2_10_09_2D_Elute_20mM	NQDAQNNWLTQQANLSPAPK	746.696733	746.696667	0.000066	3	3.8e-06	64.2	1
OMSSA	2987-2993	Micyo_2_10_09_2D_Elute_20mM_091003145633	NQDAQNNWLTQQANLSPAPK	746.695	746.694666666667	0.000333333333401242	3	4.41668530073822e-17		1
Xtandem	2987-2993	Micyo_2_10_09_2D_Elute_20mM_091003145633	NQDAQNNWLTQQANLSPAPK	746.696733	746.696667	0.000066	3	3.4e-07	64.4	1
OMSSA	3010	Micyo_2_10_09_2D_Elute_20mM_091003145633	NQDAQNNWLTQQANLSPAPK	1119.5425	1119.5425	0	2	8.38264683225498e-08		1
Xtandem	3010	Micyo_2_10_09_2D_Elute_20mM_091003145633	NQDAQNNWLTQQANLSPAPK	1119.545100	1119.545000	0.000100	2	2.5e-04	42.1	1
Xtandem	2659-2663	Micyo_2_10_09_2D_Elute_25mM	NQDAQNNWLTQQANLSPAPK	1119.545100	1119.545000	0.000100	2	1.4e-08	66.7	1
OMSSA	2659-2663	Micyo_2_10_09_2D_Elute_25mM	NQDAQNNWLTQQANLSPAPK	1119.5425	1119.5415	0.000999999999976353	2	2.54970935973945e-16		1
Xtandem	2698-2705	Micyo_2_10_09_2D_Elute_25mM	NQDAQNNWLTQQANLSPAPK	746.696733	746.696667	0.000066	3	9.7e-10	91.7	1
OMSSA	2698-2705	Micyo_2_10_09_2D_Elute_25mM	NQDAQNNWLTQQANLSPAPK	746.695	746.694666666667	0.000333333333401242	3	7.77369173984205e-22		1
Xtandem	2459-2464	Micyo_2_10_09_2D_Elute_30mM	NQDAQNNWLTQQANLSPAPK	1119.545100	1119.545000	0.000100	2	6.4e-12	78.6	1
OMSSA	2459-2464	Micyo_2_10_09_2D_Elute_30mM	NQDAQNNWLTQQANLSPAPK	1119.5425	1119.5415	0.000999999999976353	2	1.53976305923618e-17		1
OMSSA	2474-2478	Micyo_2_10_09_2D_Elute_30mM	NQDAQNNWLTQQANLSPAPK	746.695	746.694666666667	0.000333333333401242	3	5.23935652419561e-16		1
Xtandem	2474-2478	Micyo_2_10_09_2D_Elute_30mM	NQDAQNNWLTQQANLSPAPK	746.696733	746.696667	0.000066	3	2.1e-10	90.1	1
Xtandem	2366-2370	Micyo_2_10_09_2D_Elute_40mM	NQDAQNNWLTQQANLSPAPK	746.696733	746.696667	0.000066	3	1.1e-06	59.5	1
OMSSA	2366-2370	Micyo_2_10_09_2D_Elute_40mM	NQDAQNNWLTQQANLSPAPK	746.695	746.694666666667	0.000333333333401242	3	4.61133647887975e-16		1
OMSSA	2374-2378	Micyo_2_10_09_2D_Elute_40mM	NQDAQNNWLTQQANLSPAPK	1119.5425	1119.5415	0.000999999999976353	2	8.35723695161832e-13		1
Xtandem	2374-2378	Micyo_2_10_09_2D_Elute_40mM	NQDAQNNWLTQQANLSPAPK	1119.545100	1119.545000	0.000100	2	3.2e-10	64.1	1
OMSSA	2277-2287	Micyo_2_10_09_2D_Elute_50mM	NQDAQNNWLTQQANLSPAPK	1119.5425	1119.5415	0.000999999999976353	2	7.60900820049578e-19		1
Xtandem	2277-2287	Micyo_2_10_09_2D_Elute_50mM	NQDAQNNWLTQQANLSPAPK	1119.545100	1119.545000	0.000100	2	2.8e-13	78.9	1
OMSSA	2280-2283	Micyo_2_10_09_2D_Elute_50mM	NQDAQNNWLTQQANLSPAPK	746.695	746.694666666667	0.000333333333401242	3	6.15114459507341e-11		1
Xtandem	2280-2283	Micyo_2_10_09_2D_Elute_50mM	NQDAQNNWLTQQANLSPAPK	746.696733	746.696667	0.000066	3	3.6e-05	53.6	1
Xtandem	4095	Micyo_2_10_09_2D_Elute_5mM_091003110320	NQDAQNNWLTQQANLSPAPK	1119.545100	1119.545000	0.000100	2	1.8e-09	66.6	1
OMSSA	4095	Micyo_2_10_09_2D_Elute_5mM_091003110320	NQDAQNNWLTQQANLSPAPK	1119.5425	1119.5415	0.000999999999976353	2	5.21718468800416e-17		1
Xtandem	4108	Micyo_2_10_09_2D_Elute_5mM_091003110320	NQDAQNNWLTQQANLSPAPK	1119.545100	1119.545000	0.000100	2	6.8e-10	74.7	1
OMSSA	4108	Micyo_2_10_09_2D_Elute_5mM_091003110320	NQDAQNNWLTQQANLSPAPK	1119.5425	1119.5415	0.000999999999976353	2	6.23244475947232e-16		1
Xtandem	4114-4122	Micyo_2_10_09_2D_Elute_5mM_091003110320	NQDAQNNWLTQQANLSPAPK	746.696733	746.696667	0.000066	3	2.1e-07	66.2	1
OMSSA	4114-4122	Micyo_2_10_09_2D_Elute_5mM_091003110320	NQDAQNNWLTQQANLSPAPK	746.695	746.694666666667	0.000333333333401242	3	1.62577332839996e-16		1
Xtandem	4190-4196	Micyo_2_10_09_2D_Elute_5mM_091003110320	NQDAQNNWLTQQANLSPAPK	1119.545100	1119.545000	0.000100	2	1.1e-13	83.9	1
OMSSA	4190-4196	Micyo_2_10_09_2D_Elute_5mM_091003110320	NQDAQNNWLTQQANLSPAPK	1119.5425	1119.5405	0.00199999999995271	2	2.65188265563951e-18		1
OMSSA	4201-4208	Micyo_2_10_09_2D_Elute_5mM_091003110320	NQDAQNNWLTQQANLSPAPK	746.695	746.694666666667	0.000333333333401242	3	2.82727864886802e-18		1
Xtandem	4201-4208	Micyo_2_10_09_2D_Elute_5mM_091003110320	NQDAQNNWLTQQANLSPAPK	746.696733	746.696667	0.000066	3	1.3e-06	66.3	1
OMSSA	4280-4285	Micyo_2_10_09_2D_Elute_5mM_091003110320	NQDAQNNWLTQQANLSPAPK	1119.5425	1119.5415	0.000999999999976353	2	2.31010871344223e-17		1
Xtandem	4280-4285	Micyo_2_10_09_2D_Elute_5mM_091003110320	NQDAQNNWLTQQANLSPAPK	1119.545100	1119.545000	0.000100	2	3.1e-09	72.3	1
OMSSA	4291	Micyo_2_10_09_2D_Elute_5mM_091003110320	NQDAQNNWLTQQANLSPAPK	746.695	746.694666666667	0.000333333333401242	3	5.79638984323843e-13		1
Xtandem	4291	Micyo_2_10_09_2D_Elute_5mM_091003110320	NQDAQNNWLTQQANLSPAPK	746.696733	746.696667	0.000066	3	4.8e-04	41.0	1
Xtandem	4616	Micyo_2_10_09_2D_load_091003095248	NQDAQNNWLTQQANLSPAPK	746.696733	746.696667	0.000066	3	6.7e-05	46.4	1
OMSSA	4616	Micyo_2_10_09_2D_load_091003095248	NQDAQNNWLTQQANLSPAPK	746.695	746.694666666667	0.000333333333401242	3	3.03522922360612e-09		1
OMSSA	3998-4005	Micyo_2_10_09_2D_Elute_10mM	NTILVSPVIVTK	642.393	642.3925	0.000499999999988177	2	5.67140613563101e-09		1
OMSSA	3831	Micyo_2_10_09_2D_Elute_15mM	NTILVSPVIVTK	642.393	642.3935	-0.000499999999988177	2	4.83499558067826e-07		1
OMSSA	2891	Micyo_2_10_09_2D_Elute_25mM	NTILVSPVIVTK	642.393	642.3935	-0.000499999999988177	2	5.78250800255079e-05		1
OMSSA	2922	Micyo_2_10_09_2D_Elute_25mM	NTILVSPVIVTK	642.393	642.3925	0.000499999999988177	2	0.000137901403896814		1
OMSSA	2639-2644	Micyo_2_10_09_2D_Elute_30mM	NTILVSPVIVTK	642.393	642.3935	-0.000499999999988177	2	7.41350600703035e-07		1
OMSSA	2504	Micyo_2_10_09_2D_Elute_40mM	NTILVSPVIVTK	642.393	642.3925	0.000499999999988177	2	7.24388887669525e-07		1
OMSSA	2382	Micyo_2_10_09_2D_Elute_50mM	NTILVSPVIVTK	642.393	642.3925	0.000499999999988177	2	0.00629712858636731		1
OMSSA	5714-5720	Micyo_2_10_09_2D_Elute_5mM	NTILVSPVIVTK	642.393	642.3925	0.000499999999988177	2	5.31056255672243e-12		1
OMSSA	5808-5815	Micyo_2_10_09_2D_Elute_5mM	NTILVSPVIVTK	642.393	642.3925	0.000499999999988177	2	1.74625636048368e-14		1
OMSSA	5919-5930	Micyo_2_10_09_2D_Elute_5mM_091003110320	NTILVSPVIVTK	642.393	642.3925	0.000499999999988177	2	6.03956684848955e-09		1
OMSSA	4332	Micyo_2_10_09_2D_load_091002172423	NTILVSPVIVTK	642.393	642.3935	-0.000499999999988177	2	3.28609256649491e-06		1
OMSSA	4406-4412	Micyo_2_10_09_2D_load_091002172423	NTILVSPVIVTK	642.393	642.3935	-0.000499999999988177	2	5.66522699028462e-10		1
OMSSA	4650-4657	Micyo_2_10_09_2D_load_091003095248	NTILVSPVIVTK	642.393	642.3925	0.000499999999988177	2	6.94208127001612e-09		1
OMSSA	4746-4754	Micyo_2_10_09_2D_load_091003095248	NTILVSPVIVTK	642.393	642.3935	-0.000499999999988177	2	3.56259857369948e-13		1
OMSSA	4527	4_Tween	PQAETLK	393.715	393.8225	-0.107500000000016	2	0.00635153723581857		1
OMSSA	3560-3567	Micyo_2_10_09_2D_Elute_10mM	QDAQNNWLTQQANLSPAPK	708.680666666667	708.679666666667	0.000999999999862666	3	1.20197341786325e-12		1
OMSSA	3587	Micyo_2_10_09_2D_Elute_10mM	QDAQNNWLTQQANLSPAPK	1062.521	1062.5235	-0.00250000000005457	2	5.48022403364404e-11		1
OMSSA	3600	Micyo_2_10_09_2D_Elute_10mM	QDAQNNWLTQQANLSPAPK	1062.521	1062.5185	0.00250000000005457	2	2.63946118485081e-299		1
OMSSA	3686-3693	Micyo_2_10_09_2D_Elute_10mM_091003122141	QDAQNNWLTQQANLSPAPK	708.680666666667	708.679666666667	0.000999999999862666	3	2.10925152057859e-16		1
OMSSA	3695-3698	Micyo_2_10_09_2D_Elute_10mM_091003122141	QDAQNNWLTQQANLSPAPK	1062.521	1062.5185	0.00250000000005457	2	7.39044630125515e-11		1
OMSSA	3421-3423	Micyo_2_10_09_2D_Elute_15mM	QDAQNNWLTQQANLSPAPK	708.680666666667	708.679666666667	0.000999999999862666	3	1.76583523776259e-15		1
OMSSA	3425-3430	Micyo_2_10_09_2D_Elute_15mM	QDAQNNWLTQQANLSPAPK	1062.521	1062.5185	0.00250000000005457	2	4.35937022493772e-16		1
OMSSA	3540	Micyo_2_10_09_2D_Elute_15mM_091003133905	QDAQNNWLTQQANLSPAPK	1062.521	1062.5195	0.00149999999985084	2	9.60858966643977e-11		1
OMSSA	3547	Micyo_2_10_09_2D_Elute_15mM_091003133905	QDAQNNWLTQQANLSPAPK	708.680666666667	708.680666666667	0	3	1.52204252743016e-09		1
OMSSA	3024-3027	Micyo_2_10_09_2D_Elute_20mM	QDAQNNWLTQQANLSPAPK	708.680666666667	708.680666666667	0	3	3.10280515937414e-17		1
OMSSA	3030-3035	Micyo_2_10_09_2D_Elute_20mM	QDAQNNWLTQQANLSPAPK	1062.521	1062.5205	0.00049999999987449	2	2.71630225642918e-15		1
OMSSA	3017	Micyo_2_10_09_2D_Elute_20mM_091003145633	QDAQNNWLTQQANLSPAPK	1062.521	1062.5215	-0.000500000000101863	2	0.00139099858705151		1
OMSSA	2679-2682	Micyo_2_10_09_2D_Elute_25mM	QDAQNNWLTQQANLSPAPK	708.680666666667	708.679666666667	0.000999999999862666	3	2.98354945271049e-16		1
OMSSA	2683-2688	Micyo_2_10_09_2D_Elute_25mM	QDAQNNWLTQQANLSPAPK	1062.521	1062.5195	0.00149999999985084	2	1.15681930276752e-13		1
OMSSA	2486-2490	Micyo_2_10_09_2D_Elute_30mM	QDAQNNWLTQQANLSPAPK	1062.521	1062.5205	0.00049999999987449	2	1.47683871013136e-14		1
OMSSA	2489-2493	Micyo_2_10_09_2D_Elute_30mM	QDAQNNWLTQQANLSPAPK	708.680666666667	708.679666666667	0.000999999999862666	3	0		1
OMSSA	2394-2401	Micyo_2_10_09_2D_Elute_40mM	QDAQNNWLTQQANLSPAPK	708.680666666667	708.679666666667	0.000999999999862666	3	9.99925539750642e-15		1
OMSSA	2397-2399	Micyo_2_10_09_2D_Elute_40mM	QDAQNNWLTQQANLSPAPK	1062.521	1062.5195	0.00149999999985084	2	3.24126135377353e-09		1
OMSSA	2439	Micyo_2_10_09_2D_Elute_5mM	Q-17.0265DAQNNWLTQQANLSPAPK	1054.008	1054.0045	0.00350000000003092	2	1.39769901287703e-06		1
OMSSA	2483	Micyo_2_10_09_2D_Elute_5mM	Q-17.0265DAQNNWLTQQANLSPAPK	1054.008	1054.0065	0.00150000000007822	2	1.00029886815701e-09		1
OMSSA	2548	Micyo_2_10_09_2D_Elute_5mM	Q-17.0265DAQNNWLTQQANLSPAPK	1054.008	1054.0055	0.00250000000005457	2	0.00971831851611139		1
OMSSA	4213-4218	Micyo_2_10_09_2D_Elute_5mM_091003110320	QDAQNNWLTQQANLSPAPK	1062.521	1062.5195	0.00149999999985084	2	2.01855935020901e-15		1
OMSSA	4224-4230	Micyo_2_10_09_2D_Elute_5mM_091003110320	QDAQNNWLTQQANLSPAPK	708.680666666667	708.679666666667	0.000999999999862666	3	1.38773513513879e-302		1
OMSSA	4297-4305	Micyo_2_10_09_2D_Elute_5mM_091003110320	QDAQNNWLTQQANLSPAPK	1062.521	1062.5195	0.00149999999985084	2	1.69061710934244e-16		1
OMSSA	4311-4319	Micyo_2_10_09_2D_Elute_5mM_091003110320	QDAQNNWLTQQANLSPAPK	708.680666666667	708.680666666667	0	3	3.24745891445222e-16		1
OMSSA	4390	Micyo_2_10_09_2D_Elute_5mM_091003110320	QDAQNNWLTQQANLSPAPK	1062.521	1062.5205	0.00049999999987449	2	2.25579764889477e-13		1
OMSSA	5148-5151	Micyo_2_10_09_2D_load_091003095248	Q-17.0265DAQNNWLTQQANLSPAPK	1054.008	1054.0065	0.00150000000007822	2	5.54508150647698e-19		1
OMSSA	30980	2-2_Tween	QGLSLAAGLLGK	564.335	564.5325	-0.197499999999991	2	0.00175076534931387		1
OMSSA	5316-5322	Micyo_2_10_09_2D_Elute_10mM_091003122141	QGLSLAAGLLGK	564.335	564.3365	-0.00149999999996453	2	0.000140444582362869		1
OMSSA	4906-4912	Micyo_2_10_09_2D_Elute_15mM	QGLSLAAGLLGK	564.335	564.3365	-0.00149999999996453	2	8.8590543191095e-07		1
OMSSA	4340-4345	Micyo_2_10_09_2D_Elute_20mM	QGLSLAAGLLGK	564.335	564.3335	0.00150000000007822	2	1.36844626025567e-05		1
OMSSA	6734-6738	Micyo_2_10_09_2D_load_091003095248	Q-17.0265GLSLAAGLLGK	555.822	555.8225	-0.000499999999988177	2	9.42245712743962e-08		1
OMSSA	14427	3-2_Digitonin	QNM+31.9898TIYKPDKVLGKVAVEVLRVLIAKKNK	1109.982	1109.98266666667	-0.000666666666575111	3	0.003545811318895		1
OMSSA	3032	Micyo_2_10_09_2D_Elute_10mM	QSFLTINKDPAGGNK	530.607	530.606666666667	0.000333333333287555	3	0.0002305635597734		1
OMSSA	3075	Micyo_2_10_09_2D_Elute_10mM	QSFLTINKDPAGGNK	530.607	530.606666666667	0.000333333333287555	3	0.000117815350238663		1
OMSSA	3095	Micyo_2_10_09_2D_Elute_10mM	QSFLTINKDPAGGNK	530.607	530.607666666667	-0.000666666666688798	3	0.000100519106564374		1
OMSSA	3166	Micyo_2_10_09_2D_Elute_10mM_091003122141	QSFLTINKDPAGGNK	530.607	530.606666666667	0.000333333333287555	3	0.00174655141388825		1
OMSSA	3179	Micyo_2_10_09_2D_Elute_10mM_091003122141	QSFLTINKDPAGGNK	530.607	530.606666666667	0.000333333333287555	3	1.55335373895199e-05		1
OMSSA	3260-3266	Micyo_2_10_09_2D_Elute_10mM_091003122141	QSFLTINKDPAGGNK	530.607	530.606666666667	0.000333333333287555	3	8.96524635930999e-06		1
OMSSA	3350	Micyo_2_10_09_2D_Elute_10mM_091003122141	QSFLTINKDPAGGNK	530.607	530.607666666667	-0.000666666666688798	3	0.000372180835886991		1
OMSSA	3365	Micyo_2_10_09_2D_Elute_10mM_091003122141	QSFLTINKDPAGGNK	530.607	530.606666666667	0.000333333333287555	3	0.00521581422750523		1
OMSSA	2788-2793	Micyo_2_10_09_2D_Elute_15mM	QSFLTINKDPAGGNK	530.607	530.606666666667	0.000333333333287555	3	9.75961961323195e-07		1
OMSSA	2873-2880	Micyo_2_10_09_2D_Elute_15mM	QSFLTINKDPAGGNK	530.607	530.606666666667	0.000333333333287555	3	0.00982829130265229		1
OMSSA	2255-2262	Micyo_2_10_09_2D_Elute_20mM	QSFLTINKDPAGGNK	530.607	530.607666666667	-0.000666666666688798	3	6.62450192498855e-05		1
OMSSA	2271-2274	Micyo_2_10_09_2D_Elute_20mM	QSFLTINKDPAGGNK	795.4105	795.4105	0	2	0.000188153408810128		1
OMSSA	1925-1929	Micyo_2_10_09_2D_Elute_25mM	QSFLTINKDPAGGNK	530.607	530.606666666667	0.000333333333287555	3	3.55211652912651e-06		1
OMSSA	4882-4891	Micyo_2_10_09_2D_Elute_5mM	Q-17.0265SFLTINKDPAGGNK	786.8975	786.8965	0.00100000000009004	2	0.001087676969425		1
OMSSA	3940-3947	Micyo_2_10_09_2D_load_091002172423	Q-17.0265SFLTINKDPAGGNK	786.8975	786.8975	0	2	0.000902999385496631		1
OMSSA	4226-4231	Micyo_2_10_09_2D_load_091003095248	Q-17.0265SFLTINKDPAGGNK	786.8975	786.8965	0.00100000000009004	2	3.40345600713225e-07		1
Xtandem	1236-1243	Micyo_2_10_09_2D_load_091002172423	SEVENELK	474.234200	474.234000	0.000200	2	1.4e-04	50.2	1
OMSSA	1236-1243	Micyo_2_10_09_2D_load_091002172423	SEVENELK	474.231	474.2295	0.00150000000002137	2	0.00036997564272547		1
Xtandem	1475-1482	Micyo_2_10_09_2D_load_091003095248	SEVENELK	474.234200	474.234000	0.000200	2	1.4e-04	47.1	1
OMSSA	1475-1482	Micyo_2_10_09_2D_load_091003095248	SEVENELK	474.231	474.2295	0.00150000000002137	2	1.69028657197352e-05		1
OMSSA	1554	Micyo_2_10_09_2D_Elute_100mM	SFLTINKDPAGGNK	487.920666666667	487.920666666667	0	3	0.000465410674838574		1
OMSSA	3306-3313	Micyo_2_10_09_2D_Elute_10mM_091003122141	SFLTINKDPAGGNK	731.381	731.3815	-0.000499999999988177	2	1.71279552943479e-06		1
OMSSA	3362-3368	Micyo_2_10_09_2D_Elute_10mM_091003122141	SFLTINKDPAGGNK	487.920666666667	487.920666666667	0	3	1.46406430892414e-08		1
OMSSA	3395-3400	Micyo_2_10_09_2D_Elute_10mM_091003122141	SFLTINKDPAGGNK	731.381	731.3815	-0.000499999999988177	2	1.7095789328367e-06		1
OMSSA	3456-3464	Micyo_2_10_09_2D_Elute_10mM_091003122141	SFLTINKDPAGGNK	487.920666666667	487.920666666667	0	3	2.92164614748696e-10		1
OMSSA	3493-3500	Micyo_2_10_09_2D_Elute_10mM_091003122141	SFLTINKDPAGGNK	731.381	731.3815	-0.000499999999988177	2	4.83869590583595e-05		1
OMSSA	3545-3551	Micyo_2_10_09_2D_Elute_10mM_091003122141	SFLTINKDPAGGNK	487.920666666667	487.920666666667	0	3	9.98451142769935e-09		1
OMSSA	3637	Micyo_2_10_09_2D_Elute_10mM_091003122141	SFLTINKDPAGGNK	487.920666666667	487.920666666667	0	3	3.66246596835199e-08		1
OMSSA	3652	Micyo_2_10_09_2D_Elute_10mM_091003122141	SFLTINKDPAGGNK	487.920666666667	487.920666666667	0	3	1.87138715110143e-07		1
OMSSA	2867-2872	Micyo_2_10_09_2D_Elute_15mM	SFLTINKDPAGGNK	487.920666666667	487.920666666667	0	3	4.60224607117334e-10		1
OMSSA	2869-2875	Micyo_2_10_09_2D_Elute_15mM	SFLTINKDPAGGNK	731.381	731.3815	-0.000499999999988177	2	1.19710285838082e-07		1
OMSSA	2947-2952	Micyo_2_10_09_2D_Elute_15mM	SFLTINKDPAGGNK	487.920666666667	487.920666666667	0	3	7.97041520162258e-11		1
OMSSA	2949-2953	Micyo_2_10_09_2D_Elute_15mM	SFLTINKDPAGGNK	731.381	731.3815	-0.000499999999988177	2	1.63809382020118e-06		1
OMSSA	3044	Micyo_2_10_09_2D_Elute_15mM	SFLTINKDPAGGNK	487.920666666667	487.920666666667	0	3	0.000212078632712672		1
OMSSA	2955-2962	Micyo_2_10_09_2D_Elute_15mM_091003133905	SFLTINKDPAGGNK	487.920666666667	487.920666666667	0	3	5.97011556885321e-09		1
OMSSA	2958-2966	Micyo_2_10_09_2D_Elute_15mM_091003133905	SFLTINKDPAGGNK	731.381	731.3815	-0.000499999999988177	2	1.06143549392849e-08		1
OMSSA	3045-3054	Micyo_2_10_09_2D_Elute_15mM_091003133905	SFLTINKDPAGGNK	487.920666666667	487.920666666667	0	3	9.38703128560217e-09		1
OMSSA	2292-2298	Micyo_2_10_09_2D_Elute_20mM	SFLTINKDPAGGNK	487.920666666667	487.920666666667	0	3	7.94474923796096e-07		1
OMSSA	2296-2299	Micyo_2_10_09_2D_Elute_20mM	SFLTINKDPAGGNK	731.381	731.3815	-0.000499999999988177	2	3.80378282706109e-07		1
OMSSA	2374-2381	Micyo_2_10_09_2D_Elute_20mM	SFLTINKDPAGGNK	487.920666666667	487.920666666667	0	3	1.91437547097601e-08		1
OMSSA	2376-2382	Micyo_2_10_09_2D_Elute_20mM	SFLTINKDPAGGNK	731.381	731.3815	-0.000499999999988177	2	0.000326213517864977		1
OMSSA	1948-1954	Micyo_2_10_09_2D_Elute_25mM	SFLTINKDPAGGNK	731.381	731.3815	-0.000499999999988177	2	1.36666609316006e-06		1
OMSSA	1985-1992	Micyo_2_10_09_2D_Elute_25mM	SFLTINKDPAGGNK	487.920666666667	487.920666666667	0	3	2.25902291702989e-05		1
OMSSA	1742	Micyo_2_10_09_2D_Elute_30mM	SFLTINKDPAGGNK	487.920666666667	487.920666666667	0	3	0.000154914223824		1
OMSSA	1655	Micyo_2_10_09_2D_Elute_40mM	SFLTINKDPAGGNK	487.920666666667	487.923666666667	-0.0029999999999859	3	0.000900495410676858		1
OMSSA	2395-2400	Micyo_2_10_09_2D_Elute_1000mM	SPEGENAVYVPGWNYGTAGQR	1126.514	1126.5145	-0.000500000000101863	2	1.98991162874133e-14		1
OMSSA	2402-2408	Micyo_2_10_09_2D_Elute_1000mM	SPEGENAVYVPGWNYGTAGQR	751.342666666667	751.343666666667	-0.00100000000009004	3	1.97898584188801e-17		1
OMSSA	2478-2485	Micyo_2_10_09_2D_Elute_1000mM	SPEGENAVYVPGWNYGTAGQR	1126.514	1126.5155	-0.00150000000007822	2	4.57960548190215e-14		1
OMSSA	2492-2497	Micyo_2_10_09_2D_Elute_1000mM	SPEGENAVYVPGWNYGTAGQR	751.342666666667	751.343666666667	-0.00100000000009004	3	3.58020961866069e-13		1
OMSSA	2240-2246	Micyo_2_10_09_2D_Elute_1000mM_091004011557	SPEGENAVYVPGWNYGTAGQR	1126.514	1126.5145	-0.000500000000101863	2	2.25378165460897e-15		1
OMSSA	2249-2254	Micyo_2_10_09_2D_Elute_1000mM_091004011557	SPEGENAVYVPGWNYGTAGQR	751.342666666667	751.343666666667	-0.00100000000009004	3	9.27544007719883e-300		1
OMSSA	2617	Micyo_2_10_09_2D_Elute_100mM	SPEGENAVYVPGWNYGTAGQR	1126.514	1126.5115	0.0024999999998272	2	2.00047957709286e-05		1
OMSSA	2668-2671	Micyo_2_10_09_2D_Elute_100mM_091003212339	SPEGENAVYVPGWNYGTAGQR	1126.514	1126.5145	-0.000500000000101863	2	1.70217845064224e-13		1
OMSSA	2674-2677	Micyo_2_10_09_2D_Elute_100mM_091003212339	SPEGENAVYVPGWNYGTAGQR	751.342666666667	751.343666666667	-0.00100000000009004	3	6.26409505180911e-17		1
OMSSA	2736-2740	Micyo_2_10_09_2D_Elute_100mM_091003212339	SPEGENAVYVPGWNYGTAGQR	1126.514	1126.5145	-0.000500000000101863	2	1.17238598948353e-14		1
OMSSA	2750-2757	Micyo_2_10_09_2D_Elute_100mM_091003212339	SPEGENAVYVPGWNYGTAGQR	751.342666666667	751.342666666667	0	3	9.98005075741329e-11		1
OMSSA	4176	Micyo_2_10_09_2D_Elute_10mM_091003122141	SPEGENAVYVPGWNYGTAGQR	1126.514	1126.5135	0.00049999999987449	2	6.87675586474333e-14		1
OMSSA	4196	Micyo_2_10_09_2D_Elute_10mM_091003122141	SPEGENAVYVPGWNYGTAGQR	1126.514	1126.5135	0.00049999999987449	2	1.13950857309553e-10		1
OMSSA	3927-3933	Micyo_2_10_09_2D_Elute_15mM_091003133905	SPEGENAVYVPGWNYGTAGQR	1126.514	1126.5145	-0.000500000000101863	2	2.7251904270979e-15		1
OMSSA	3936-3940	Micyo_2_10_09_2D_Elute_15mM_091003133905	SPEGENAVYVPGWNYGTAGQR	751.342666666667	751.342666666667	0	3	3.81866795025949e-18		1
OMSSA	3340-3344	Micyo_2_10_09_2D_Elute_20mM_091003145633	SPEGENAVYVPGWNYGTAGQR	1126.514	1126.5145	-0.000500000000101863	2	3.09358291578942e-14		1
OMSSA	3346-3354	Micyo_2_10_09_2D_Elute_20mM_091003145633	SPEGENAVYVPGWNYGTAGQR	751.342666666667	751.343666666667	-0.00100000000009004	3	1.69241841355328e-16		1
OMSSA	3421-3432	Micyo_2_10_09_2D_Elute_20mM_091003145633	SPEGENAVYVPGWNYGTAGQR	1126.514	1126.5145	-0.000500000000101863	2	7.77031542416625e-11		1
OMSSA	3949-3953	Micyo_2_10_09_2D_Elute_250mM	SPEGENAVYVPGWNYGTAGQR	1126.514	1126.5145	-0.000500000000101863	2	1.3262996132598e-15		1
OMSSA	3957-3960	Micyo_2_10_09_2D_Elute_250mM	SPEGENAVYVPGWNYGTAGQR	751.342666666667	751.343666666667	-0.00100000000009004	3	1.26043407945091e-16		1
OMSSA	4039-4045	Micyo_2_10_09_2D_Elute_250mM	SPEGENAVYVPGWNYGTAGQR	1126.514	1126.5145	-0.000500000000101863	2	2.64511148010135e-13		1
OMSSA	4054	Micyo_2_10_09_2D_Elute_250mM	SPEGENAVYVPGWNYGTAGQR	751.342666666667	751.343666666667	-0.00100000000009004	3	1.15916274069184e-12		1
OMSSA	3742-3749	Micyo_2_10_09_2D_Elute_250mM_091003224106	SPEGENAVYVPGWNYGTAGQR	1126.514	1126.5135	0.00049999999987449	2	3.45149758875229e-301		1
OMSSA	3748-3754	Micyo_2_10_09_2D_Elute_250mM_091003224106	SPEGENAVYVPGWNYGTAGQR	751.342666666667	751.342666666667	0	3	1.17101456773281e-16		1
OMSSA	3831-3840	Micyo_2_10_09_2D_Elute_250mM_091003224106	SPEGENAVYVPGWNYGTAGQR	1126.514	1126.5145	-0.000500000000101863	2	6.93942687346722e-16		1
OMSSA	2900-2905	Micyo_2_10_09_2D_Elute_25mM_091003161355	SPEGENAVYVPGWNYGTAGQR	1126.514	1126.5145	-0.000500000000101863	2	6.70495383292899e-14		1
OMSSA	2911-2917	Micyo_2_10_09_2D_Elute_25mM_091003161355	SPEGENAVYVPGWNYGTAGQR	751.342666666667	751.343666666667	-0.00100000000009004	3	3.32407495546592e-19		1
OMSSA	2974-2981	Micyo_2_10_09_2D_Elute_25mM_091003161355	SPEGENAVYVPGWNYGTAGQR	1126.514	1126.5145	-0.000500000000101863	2	4.74747260647655e-13		1
OMSSA	2729-2737	Micyo_2_10_09_2D_Elute_30mM_091003173121	SPEGENAVYVPGWNYGTAGQR	1126.514	1126.5145	-0.000500000000101863	2	3.25904994635963e-15		1
OMSSA	2736-2742	Micyo_2_10_09_2D_Elute_30mM_091003173121	SPEGENAVYVPGWNYGTAGQR	751.342666666667	751.343666666667	-0.00100000000009004	3	1.51266568307428e-18		1
OMSSA	2800-2807	Micyo_2_10_09_2D_Elute_30mM_091003173121	SPEGENAVYVPGWNYGTAGQR	1126.514	1126.5145	-0.000500000000101863	2	7.69453813296573e-12		1
OMSSA	2809-2816	Micyo_2_10_09_2D_Elute_30mM_091003173121	SPEGENAVYVPGWNYGTAGQR	751.342666666667	751.343666666667	-0.00100000000009004	3	2.22935299088479e-09		1
OMSSA	2618-2625	Micyo_2_10_09_2D_Elute_40mM_091003184846	SPEGENAVYVPGWNYGTAGQR	1126.514	1126.5155	-0.00150000000007822	2	1.65623218108375e-15		1
OMSSA	2626-2632	Micyo_2_10_09_2D_Elute_40mM_091003184846	SPEGENAVYVPGWNYGTAGQR	751.342666666667	751.343666666667	-0.00100000000009004	3	5.13502716751902e-18		1
OMSSA	2689-2693	Micyo_2_10_09_2D_Elute_40mM_091003184846	SPEGENAVYVPGWNYGTAGQR	1126.514	1126.5145	-0.000500000000101863	2	1.43619003428921e-13		1
OMSSA	2698-2706	Micyo_2_10_09_2D_Elute_40mM_091003184846	SPEGENAVYVPGWNYGTAGQR	751.342666666667	751.342666666667	0	3	1.69348306359844e-14		1
OMSSA	2750-2757	Micyo_2_10_09_2D_Elute_500mM	SPEGENAVYVPGWNYGTAGQR	1126.514	1126.5155	-0.00150000000007822	2	2.28237767274502e-14		1
OMSSA	2754-2758	Micyo_2_10_09_2D_Elute_500mM	SPEGENAVYVPGWNYGTAGQR	751.342666666667	751.343666666667	-0.00100000000009004	3	6.24790778604455e-15		1
OMSSA	2836-2843	Micyo_2_10_09_2D_Elute_500mM	SPEGENAVYVPGWNYGTAGQR	1126.514	1126.5155	-0.00150000000007822	2	4.64148951135882e-14		1
OMSSA	2838-2844	Micyo_2_10_09_2D_Elute_500mM	SPEGENAVYVPGWNYGTAGQR	751.342666666667	751.343666666667	-0.00100000000009004	3	2.78348462176977e-16		1
OMSSA	2551-2557	Micyo_2_10_09_2D_Elute_500mM_091003235831	SPEGENAVYVPGWNYGTAGQR	1126.514	1126.5135	0.00049999999987449	2	3.43651247737724e-16		1
OMSSA	2552-2560	Micyo_2_10_09_2D_Elute_500mM_091003235831	SPEGENAVYVPGWNYGTAGQR	751.342666666667	751.343666666667	-0.00100000000009004	3	1.67689023420159e-15		1
OMSSA	2490-2493	Micyo_2_10_09_2D_Elute_50mM_091003200613	SPEGENAVYVPGWNYGTAGQR	1126.514	1126.5145	-0.000500000000101863	2	8.49063122563581e-13		1
OMSSA	2492-2500	Micyo_2_10_09_2D_Elute_50mM_091003200613	SPEGENAVYVPGWNYGTAGQR	751.342666666667	751.342666666667	0	3	5.6757138892449e-15		1
OMSSA	2551-2556	Micyo_2_10_09_2D_Elute_50mM_091003200613	SPEGENAVYVPGWNYGTAGQR	1126.514	1126.5145	-0.000500000000101863	2	8.31283333842737e-15		1
OMSSA	2564-2573	Micyo_2_10_09_2D_Elute_50mM_091003200613	SPEGENAVYVPGWNYGTAGQR	751.342666666667	751.343666666667	-0.00100000000009004	3	1.15906501171235e-14		1
OMSSA	1208	Micyo_2_10_09_2D_load_091003095248	SPVIVTK	372.2295	372.2295	0	2	0.000888523439821176		1
Xtandem	15951	2-1_Pellet	TFIKDGDQNMTIYKPDK	1007.497500	1007.935000	-0.437500	2	2.6e-03	32.6	1
OMSSA	2470-2475	Micyo_2_10_09_2D_Elute_250mM_091003224106	TFIKDGDQNMTIYKPDK	671.996	671.995666666667	0.000333333333287555	3	6.18946199559988e-10		1
Xtandem	2470-2475	Micyo_2_10_09_2D_Elute_250mM_091003224106	TFIKDGDQNMTIYKPDK	671.998467	671.996667	0.001800	3	2.9e-06	46.2	1
OMSSA	507	Micyo_2_10_09_2D_load_091003095248	TGQDYNDK	470.697	470.6965	0.000499999999988177	2	0.000610626540375579		1
OMSSA	2487-2490	Micyo_2_10_09_2D_Elute_1000mM	TGSDKYDWYVSFDNEK	651.947333333333	651.947666666667	-0.000333333333287555	3	1.42999826031496e-10		1
OMSSA	2515	Micyo_2_10_09_2D_Elute_1000mM	TGSDKYDWYVSFDNEK	977.421	977.4225	-0.00149999999996453	2	1.27567014158945e-10		1
OMSSA	2529	Micyo_2_10_09_2D_Elute_1000mM	TGSDKYDWYVSFDNEK	977.421	977.4215	-0.000499999999988177	2	1.35769780239441e-13		1
OMSSA	2354	Micyo_2_10_09_2D_Elute_1000mM_091004011557	TGSDKYDWYVSFDNEK	977.421	977.4215	-0.000499999999988177	2	4.94133385155747e-13		1
OMSSA	2371	Micyo_2_10_09_2D_Elute_1000mM_091004011557	TGSDKYDWYVSFDNEK	651.947333333333	651.947666666667	-0.000333333333287555	3	3.40767949683153e-11		1
OMSSA	4066-4072	Micyo_2_10_09_2D_Elute_250mM	TGSDKYDWYVSFDNEK	651.947333333333	651.947666666667	-0.000333333333287555	3	1.3796562820572e-14		1
OMSSA	4090	Micyo_2_10_09_2D_Elute_250mM	TGSDKYDWYVSFDNEK	977.421	977.4205	0.000500000000101863	2	2.49835029591113e-14		1
OMSSA	3857	Micyo_2_10_09_2D_Elute_250mM_091003224106	TGSDKYDWYVSFDNEK	651.947333333333	651.947666666667	-0.000333333333287555	3	2.75213216159089e-09		1
OMSSA	3876-3881	Micyo_2_10_09_2D_Elute_250mM_091003224106	TGSDKYDWYVSFDNEK	977.421	977.4205	0.000500000000101863	2	2.74728590581914e-14		1
OMSSA	2845-2850	Micyo_2_10_09_2D_Elute_500mM	TGSDKYDWYVSFDNEK	651.947333333333	651.947666666667	-0.000333333333287555	3	1.35800030879185e-10		1
OMSSA	2876-2883	Micyo_2_10_09_2D_Elute_500mM	TGSDKYDWYVSFDNEK	977.421	977.4205	0.000500000000101863	2	2.42540703248805e-16		1
OMSSA	2671-2677	Micyo_2_10_09_2D_Elute_500mM_091003235831	TGSDKYDWYVSFDNEK	977.421	977.4215	-0.000499999999988177	2	1.10458566013084e-15		1
OMSSA	10050	1-2_Tween	VAVEVLR	393.24	393.2425	-0.00249999999999773	2	0.000507984944638138		1
Xtandem	10050	1-2_Tween	VAVEVLR	393.244200	393.246500	-0.002300	2	2.8e-03	33.6	1
Xtandem	11347	2-2_Tween	VAVEVLR	393.244000	393.326500	-0.082500	2	1.4e-03	35.2	1
OMSSA	11347	2-2_Tween	VAVEVLR	393.24	393.3225	-0.0824999999999818	2	0.0005446877310342		1
Xtandem	33753	2-1_Digitonin	VAVEVLRVLIAKKNKASR	997.630000	997.755000	-0.125000	2	5.7e-03	31.9	1
OMSSA	32250	1-1_SDS	VGELQGLSLAAGLLGK	763.443	763.5425	-0.0995000000000346	2	1.4964010142055e-12		1
Xtandem	32250	1-1_SDS	VGELQGLSLAAGLLGK	763.447500	763.545000	-0.097500	2	9.6e-09	79.5	1
Xtandem	31725	1-1_Tween	VGELQGLSLAAGLLGK	763.447500	763.835000	-0.387500	2	1.2e-08	65.9	1
Xtandem	32545	1-1_Tween	VGELQGLSLAAGLLGK	763.447500	763.875000	-0.427500	2	5.9e-09	53.9	1
Xtandem	31004	1-2_SDS	VGELQGLSLAAGLLGK	763.447500	764.465000	-1.017500	2	3.5e-09	70.7	1
Xtandem	32461	2-1_Pellet	VGELQGLSLAAGLLGK	763.447500	763.875000	-0.427500	2	1.4e-11	75.0	1
Xtandem	31634	2-2_Pellet	VGELQGLSLAAGLLGK	763.447500	764.275000	-0.827500	2	4.6e-09	69.8	1
Xtandem	30689	2-2_SDS	VGELQGLSLAAGLLGK	763.447500	763.915000	-0.467500	2	9.6e-11	70.4	1
Xtandem	30791	2-2_Tween	VGELQGLSLAAGLLGK	763.447500	763.835000	-0.387500	2	4.0e-10	62.5	1
Xtandem	33015	3-2_SDS	VGELQGLSLAAGLLGK	763.447500	763.945000	-0.497500	2	1.3e-10	65.5	1
Xtandem	32335	3-2_Tween	VGELQGLSLAAGLLGK	763.447500	763.935000	-0.487500	2	1.7e-08	54.3	1
Xtandem	31966	4_Digitonin	VGELQGLSLAAGLLGK	763.447500	763.875000	-0.427500	2	2.1e-10	66.8	1
Xtandem	31930	4_Pellet	VGELQGLSLAAGLLGK	763.447500	764.025000	-0.577500	2	2.1e-03	39.5	1
Xtandem	32636	4_SDS	VGELQGLSLAAGLLGK	763.447500	764.295000	-0.847500	2	1.5e-09	74.3	1
Xtandem	31539	4_Tween	VGELQGLSLAAGLLGK	763.447500	764.285000	-0.837500	2	9.2e-10	67.2	1
OMSSA	32340	4_Tween	VGELQGLSLAAGLLGK	763.443	763.5125	-0.0695000000000618	2	0.00067152893822092		1
Xtandem	32340	4_Tween	VGELQGLSLAAGLLGK	763.447500	763.515000	-0.067500	2	1.3e-06	53.8	1
OMSSA	4413-4417	Micyo_2_10_09_2D_Elute_1000mM_091004011557	VGELQGLSLAAGLLGK	763.443	763.4445	-0.00149999999996453	2	3.87664691641686e-17		1
Xtandem	4413-4417	Micyo_2_10_09_2D_Elute_1000mM_091004011557	VGELQGLSLAAGLLGK	763.447600	763.450000	-0.002400	2	4.8e-10	76.9	1
OMSSA	6070	Micyo_2_10_09_2D_Elute_250mM_091003224106	VGELQGLSLAAGLLGK	763.443	763.4435	-0.000499999999988177	2	1.22142914278554e-08		1
Xtandem	6070	Micyo_2_10_09_2D_Elute_250mM_091003224106	VGELQGLSLAAGLLGK	763.447600	763.450000	-0.002400	2	2.0e-05	42.7	1
OMSSA	4775-4781	Micyo_2_10_09_2D_Elute_500mM_091003235831	VGELQGLSLAAGLLGK	763.443	763.4435	-0.000499999999988177	2	2.27961934962522e-13		1
Xtandem	4775-4781	Micyo_2_10_09_2D_Elute_500mM_091003235831	VGELQGLSLAAGLLGK	763.447600	763.450000	-0.002400	2	5.3e-11	65.3	1
OMSSA	2216-2219	Micyo_2_10_09_2D_Elute_15mM	VGSKPASIFK	517.298	517.2985	-0.000499999999988177	2	3.29105930833408e-05		1
OMSSA	2309-2313	Micyo_2_10_09_2D_Elute_15mM	VGSKPASIFK	517.298	517.2985	-0.000499999999988177	2	0.00372924287338071		1
OMSSA	447-455	Micyo_2_10_09_2D_load_091002172423	VTGQDYNDK	520.231	520.2305	0.000499999999988177	2	8.69394089996809e-08		1
OMSSA	649-657	Micyo_2_10_09_2D_load_091003095248	VTGQDYNDK	520.231	520.2305	0.000499999999988177	2	7.34728436260192e-08		1
Xtandem	6036	2-2_Tween	YDNQTYKVQGK	672.329500	672.815000	-0.485500	2	1.2e-03	39.1	1
Xtandem	24531	1-1_Tween	YDWYVSFDNEK	733.313500	733.735000	-0.421500	2	5.1e-05	42.5	1
Xtandem	24523	3-2_Tween	YDWYVSFDNEK	733.313750	733.315000	-0.001250	2	2.2e-05	45.3	1
OMSSA	24523	3-2_Tween	YDWYVSFDNEK	733.3095	733.3125	-0.00300000000004275	2	4.43962780134676e-06		1
OMSSA	2930-2938	Micyo_2_10_09_2D_Elute_1000mM	YDWYVSFDNEK	733.3095	733.3095	0	2	1.30302370456053e-09		1
Xtandem	2930-2938	Micyo_2_10_09_2D_Elute_1000mM	YDWYVSFDNEK	733.313750	733.315000	-0.001250	2	5.1e-07	49.6	1
Xtandem	2782	Micyo_2_10_09_2D_Elute_1000mM_091004011557	YDWYVSFDNEK	733.313750	733.315000	-0.001250	2	1.7e-03	36.0	1
OMSSA	2782	Micyo_2_10_09_2D_Elute_1000mM_091004011557	YDWYVSFDNEK	733.3095	733.3095	0	2	1.15531114011651e-06		1
OMSSA	4503-4507	Micyo_2_10_09_2D_Elute_250mM	YDWYVSFDNEK	733.3095	733.3105	-0.00100000000009004	2	2.80168490782631e-11		1
Xtandem	4503-4507	Micyo_2_10_09_2D_Elute_250mM	YDWYVSFDNEK	733.313750	733.315000	-0.001250	2	6.3e-07	53.5	1
OMSSA	4302-4308	Micyo_2_10_09_2D_Elute_250mM_091003224106	YDWYVSFDNEK	733.3095	733.3095	0	2	1.77199405488117e-12		1
Xtandem	4302-4308	Micyo_2_10_09_2D_Elute_250mM_091003224106	YDWYVSFDNEK	733.313750	733.315000	-0.001250	2	9.6e-08	53.6	1
Xtandem	3283-3289	Micyo_2_10_09_2D_Elute_500mM	YDWYVSFDNEK	733.313750	733.315000	-0.001250	2	6.0e-07	49.9	1
OMSSA	3283-3289	Micyo_2_10_09_2D_Elute_500mM	YDWYVSFDNEK	733.3095	733.3095	0	2	3.63483444678517e-09		1
Xtandem	3087-3089	Micyo_2_10_09_2D_Elute_500mM_091003235831	YDWYVSFDNEK	733.313750	733.315000	-0.001250	2	2.4e-08	53.5	1
OMSSA	3087-3089	Micyo_2_10_09_2D_Elute_500mM_091003235831	YDWYVSFDNEK	733.3095	733.3105	-0.00100000000009004	2	3.43409883121689e-11		1
gi|54020415|ref|YP_115762.1| 50S ribosomal protein L27 [Mycoplasma hyopneumoniae 232]	42.86	0	48	48	4	4
Engine	Scans	File	Sequence	Theoretical m/z	Measured m/z	Delta m/z	Charge	E-value	HyperScore	Proteins
OMSSA	3859-3865	Micyo_2_10_09_2D_Elute_20mM_091003145633	DGQFALTGSIIYR	720.87	720.8705	-0.000499999999988177	2	8.48802617906027e-14		1
OMSSA	3421	Micyo_2_10_09_2D_Elute_25mM_091003161355	DGQFALTGSIIYR	720.87	720.8705	-0.000499999999988177	2	2.67696070540869e-10		1
OMSSA	3166	Micyo_2_10_09_2D_Elute_40mM	DGQFALTGSIIYR	720.87	720.8695	0.000499999999988177	2	9.28160812422124e-05		1
OMSSA	2791	Micyo_2_10_09_2D_Elute_1000mM	GDGQFALTGSIIYR	749.3805	749.3805	0	2	1.65286188920788e-13		1
OMSSA	2946-2950	Micyo_2_10_09_2D_Elute_100mM	GDGQFALTGSIIYR	749.3805	749.3805	0	2	1.08674133644406e-12		1
OMSSA	3017-3024	Micyo_2_10_09_2D_Elute_100mM_091003212339	GDGQFALTGSIIYR	749.3805	749.3815	-0.000999999999976353	2	3.14082218499677e-11		1
OMSSA	4539-4549	Micyo_2_10_09_2D_Elute_15mM_091003133905	GDGQFALTGSIIYR	749.3805	749.3815	-0.000999999999976353	2	3.27723783362492e-13		1
OMSSA	3839-3842	Micyo_2_10_09_2D_Elute_20mM_091003145633	GDGQFALTGSIIYR	749.3805	749.3815	-0.000999999999976353	2	2.11614762692108e-12		1
OMSSA	4434	Micyo_2_10_09_2D_Elute_250mM	GDGQFALTGSIIYR	749.3805	749.3815	-0.000999999999976353	2	7.29458247673595e-11		1
OMSSA	3347-3350	Micyo_2_10_09_2D_Elute_25mM_091003161355	GDGQFALTGSIIYR	749.3805	749.3805	0	2	1.18789577337363e-13		1
OMSSA	3142-3146	Micyo_2_10_09_2D_Elute_30mM_091003173121	GDGQFALTGSIIYR	749.3805	749.3815	-0.000999999999976353	2	6.30775640202551e-15		1
OMSSA	2994-2998	Micyo_2_10_09_2D_Elute_40mM_091003184846	GDGQFALTGSIIYR	749.3805	749.3815	-0.000999999999976353	2	1.75272011040878e-13		1
OMSSA	3154	Micyo_2_10_09_2D_Elute_500mM	GDGQFALTGSIIYR	749.3805	749.3815	-0.000999999999976353	2	2.74388915552731e-13		1
OMSSA	2935-2940	Micyo_2_10_09_2D_Elute_50mM	GDGQFALTGSIIYR	749.3805	749.3815	-0.000999999999976353	2	1.25630808846612e-10		1
OMSSA	2841-2845	Micyo_2_10_09_2D_Elute_50mM_091003200613	GDGQFALTGSIIYR	749.3805	749.3815	-0.000999999999976353	2	1.20798958342769e-14		1
Xtandem	26211	1-1_Pellet	IGDGQFALTGSIIYR	805.927000	806.325000	-0.398000	2	6.8e-06	45.1	1
Xtandem	27106	1-1_SDS	IGDGQFALTGSIIYR	805.927000	806.775000	-0.848000	2	2.7e-03	34.8	1
Xtandem	28013	1-1_SDS	IGDGQFALTGSIIYR	805.927000	806.805000	-0.878000	2	6.3e-05	48.9	1
Xtandem	24700	1-2_Digitonin	IGDGQFALTGSIIYR	805.927000	806.345000	-0.418000	2	6.4e-06	58.6	1
Xtandem	26624	3-2_Digitonin	IGDGQFALTGSIIYR	805.927000	806.455000	-0.528000	2	1.6e-04	38.2	1
Xtandem	26812	3-2_Digitonin	IGDGQFALTGSIIYR	805.927000	806.425000	-0.498000	2	2.0e-03	35.9	1
Xtandem	27176	3-2_SDS	IGDGQFALTGSIIYR	805.927000	806.415000	-0.488000	2	3.2e-08	64.8	1
Xtandem	26645	3-2_Tween	IGDGQFALTGSIIYR	805.927000	806.855000	-0.928000	2	5.7e-03	31.5	1
Xtandem	27031	4_Digitonin	IGDGQFALTGSIIYR	805.927000	805.915000	0.012000	2	7.1e-13	74.4	1
Xtandem	27890	4_Digitonin	IGDGQFALTGSIIYR	805.927000	806.375000	-0.448000	2	1.8e-03	32.8	1
Xtandem	3222-3228	Micyo_2_10_09_2D_Elute_1000mM	IGDGQFALTGSIIYR	805.927050	805.925000	0.002050	2	3.1e-04	38.1	1
OMSSA	3222-3228	Micyo_2_10_09_2D_Elute_1000mM	IGDGQFALTGSIIYR	805.9225	805.9235	-0.000999999999976353	2	1.29199447640652e-08		1
Xtandem	3391-3400	Micyo_2_10_09_2D_Elute_100mM_091003212339	IGDGQFALTGSIIYR	805.927050	805.925000	0.002050	2	6.3e-06	45.5	1
OMSSA	3391-3400	Micyo_2_10_09_2D_Elute_100mM_091003212339	IGDGQFALTGSIIYR	805.9225	805.9235	-0.000999999999976353	2	2.30233643178627e-08		1
Xtandem	3416	Micyo_2_10_09_2D_Elute_40mM_091003184846	IGDGQFALTGSIIYR	805.927050	805.925000	0.002050	2	7.1e-05	42.1	1
OMSSA	3416	Micyo_2_10_09_2D_Elute_40mM_091003184846	IGDGQFALTGSIIYR	805.9225	805.9235	-0.000999999999976353	2	3.23703827772926e-07		1
OMSSA	3432	Micyo_2_10_09_2D_Elute_40mM_091003184846	IGDGQFALTGSIIYR	805.9225	805.9235	-0.000999999999976353	2	1.16732603383305e-06		1
Xtandem	3432	Micyo_2_10_09_2D_Elute_40mM_091003184846	IGDGQFALTGSIIYR	805.927050	805.930000	-0.002950	2	2.3e-04	35.5	1
[truncated: 5,689,837 more chars]
