# Supplementary material for: Proteogenomic mapping of Mycoplasma hyopneumoniae virulent strain 232
Source: BMC Genomics. 2014 Jul 8;15(1):576. doi: 10.1186/1471-2164-15-576 (PMC4102725; doi:10.1186/1471-2164-15-576)
Supplement: Supplementary file 3 — Additional file 3: Genome search results. (TXT 6 MB) [file 12864_2014_6262_MOESM3_ESM.txt]

Protein count = 682
Peptide count = 7765
Matching spectra = 42330
e-value cutoff = 0.01
FDR = 0.0073167299845223
Fasta = not available
Unique peptides only = false
Remove single peptide proteins = true
Remove single spectrum proteins = false
Retain multi algorithm single spectrum proteins = false

Description	% Coverage	Protein p-value	spectra	unique spectra	peptides	unique peptides
gi|54019969|ref|NC_006360.1| Mycoplasma hyopneumoniae 232 chromosome, complete genome|FRAME F2|SPLIT 128	na	0	29	25	4	3
Engine	Scans	File	Sequence	Theoretical m/z	Measured m/z	Delta m/z	Charge	E-value	HyperScore	Proteins
Xtandem	14620	1-1_Digitonin	GPFADDHLLK	556.787000	557.265000	-0.478000	2	7.8e-03	42.5	1
Xtandem	1776-1784	Micyo_2_10_09_2D_Elute_100mM_091003212339	GPFADDHLLK	556.786950	556.785000	0.001950	2	1.2e-04	44.1	1
Xtandem	1844	Micyo_2_10_09_2D_Elute_100mM_091003212339	GPFADDHLLK	556.786950	556.785000	0.001950	2	2.5e-03	37.3	1
OMSSA	1844	Micyo_2_10_09_2D_Elute_100mM_091003212339	GPFADDHLLK	556.783	556.7825	0.000499999999988177	2	0.00719896036609685		1
Xtandem	2800-2804	Micyo_2_10_09_2D_Elute_250mM	GPFADDHLLK	556.786950	556.785000	0.001950	2	1.9e-07	53.4	1
OMSSA	2800-2804	Micyo_2_10_09_2D_Elute_250mM	GPFADDHLLK	556.783	556.7835	-0.000499999999988177	2	0.000209503112441783		1
OMSSA	2855	Micyo_2_10_09_2D_Elute_250mM	GPFADDHLLK	371.522	371.521666666667	0.000333333333287555	3	0.000498649265110936		1
Xtandem	2855	Micyo_2_10_09_2D_Elute_250mM	GPFADDHLLK	371.524633	371.523333	0.001300	3	5.3e-04	38.2	1
OMSSA	1854-1859	Micyo_2_10_09_2D_Elute_40mM_091003184846	GPFADDHLLK	556.783	556.7835	-0.000499999999988177	2	5.94405593391874e-05		1
Xtandem	1854-1859	Micyo_2_10_09_2D_Elute_40mM_091003184846	GPFADDHLLK	556.786950	556.785000	0.001950	2	8.8e-07	49.4	1
Xtandem	1699-1705	Micyo_2_10_09_2D_Elute_500mM	GPFADDHLLK	556.786950	556.785000	0.001950	2	2.7e-04	39.0	1
OMSSA	1661-1670	Micyo_2_10_09_2D_Elute_50mM_091003200613	GPFADDHLLK	556.783	556.7825	0.000499999999988177	2	1.1110391514582e-05		1
Xtandem	1661-1670	Micyo_2_10_09_2D_Elute_50mM_091003200613	GPFADDHLLK	556.786950	556.785000	0.001950	2	7.0e-07	53.0	1
OMSSA	1732-1735	Micyo_2_10_09_2D_Elute_50mM_091003200613	GPFADDHLLK	556.783	556.7825	0.000499999999988177	2	0.000246663301420846		1
Xtandem	1732-1735	Micyo_2_10_09_2D_Elute_50mM_091003200613	GPFADDHLLK	556.786950	556.785000	0.001950	2	3.3e-05	41.5	1
Xtandem	21074	1-2_Pellet	IFNEVYVTDDMVGHK	883.921000	884.735000	-0.814000	2	1.4e-04	36.3	2
Xtandem	22329	2-1_Digitonin	IFNEVYVTDDMVGHK	883.921000	883.925000	-0.004000	2	3.4e-05	49.8	2
Xtandem	22504	2-1_Digitonin	IFNEVYVTDDMVGHK	883.921000	884.005000	-0.084000	2	2.7e-05	55.3	2
Xtandem	20432	4_SDS	IFNEVYVTDDMVGHK	883.921000	884.015000	-0.094000	2	5.4e-03	39.8	2
Xtandem	12189	2-1_Digitonin	KGPFADDHLLK	620.834500	620.745000	0.089500	2	6.6e-03	41.6	1
Xtandem	11742	2-2_Digitonin	KGPFADDHLLK	620.834500	621.155000	-0.320500	2	6.4e-05	58.9	1
Xtandem	10519	3-2_Digitonin	KGPFADDHLLK	620.834500	621.155000	-0.320500	2	3.6e-05	62.1	1
Xtandem	12665	3-2_Tween	KGPFADDHLLK	620.834500	620.635000	0.199500	2	1.3e-03	49.3	1
OMSSA	2417-2425	Micyo_2_10_09_2D_Elute_250mM	KGPFADDHLLK	414.220333333333	414.220666666667	-0.000333333333287555	3	1.14976951103169e-05		1
Xtandem	2507-2515	Micyo_2_10_09_2D_Elute_250mM	KGPFADDHLLK	414.222967	414.223333	-0.000366	3	2.1e-07	59.7	1
OMSSA	2507-2515	Micyo_2_10_09_2D_Elute_250mM	KGPFADDHLLK	414.220333333333	414.220666666667	-0.000333333333287555	3	5.0142871429481e-13		1
OMSSA	2564-2573	Micyo_2_10_09_2D_Elute_250mM	KGPFADDHLLK	620.8305	620.8305	0	2	0.00593775825317838		1
OMSSA	2614-2620	Micyo_2_10_09_2D_Elute_250mM	KGPFADDHLLK	414.220333333333	414.220666666667	-0.000333333333287555	3	2.03585761641485e-06		1
Xtandem	2614-2620	Micyo_2_10_09_2D_Elute_250mM	KGPFADDHLLK	414.222967	414.223333	-0.000366	3	3.0e-03	41.9	1
Xtandem	2308-2312	Micyo_2_10_09_2D_Elute_250mM_091003224106	KGPFADDHLLK	414.222967	414.223333	-0.000366	3	3.2e-07	53.9	1
OMSSA	2308-2312	Micyo_2_10_09_2D_Elute_250mM_091003224106	KGPFADDHLLK	414.220333333333	414.220666666667	-0.000333333333287555	3	7.91845291845519e-12		1
Xtandem	2389-2396	Micyo_2_10_09_2D_Elute_250mM_091003224106	KGPFADDHLLK	414.222967	414.223333	-0.000366	3	4.5e-08	64.2	1
OMSSA	2389-2396	Micyo_2_10_09_2D_Elute_250mM_091003224106	KGPFADDHLLK	414.220333333333	414.220666666667	-0.000333333333287555	3	4.44195555255286e-14		1
Xtandem	2392-2398	Micyo_2_10_09_2D_Elute_250mM_091003224106	KGPFADDHLLK	620.834450	620.835000	-0.000550	2	4.9e-03	42.6	1
OMSSA	2392-2398	Micyo_2_10_09_2D_Elute_250mM_091003224106	KGPFADDHLLK	620.8305	620.8305	0	2	0.00072776956077883		1
OMSSA	1479-1486	Micyo_2_10_09_2D_Elute_500mM	KGPFADDHLLK	414.220333333333	414.220666666667	-0.000333333333287555	3	2.55444946602644e-07		1
Xtandem	1479-1486	Micyo_2_10_09_2D_Elute_500mM	KGPFADDHLLK	414.222967	414.223333	-0.000366	3	2.7e-06	51.2	1
Xtandem	1430	Micyo_2_10_09_2D_Elute_500mM_091003235831	KGPFADDHLLK	414.222967	414.223333	-0.000366	3	4.3e-05	45.9	1
OMSSA	1430	Micyo_2_10_09_2D_Elute_500mM_091003235831	KGPFADDHLLK	414.220333333333	414.220666666667	-0.000333333333287555	3	1.16335834841652e-06		1
OMSSA	1466	Micyo_2_10_09_2D_Elute_500mM_091003235831	KGPFADDHLLK	414.220333333333	414.220666666667	-0.000333333333287555	3	2.93299565770977e-05		1
OMSSA	3552	2-1_Digitonin	KVDEAIAK	437.2485	437.1625	0.0859999999999559	2	0.00270416945785129		1
OMSSA	4373	4_Tween	KVDEAIAK	437.2485	437.3925	-0.144000000000005	2	0.000722148790165787		1
Xtandem	4373	4_Tween	KVDEAIAK	437.252000	437.396500	-0.144500	2	3.9e-04	43.0	1
gi|54019969|ref|NC_006360.1| Mycoplasma hyopneumoniae 232 chromosome, complete genome|FRAME F3|SPLIT 458	na	4.76125392899509e-26	3	3	2	2
Engine	Scans	File	Sequence	Theoretical m/z	Measured m/z	Delta m/z	Charge	E-value	HyperScore	Proteins
Xtandem	15140	3-2_SDS	IIFASDKQEELDSETK	926.959000	926.765000	0.194000	2	1.9e-06	49.5	1
Xtandem	14668	4_SDS	IIFASDKQEELDSETK	926.959000	927.545000	-0.586000	2	6.1e-05	51.9	1
Xtandem	36094	2-1_Pellet	LEFLALLSDYQQIK	840.960500	841.135000	-0.174500	2	9.6e-04	35.4	1
gi|54019969|ref|NC_006360.1| Mycoplasma hyopneumoniae 232 chromosome, complete genome|FRAME R1|SPLIT 465	na	6.08233112743686e-74	9	9	3	3
Engine	Scans	File	Sequence	Theoretical m/z	Measured m/z	Delta m/z	Charge	E-value	HyperScore	Proteins
OMSSA	19397	4_SDS	KKYKIFSKKGKM+31.9898ATFSQIFPFFIK	982.214333333333	982.132666666667	0.0816666666665924	3	0.00388655229001505		1
Xtandem	60715	3-2_SDS	Q-17.0266GGIAAFIDAEHSID	763.856500	763.865000	-0.008500	2	6.9e-04	33.0	1
Xtandem	26508	1-1_Pellet	QGGIAAFIDAEHSIDPQYAK	1066.023000	1066.085000	-0.062000	2	6.8e-09	63.0	1
Xtandem	31378	1-1_Pellet	Q-17.0266GGIAAFIDAEHSIDPQYAK	1057.509500	1057.955000	-0.445500	2	2.3e-05	43.9	1
Xtandem	26549	1-1_SDS	QGGIAAFIDAEHSIDPQYAK	1066.023000	1066.035000	-0.012000	2	6.7e-04	34.0	1
Xtandem	12576	1-2_Digitonin	QGGIAAFIDAEHSIDPQYAK	1066.023000	1066.605000	-0.582000	2	4.9e-03	32.9	1
Xtandem	31598	2-1_Tween	Q-17.0266GGIAAFIDAEHSIDPQYAK	1057.509500	1058.175000	-0.665500	2	7.0e-04	37.1	1
Xtandem	26865	3-2_SDS	QGGIAAFIDAEHSIDPQYAK	1066.023000	1065.965000	0.058000	2	5.9e-05	41.6	1
Xtandem	25985	4_Pellet	QGGIAAFIDAEHSIDPQYAK	1066.023000	1066.495000	-0.472000	2	1.7e-04	42.7	1
gi|54019969|ref|NC_006360.1| Mycoplasma hyopneumoniae 232 chromosome, complete genome|FRAME F2|SPLIT 72	na	2.43627468774687e-74	8	8	2	2
Engine	Scans	File	Sequence	Theoretical m/z	Measured m/z	Delta m/z	Charge	E-value	HyperScore	Proteins
Xtandem	28409	1-1_SDS	GLNQEQILFSQTTFGQNSLPK	1175.602000	1175.975000	-0.373000	2	3.2e-10	70.0	1
Xtandem	28606	1-1_SDS	GLNQEQILFSQTTFGQNSLPK	1175.602000	1175.665000	-0.063000	2	1.4e-03	32.6	1
Xtandem	26877	2-2_SDS	GLNQEQILFSQTTFGQNSLPK	1175.602000	1175.405000	0.197000	2	1.7e-06	48.9	1
Xtandem	28841	3-2_SDS	GLNQEQILFSQTTFGQNSLPK	1175.602000	1176.005000	-0.403000	2	7.1e-05	62.1	1
Xtandem	27431	4_Pellet	GLNQEQILFSQTTFGQNSLPK	1175.602000	1176.045000	-0.443000	2	4.4e-07	58.7	1
Xtandem	35780	2-1_Pellet	SLDLLPFLEQVDR	772.916000	773.345000	-0.429000	2	8.9e-05	47.9	1
Xtandem	35129	4_Pellet	SLDLLPFLEQVDR	772.916000	772.815000	0.101000	2	8.4e-04	40.3	1
Xtandem	36754	4_SDS	SLDLLPFLEQVDR	772.916000	773.455000	-0.539000	2	6.8e-05	49.3	1
gi|54019969|ref|NC_006360.1| Mycoplasma hyopneumoniae 232 chromosome, complete genome|FRAME R1|SPLIT 8	na	6.59083782662224e-14	2	2	2	2
Engine	Scans	File	Sequence	Theoretical m/z	Measured m/z	Delta m/z	Charge	E-value	HyperScore	Proteins
Xtandem	27362	2-1_Tween	KPEEGGDDVKSSC+57.0215LLR	895.437500	895.375000	0.062500	2	4.6e-03	36.4	1
Xtandem	45043	2-1_Tween	YIIKNPICNLQIKR	858.499500	858.435000	0.064500	2	2.1e-03	39.8	1
gi|54019969|ref|NC_006360.1| Mycoplasma hyopneumoniae 232 chromosome, complete genome|FRAME R3|SPLIT 404	na	1.52267754388356e-24	3	1	2	1
Engine	Scans	File	Sequence	Theoretical m/z	Measured m/z	Delta m/z	Charge	E-value	HyperScore	Proteins
Xtandem	20915	1-1_SDS	IYEQTFANINDYEK	874.409000	874.895000	-0.486000	2	3.5e-06	49.6	1
Xtandem	9437	2-1_SDS	MTNYSISNEEAQK	757.840000	757.945000	-0.105000	2	5.3e-03	34.5	2
Xtandem	9513	4_SDS	MTNYSISNEEAQK	757.840000	758.455000	-0.615000	2	7.3e-04	43.5	2
gi|54019969|ref|NC_006360.1| Mycoplasma hyopneumoniae 232 chromosome, complete genome|FRAME R2|SPLIT 428	na	0	122	112	33	30
Engine	Scans	File	Sequence	Theoretical m/z	Measured m/z	Delta m/z	Charge	E-value	HyperScore	Proteins
OMSSA	2315	Micyo_2_10_09_2D_load_091002172423	ANLEAFSDQK	561.768	561.7675	0.000499999999988177	2	1.03737192435083e-08		1
OMSSA	2660-2666	Micyo_2_10_09_2D_load_091003095248	ANLEAFSDQK	561.768	561.7675	0.000499999999988177	2	3.41089515781513e-10		1
OMSSA	3839-3847	Micyo_2_10_09_2D_Elute_10mM_091003122141	DNTSFSPPFYR	665.7995	665.7995	0	2	3.18592930512077e-08		1
OMSSA	3932-3938	Micyo_2_10_09_2D_Elute_10mM_091003122141	DNTSFSPPFYR	665.7995	665.7995	0	2	1.16186978012838e-07		1
OMSSA	3515	Micyo_2_10_09_2D_Elute_15mM	DNTSFSPPFYR	665.7995	665.7995	0	2	0.000199829038155257		1
OMSSA	3594-3600	Micyo_2_10_09_2D_Elute_15mM_091003133905	DNTSFSPPFYR	665.7995	665.7995	0	2	2.10865445778023e-05		1
OMSSA	3125-3132	Micyo_2_10_09_2D_Elute_20mM	DNTSFSPPFYR	665.7995	665.7995	0	2	1.53439058223891e-11		1
OMSSA	2780-2786	Micyo_2_10_09_2D_Elute_25mM	DNTSFSPPFYR	665.7995	665.7995	0	2	0.000437826691131463		1
OMSSA	4283-4288	Micyo_2_10_09_2D_Elute_1000mM	DSLINLGFEVDQITK	846.439	846.4395	-0.000499999999988177	2	0		1
OMSSA	4148-4154	Micyo_2_10_09_2D_Elute_1000mM_091004011557	DSLINLGFEVDQITK	846.439	846.4385	0.000499999999988177	2	1.15653204100065e-15		1
OMSSA	5954-5957	Micyo_2_10_09_2D_Elute_250mM	DSLINLGFEVDQITK	846.439	846.4395	-0.000499999999988177	2	9.38167339826286e-17		1
OMSSA	5744-5751	Micyo_2_10_09_2D_Elute_250mM_091003224106	DSLINLGFEVDQITK	846.439	846.4395	-0.000499999999988177	2	3.22920398216433e-18		1
OMSSA	4662-4666	Micyo_2_10_09_2D_Elute_500mM	DSLINLGFEVDQITK	846.439	846.4385	0.000499999999988177	2	1.23872742617774e-11		1
OMSSA	4490-4497	Micyo_2_10_09_2D_Elute_500mM_091003235831	DSLINLGFEVDQITK	846.439	846.4385	0.000499999999988177	2	5.45589453126796e-18		1
Xtandem	20817	1-2_Tween	EEDFNPLELK	617.300000	617.615000	-0.315000	2	3.0e-03	40.8	1
Xtandem	25202	3-2_Tween	EILGLELSQEDISK	787.416000	787.785000	-0.369000	2	7.9e-03	46.9	1
Xtandem	4833-4839	Micyo_2_10_09_2D_Elute_10mM_091003122141	EILGLELSQEDISK	787.416200	787.415000	0.001200	2	3.1e-10	77.4	1
OMSSA	4833-4839	Micyo_2_10_09_2D_Elute_10mM_091003122141	EILGLELSQEDISK	787.413	787.4125	0.000499999999988177	2	2.10871855683068e-14		1
Xtandem	4563	Micyo_2_10_09_2D_Elute_15mM	EILGLELSQEDISK	787.416200	787.415000	0.001200	2	2.4e-10	57.8	1
OMSSA	4563	Micyo_2_10_09_2D_Elute_15mM	EILGLELSQEDISK	787.413	787.4125	0.000499999999988177	2	2.47899873511619e-11		1
Xtandem	4583	Micyo_2_10_09_2D_Elute_15mM	EILGLELSQEDISK	787.416200	787.415000	0.001200	2	1.5e-06	59.1	1
OMSSA	4583	Micyo_2_10_09_2D_Elute_15mM	EILGLELSQEDISK	787.413	787.4125	0.000499999999988177	2	2.61298415761725e-12		1
Xtandem	4596	Micyo_2_10_09_2D_Elute_15mM_091003133905	EILGLELSQEDISK	787.416200	787.415000	0.001200	2	7.6e-08	50.3	1
OMSSA	4596	Micyo_2_10_09_2D_Elute_15mM_091003133905	EILGLELSQEDISK	787.413	787.4125	0.000499999999988177	2	8.77739044808282e-10		1
OMSSA	4035-4046	Micyo_2_10_09_2D_Elute_20mM	EILGLELSQEDISK	787.413	787.4125	0.000499999999988177	2	3.9861083454129e-14		1
Xtandem	4035-4046	Micyo_2_10_09_2D_Elute_20mM	EILGLELSQEDISK	787.416200	787.415000	0.001200	2	8.1e-10	69.9	1
Xtandem	3611-3616	Micyo_2_10_09_2D_Elute_25mM	EILGLELSQEDISK	787.416200	787.415000	0.001200	2	9.7e-12	78.3	1
OMSSA	3611-3616	Micyo_2_10_09_2D_Elute_25mM	EILGLELSQEDISK	787.413	787.4125	0.000499999999988177	2	1.7473187143185e-15		1
OMSSA	3336-3344	Micyo_2_10_09_2D_Elute_30mM	EILGLELSQEDISK	787.413	787.4125	0.000499999999988177	2	4.86969193342368e-15		1
Xtandem	3336-3344	Micyo_2_10_09_2D_Elute_30mM	EILGLELSQEDISK	787.416200	787.415000	0.001200	2	2.0e-13	78.1	1
Xtandem	3198	Micyo_2_10_09_2D_Elute_40mM	EILGLELSQEDISK	787.416200	787.415000	0.001200	2	5.0e-05	40.3	1
OMSSA	3198	Micyo_2_10_09_2D_Elute_40mM	EILGLELSQEDISK	787.413	787.4125	0.000499999999988177	2	4.65252282429022e-09		1
OMSSA	1789-1794	Micyo_2_10_09_2D_Elute_1000mM	EPDTISSYHFLNQEK	904.422	904.4215	0.000499999999988177	2	0.00101935808644021		1
OMSSA	2114-2118	Micyo_2_10_09_2D_Elute_100mM_091003212339	EPDTISSYHFLNQEK	904.422	904.4215	0.000499999999988177	2	0.00228440961028921		1
OMSSA	3282-3286	Micyo_2_10_09_2D_Elute_250mM	EPDTISSYHFLNQEK	904.422	904.4215	0.000499999999988177	2	6.98119692398792e-07		1
Xtandem	29691	4_Digitonin	GHISEGMLISAVELGFNK	951.489500	951.675000	-0.185500	2	2.0e-07	52.0	1
OMSSA	29691	4_Digitonin	GHISEGMLISAVELGFNK	951.485	951.6725	-0.1875	2	0.00271205416881847		1
Xtandem	26748	2-1_Digitonin	GSIAGWNHSLALASTIYTSEDLKK	1281.660000	1282.195000	-0.535000	2	3.9e-06	46.3	1
Xtandem	30701	3-2_Digitonin	IDFSWPINFDK	691.339500	691.385000	-0.045500	2	9.3e-03	34.3	1
OMSSA	19740	1-2_Pellet	IFALEIQK	481.2825	481.3125	-0.0299999999999727	2	0.00528521807504842		1
Xtandem	29109	1-1_Pellet	IGYNFDNTSFSPPFYR	962.943500	963.445000	-0.501500	2	3.5e-08	62.8	1
Xtandem	29543	1-1_SDS	IGYNFDNTSFSPPFYR	962.943500	963.345000	-0.401500	2	3.1e-11	70.8	1
Xtandem	27197	1-2_Digitonin	IGYNFDNTSFSPPFYR	962.943500	962.905000	0.038500	2	3.3e-04	42.7	1
Xtandem	29803	2-1_SDS	IGYNFDNTSFSPPFYR	962.943500	962.845000	0.098500	2	3.5e-08	54.3	1
Xtandem	29027	2-2_Pellet	IGYNFDNTSFSPPFYR	962.943500	963.925000	-0.981500	2	2.8e-06	46.8	1
Xtandem	28085	2-2_SDS	IGYNFDNTSFSPPFYR	962.943500	963.315000	-0.371500	2	6.9e-05	46.6	1
Xtandem	28752	3-2_Pellet	IGYNFDNTSFSPPFYR	962.943500	963.345000	-0.401500	2	1.9e-07	54.1	1
Xtandem	28971	3-2_Tween	IGYNFDNTSFSPPFYR	962.943500	963.805000	-0.861500	2	1.8e-06	48.6	1
Xtandem	28644	4_Pellet	IGYNFDNTSFSPPFYR	962.943500	963.835000	-0.891500	2	5.5e-04	39.9	1
Xtandem	29686	4_SDS	IGYNFDNTSFSPPFYR	962.943500	964.005000	-1.061500	2	2.5e-08	58.6	1
Xtandem	20349	1-1_Digitonin	IKYEPDTISSYHFLNQEK	1106.546500	1107.085000	-0.538500	2	7.7e-04	51.0	1
Xtandem	20382	1-1_Digitonin	IKYEPDTISSYHFLNQEK	1106.546500	1106.995000	-0.448500	2	5.1e-09	79.2	1
Xtandem	20197	1-1_Pellet	IKYEPDTISSYHFLNQEK	1106.546500	1107.095000	-0.548500	2	1.0e-06	66.1	1
Xtandem	20438	1-2_Pellet	IKYEPDTISSYHFLNQEK	1106.546500	1107.135000	-0.588500	2	2.2e-05	62.1	1
Xtandem	20587	2-1_Digitonin	IKYEPDTISSYHFLNQEK	1106.546500	1106.905000	-0.358500	2	1.0e-08	78.8	1
Xtandem	19884	2-2_Pellet	IKYEPDTISSYHFLNQEK	1106.546500	1106.965000	-0.418500	2	7.0e-04	46.8	1
Xtandem	18596	2-2_SDS	IKYEPDTISSYHFLNQEK	1106.546500	1107.005000	-0.458500	2	8.3e-04	43.1	1
Xtandem	18731	2-2_SDS	IKYEPDTISSYHFLNQEK	1106.546500	1107.415000	-0.868500	2	8.6e-07	70.2	1
Xtandem	18844	3-2_Digitonin	IKYEPDTISSYHFLNQEK	1106.546500	1107.005000	-0.458500	2	5.1e-08	74.6	1
Xtandem	19973	3-2_Tween	IKYEPDTISSYHFLNQEK	1106.546500	1107.025000	-0.478500	2	4.5e-07	78.6	1
Xtandem	19299	4_SDS	IKYEPDTISSYHFLNQEK	1106.546500	1107.095000	-0.548500	2	1.7e-06	70.1	1
Xtandem	37288	1-1_Digitonin	ILYNYDFDFLPADSEFLNPEK	1275.604000	1276.205000	-0.601000	2	1.0e-03	34.9	2
Xtandem	37296	1-1_SDS	ILYNYDFDFLPADSEFLNPEK	1275.604000	1276.115000	-0.511000	2	5.6e-09	65.8	2
Xtandem	36290	4_Digitonin	ILYNYDFDFLPADSEFLNPEK	1275.604000	1276.105000	-0.501000	2	6.6e-11	74.1	2
Xtandem	14241	1-2_Digitonin	ITEINLYEK	561.802500	561.825000	-0.022500	2	7.9e-03	37.0	1
OMSSA	14241	1-2_Digitonin	ITEINLYEK	561.799	561.8225	-0.0235000000000127	2	0.000958834718128244		1
OMSSA	11497	2-2_SDS	KITEINLYEK	625.8465	625.6725	0.173999999999978	2	0.000196920960998917		1
Xtandem	11497	2-2_SDS	KITEINLYEK	625.850000	625.675000	0.175000	2	3.9e-03	38.4	1
OMSSA	13555	3-2_Tween	KITEINLYEK	625.8465	625.9425	-0.0960000000000036	2	6.63032104259752e-05		1
Xtandem	13555	3-2_Tween	KITEINLYEK	625.850000	625.945000	-0.095000	2	1.2e-04	42.6	1
Xtandem	11807	2-1_SDS	KLANLEAFSDQK	682.361000	682.455000	-0.094000	2	3.0e-05	43.2	1
Xtandem	2638	Micyo_2_10_09_2D_Elute_1000mM_091004011557	KTFLDLNYNELK	499.931733	499.930000	0.001733	3	2.2e-03	36.0	1
OMSSA	2638	Micyo_2_10_09_2D_Elute_1000mM_091004011557	KTFLDLNYNELK	499.929333333333	499.929666666667	-0.000333333333344399	3	6.38493338312882e-09		1
OMSSA	4192-4200	Micyo_2_10_09_2D_Elute_250mM_091003224106	KTFLDLNYNELK	499.929333333333	499.929666666667	-0.000333333333344399	3	2.69325699189313e-11		1
Xtandem	4192-4200	Micyo_2_10_09_2D_Elute_250mM_091003224106	KTFLDLNYNELK	499.931733	499.933333	-0.001600	3	1.3e-03	45.0	1
OMSSA	4628-4632	Micyo_2_10_09_2D_Elute_1000mM	LELDDLILDIK	650.367	650.3665	0.000499999999988177	2	1.06767872764613e-13		1
OMSSA	4588-4591	Micyo_2_10_09_2D_Elute_1000mM_091004011557	LELDDLILDIK	650.367	650.3665	0.000499999999988177	2	2.059408865309e-11		1
OMSSA	6378-6384	Micyo_2_10_09_2D_Elute_250mM	LELDDLILDIK	650.367	650.3675	-0.000499999999988177	2	4.83804599005537e-15		1
OMSSA	6239-6243	Micyo_2_10_09_2D_Elute_250mM_091003224106	LELDDLILDIK	650.367	650.3665	0.000499999999988177	2	1.13514194395344e-13		1
OMSSA	5030-5033	Micyo_2_10_09_2D_Elute_500mM	LELDDLILDIK	650.367	650.3665	0.000499999999988177	2	7.02160403011369e-11		1
OMSSA	4946-4951	Micyo_2_10_09_2D_Elute_500mM_091003235831	LELDDLILDIK	650.367	650.3665	0.000499999999988177	2	1.94417120363132e-15		1
Xtandem	18337	2-1_Digitonin	LEQVKS+79.9663KIPNPDLEPVKLK	1128.120500	1128.015000	0.105500	2	1.0e-02	40.5	1
Xtandem	17439	2-2_Digitonin	LEQVKS+79.9663KIPNPDLEPVKLK	1128.120500	1128.095000	0.025500	2	1.2e-03	40.6	1
Xtandem	17316	4_Digitonin	LEQVKS+79.9663KIPNPDLEPVKLK	1128.120500	1128.045000	0.075500	2	1.5e-03	44.0	1
OMSSA	2277	Micyo_2_10_09_2D_load_091003095248	LNEISGIK	437.2485	437.2485	0	2	0.000248670284200227		1
Xtandem	18737	4_Digitonin	NPEADNLWIC+57.0215K	680.318500	680.835000	-0.516500	2	1.6e-05	42.6	1
Xtandem	1938	Micyo_2_10_09_2D_load_091003095248	SGNTTFLAK	469.747300	469.747000	0.000300	2	3.4e-03	36.0	1
Xtandem	11538	1-2_Digitonin	SKIPNPDLEPVK	668.874000	668.885000	-0.011000	2	5.2e-04	45.4	1
OMSSA	11538	1-2_Digitonin	SKIPNPDLEPVK	668.8705	668.8825	-0.0120000000000573	2	0.00931573892164975		1
Xtandem	13243	2-2_Digitonin	SKIPNPDLEPVK	668.874000	669.285000	-0.411000	2	1.5e-03	45.5	1
Xtandem	12117	3-2_Digitonin	SKIPNPDLEPVK	668.874000	668.965000	-0.091000	2	5.3e-03	39.1	1
Xtandem	14898	1-2_Digitonin	SQDLLTFPSQEHTK	815.904000	815.835000	0.069000	2	3.7e-04	43.6	1
OMSSA	14898	1-2_Digitonin	SQDLLTFPSQEHTK	815.901	815.8325	0.0684999999999718	2	0.00021569185270328		1
Xtandem	15911	2-2_Tween	SQDLLTFPSQEHTK	815.904000	816.465000	-0.561000	2	5.7e-04	40.6	1
Xtandem	16290	3-2_Tween	SQDLLTFPSQEHTK	815.904000	816.315000	-0.411000	2	4.6e-04	43.6	1
Xtandem	2029	Micyo_2_10_09_2D_Elute_100mM	SQDLLTFPSQEHTK	544.269200	544.270000	-0.000800	3	9.7e-03	39.1	1
OMSSA	2029	Micyo_2_10_09_2D_Elute_100mM	SQDLLTFPSQEHTK	544.267333333333	544.266666666667	0.000666666666688798	3	0.00320885078154264		1
OMSSA	3536-3543	Micyo_2_10_09_2D_Elute_15mM_091003133905	SQDLLTFPSQEHTK	544.267333333333	544.266666666667	0.000666666666688798	3	2.61590047866728e-08		1
Xtandem	3536-3543	Micyo_2_10_09_2D_Elute_15mM_091003133905	SQDLLTFPSQEHTK	544.269200	544.270000	-0.000800	3	4.3e-03	44.3	1
OMSSA	3541-3546	Micyo_2_10_09_2D_Elute_15mM_091003133905	SQDLLTFPSQEHTK	815.901	815.9005	0.000499999999988177	2	3.39847342237158e-05		1
Xtandem	3541-3546	Micyo_2_10_09_2D_Elute_15mM_091003133905	SQDLLTFPSQEHTK	815.903800	815.905000	-0.001200	2	9.5e-07	46.1	1
Xtandem	2870-2875	Micyo_2_10_09_2D_Elute_20mM	SQDLLTFPSQEHTK	544.269200	544.270000	-0.000800	3	4.7e-03	39.7	1
OMSSA	2870-2875	Micyo_2_10_09_2D_Elute_20mM	SQDLLTFPSQEHTK	544.267333333333	544.266666666667	0.000666666666688798	3	0.000347581147451001		1
Xtandem	2835-2841	Micyo_2_10_09_2D_Elute_20mM_091003145633	SQDLLTFPSQEHTK	544.269200	544.270000	-0.000800	3	3.1e-04	45.5	1
OMSSA	2835-2841	Micyo_2_10_09_2D_Elute_20mM_091003145633	SQDLLTFPSQEHTK	544.267333333333	544.266666666667	0.000666666666688798	3	2.93729425124126e-07		1
Xtandem	2845	Micyo_2_10_09_2D_Elute_20mM_091003145633	SQDLLTFPSQEHTK	815.903800	815.905000	-0.001200	2	4.8e-05	38.9	1
Xtandem	2452-2457	Micyo_2_10_09_2D_Elute_25mM	SQDLLTFPSQEHTK	544.269200	544.266667	0.002533	3	1.0e-02	35.2	1
OMSSA	2467-2469	Micyo_2_10_09_2D_Elute_25mM	SQDLLTFPSQEHTK	815.901	815.8995	0.00149999999996453	2	0.00234345943927765		1
Xtandem	2467-2469	Micyo_2_10_09_2D_Elute_25mM	SQDLLTFPSQEHTK	815.903800	815.905000	-0.001200	2	6.4e-06	39.0	1
OMSSA	2216-2222	Micyo_2_10_09_2D_Elute_30mM	SQDLLTFPSQEHTK	544.267333333333	544.266666666667	0.000666666666688798	3	0.000386525009274053		1
Xtandem	2216-2222	Micyo_2_10_09_2D_Elute_30mM	SQDLLTFPSQEHTK	544.269200	544.270000	-0.000800	3	3.8e-03	36.1	1
Xtandem	2231-2233	Micyo_2_10_09_2D_Elute_30mM	SQDLLTFPSQEHTK	815.903800	815.905000	-0.001200	2	7.6e-05	39.3	1
Xtandem	2204	Micyo_2_10_09_2D_Elute_30mM_091003173121	SQDLLTFPSQEHTK	544.269200	544.270000	-0.000800	3	1.0e-02	33.1	1
OMSSA	2118-2123	Micyo_2_10_09_2D_Elute_40mM	SQDLLTFPSQEHTK	544.267333333333	544.266666666667	0.000666666666688798	3	3.0808187352009e-05		1
OMSSA	2130-2139	Micyo_2_10_09_2D_Elute_40mM	SQDLLTFPSQEHTK	815.901	815.8995	0.00149999999996453	2	0.00105326335399487		1
OMSSA	1999	Micyo_2_10_09_2D_Elute_50mM	SQDLLTFPSQEHTK	544.267333333333	544.266666666667	0.000666666666688798	3	0.00675953493676374		1
Xtandem	42438	1-1_Tween	SQFIYLDNVLVGWLGQVAEK	1140.103500	1140.075000	0.028500	2	1.1e-09	64.9	2
Xtandem	43935	2-1_Digitonin	SQFIYLDNVLVGWLGQVAEK	1140.103500	1139.965000	0.138500	2	7.4e-08	56.8	2
Xtandem	45326	2-1_Digitonin	SQFIYLDNVLVGWLGQVAEK	1140.103500	1140.435000	-0.331500	2	5.0e-04	37.2	2
Xtandem	40487	3-2_Digitonin	SQFIYLDNVLVGWLGQVAEK	1140.103500	1140.075000	0.028500	2	1.3e-14	86.7	2
Xtandem	40875	3-2_Digitonin	SQFIYLDNVLVGWLGQVAEK	1140.103500	1140.435000	-0.331500	2	1.1e-03	36.2	2
Xtandem	42993	4_Digitonin	SQFIYLDNVLVGWLGQVAEK	1140.103500	1140.225000	-0.121500	2	6.8e-07	46.7	2
Xtandem	25790	2-2_Digitonin	TFLDLNYNELK	685.350000	685.795000	-0.445000	2	3.8e-03	33.1	1
Xtandem	28200	4_Tween	TLGYYETNSFLLISK	874.955500	875.465000	-0.509500	2	6.0e-05	52.8	1
Xtandem	39742	1-2_Digitonin	VDIEFFADYAADFLR	896.429500	896.785000	-0.355500	2	6.6e-04	33.1	1
Xtandem	40045	3-2_Digitonin	VDIEFFADYAADFLR	896.429500	897.375000	-0.945500	2	3.2e-03	35.8	1
Xtandem	32760	3-2_Digitonin	VIDSLINLGFEVDQITK	952.519000	953.005000	-0.486000	2	5.1e-07	57.7	1
Xtandem	34634	4_Digitonin	VIDSLINLGFEVDQITK	952.519000	953.005000	-0.486000	2	6.1e-08	58.0	1
Xtandem	34959	4_Digitonin	VIDSLINLGFEVDQITK	952.519000	953.635000	-1.116000	2	1.1e-03	39.5	1
Xtandem	34085	4_Tween	VIDSLINLGFEVDQITK	952.519000	952.465000	0.054000	2	3.9e-10	58.6	1
Xtandem	35538	2-1_SDS	VLELDDLILDIK	699.904500	700.535000	-0.630500	2	7.4e-03	39.7	1
Xtandem	20385	1-1_Digitonin	YEPDTISSYHFLNQEK	985.956500	986.575000	-0.618500	2	1.3e-06	57.8	1
Xtandem	20213	1-1_Pellet	YEPDTISSYHFLNQEK	985.956500	985.855000	0.101500	2	8.1e-07	66.7	1
OMSSA	20213	1-1_Pellet	YEPDTISSYHFLNQEK	985.9535	985.8525	0.100999999999999	2	5.55072931684295e-06		1
Xtandem	20666	2-1_Digitonin	YEPDTISSYHFLNQEK	985.956500	986.285000	-0.328500	2	1.5e-07	71.3	1
Xtandem	19264	2-1_SDS	YEPDTISSYHFLNQEK	985.956500	986.375000	-0.418500	2	1.4e-04	50.4	1
Xtandem	18898	2-2_SDS	YEPDTISSYHFLNQEK	985.956500	986.895000	-0.938500	2	2.4e-07	62.0	1
Xtandem	18943	3-2_Digitonin	YEPDTISSYHFLNQEK	985.956500	986.515000	-0.558500	2	6.0e-07	60.6	1
Xtandem	19987	3-2_SDS	YEPDTISSYHFLNQEK	985.956500	985.995000	-0.038500	2	3.3e-08	69.5	1
OMSSA	19987	3-2_SDS	YEPDTISSYHFLNQEK	985.9535	985.9925	-0.0389999999999873	2	1.84862946593802e-06		1
Xtandem	20014	3-2_Tween	YEPDTISSYHFLNQEK	985.956500	986.585000	-0.628500	2	2.1e-05	52.9	1
Xtandem	20008	4_Digitonin	YEPDTISSYHFLNQEK	985.956500	986.795000	-0.838500	2	5.7e-07	69.1	1
Xtandem	19609	4_SDS	YEPDTISSYHFLNQEK	985.956500	986.015000	-0.058500	2	1.2e-08	65.0	1
Xtandem	38474	1-1_Digitonin	YNYENVNFLEILLSK	929.979500	930.635000	-0.655500	2	1.1e-03	36.9	2
Xtandem	20941	1-1_Digitonin	YSLAWQLAK	540.294500	540.685000	-0.390500	2	9.0e-03	34.0	1
Xtandem	19133	1-2_Digitonin	YSLAWQLAK	540.294500	540.605000	-0.310500	2	3.9e-03	37.2	1
Xtandem	20646	4_Digitonin	YSLAWQLAK	540.294500	540.305000	-0.010500	2	1.0e-04	42.4	1
OMSSA	20646	4_Digitonin	YSLAWQLAK	540.2905	540.3025	-0.0120000000000573	2	0.00054358590112896		1
gi|54019969|ref|NC_006360.1| Mycoplasma hyopneumoniae 232 chromosome, complete genome|FRAME R2|SPLIT 400	na	0	36	13	8	4
Engine	Scans	File	Sequence	Theoretical m/z	Measured m/z	Delta m/z	Charge	E-value	HyperScore	Proteins
OMSSA	1313	Micyo_2_10_09_2D_load_091002172423	ADENGILQK	494.252	494.2515	0.000499999999988177	2	1.96631645233894e-05		1
OMSSA	1519	Micyo_2_10_09_2D_load_091003095248	ADENGILQK	494.252	494.2515	0.000499999999988177	2	7.05769681585346e-06		1
OMSSA	1533	Micyo_2_10_09_2D_load_091003095248	ADENGILQK	494.252	494.2515	0.000499999999988177	2	3.98545912909993e-06		1
OMSSA	4370-4379	Micyo_2_10_09_2D_Elute_250mM	DFYSQFPQLDK	694.323	694.3225	0.000499999999988177	2	1.0381416873887e-07		1
OMSSA	3237-3239	Micyo_2_10_09_2D_Elute_25mM_091003161355	DFYSQFPQLDK	694.323	694.3225	0.000499999999988177	2	3.48629673943812e-11		1
OMSSA	3048-3056	Micyo_2_10_09_2D_Elute_30mM_091003173121	DFYSQFPQLDK	694.323	694.3225	0.000499999999988177	2	1.26475126348765e-09		1
OMSSA	2957	Micyo_2_10_09_2D_Elute_40mM_091003184846	DFYSQFPQLDK	694.323	694.3225	0.000499999999988177	2	3.03897519170522e-07		1
Xtandem	16465	4_Tween	DKNPDDQVEQGYYFK	923.414500	924.275000	-0.860500	2	1.2e-04	59.1	2
OMSSA	1595-1599	Micyo_2_10_09_2D_Elute_100mM	DKNPDDQVEQGYYFK	615.940666666667	615.940666666667	0	3	2.62713944287593e-13		2
Xtandem	1595-1599	Micyo_2_10_09_2D_Elute_100mM	DKNPDDQVEQGYYFK	615.943133	615.943333	-0.000200	3	4.6e-09	56.1	2
OMSSA	1597-1604	Micyo_2_10_09_2D_Elute_100mM	DKNPDDQVEQGYYFK	923.411	923.4105	0.000499999999988177	2	1.62465123310383e-06		2
Xtandem	1597-1604	Micyo_2_10_09_2D_Elute_100mM	DKNPDDQVEQGYYFK	923.414700	923.415000	-0.000300	2	4.5e-06	51.0	2
Xtandem	1662	Micyo_2_10_09_2D_Elute_100mM	DKNPDDQVEQGYYFK	615.943133	615.943333	-0.000200	3	8.7e-05	40.4	2
OMSSA	1662	Micyo_2_10_09_2D_Elute_100mM	DKNPDDQVEQGYYFK	615.940666666667	615.939666666667	0.000999999999976353	3	2.53642051004624e-05		2
OMSSA	2144-2150	Micyo_2_10_09_2D_Elute_20mM_091003145633	DKNPDDQVEQGYYFK	615.940666666667	615.940666666667	0	3	1.21854779728388e-13		2
Xtandem	2144-2150	Micyo_2_10_09_2D_Elute_20mM_091003145633	DKNPDDQVEQGYYFK	615.943133	615.943333	-0.000200	3	6.0e-04	45.1	2
OMSSA	2158-2165	Micyo_2_10_09_2D_Elute_20mM_091003145633	DKNPDDQVEQGYYFK	923.411	923.4105	0.000499999999988177	2	1.04088219378253e-08		2
Xtandem	2158-2165	Micyo_2_10_09_2D_Elute_20mM_091003145633	DKNPDDQVEQGYYFK	923.414700	923.415000	-0.000300	2	3.2e-06	48.0	2
OMSSA	2608-2612	Micyo_2_10_09_2D_Elute_250mM	DKNPDDQVEQGYYFK	615.940666666667	615.940666666667	0	3	2.32780086416863e-15		2
Xtandem	2608-2612	Micyo_2_10_09_2D_Elute_250mM	DKNPDDQVEQGYYFK	615.943133	615.943333	-0.000200	3	3.3e-08	57.2	2
Xtandem	1821-1825	Micyo_2_10_09_2D_Elute_25mM_091003161355	DKNPDDQVEQGYYFK	615.943133	615.943333	-0.000200	3	4.0e-08	63.6	2
OMSSA	1821-1825	Micyo_2_10_09_2D_Elute_25mM_091003161355	DKNPDDQVEQGYYFK	615.940666666667	615.940666666667	0	3	2.28598047335632e-16		2
OMSSA	1829-1831	Micyo_2_10_09_2D_Elute_25mM_091003161355	DKNPDDQVEQGYYFK	923.411	923.4105	0.000499999999988177	2	3.56445578695951e-12		2
Xtandem	1829-1831	Micyo_2_10_09_2D_Elute_25mM_091003161355	DKNPDDQVEQGYYFK	923.414700	923.415000	-0.000300	2	7.8e-11	70.1	2
Xtandem	1690-1696	Micyo_2_10_09_2D_Elute_30mM_091003173121	DKNPDDQVEQGYYFK	615.943133	615.943333	-0.000200	3	4.3e-07	51.4	2
OMSSA	1690-1696	Micyo_2_10_09_2D_Elute_30mM_091003173121	DKNPDDQVEQGYYFK	615.940666666667	615.939666666667	0.000999999999976353	3	7.66743662414714e-10		2
OMSSA	1701-1705	Micyo_2_10_09_2D_Elute_30mM_091003173121	DKNPDDQVEQGYYFK	923.411	923.4105	0.000499999999988177	2	2.31079899385149e-07		2
Xtandem	1701-1705	Micyo_2_10_09_2D_Elute_30mM_091003173121	DKNPDDQVEQGYYFK	923.414700	923.415000	-0.000300	2	5.9e-06	54.0	2
Xtandem	1750-1756	Micyo_2_10_09_2D_Elute_30mM_091003173121	DKNPDDQVEQGYYFK	615.943133	615.943333	-0.000200	3	2.3e-03	39.2	2
OMSSA	1750-1756	Micyo_2_10_09_2D_Elute_30mM_091003173121	DKNPDDQVEQGYYFK	615.940666666667	615.940666666667	0	3	0.00199766288320124		2
Xtandem	1666-1673	Micyo_2_10_09_2D_Elute_40mM	DKNPDDQVEQGYYFK	615.943133	615.943333	-0.000200	3	1.4e-10	63.2	2
OMSSA	1666-1673	Micyo_2_10_09_2D_Elute_40mM	DKNPDDQVEQGYYFK	615.940666666667	615.940666666667	0	3	1.08538332739294e-12		2
Xtandem	1681-1686	Micyo_2_10_09_2D_Elute_40mM	DKNPDDQVEQGYYFK	923.414700	923.415000	-0.000300	2	9.0e-07	53.7	2
OMSSA	1681-1686	Micyo_2_10_09_2D_Elute_40mM	DKNPDDQVEQGYYFK	923.411	923.4105	0.000499999999988177	2	4.57712003219374e-07		2
Xtandem	1627-1636	Micyo_2_10_09_2D_Elute_40mM_091003184846	DKNPDDQVEQGYYFK	923.414700	923.415000	-0.000300	2	6.5e-04	37.9	2
Xtandem	1643	Micyo_2_10_09_2D_Elute_40mM_091003184846	DKNPDDQVEQGYYFK	615.943133	615.943333	-0.000200	3	2.5e-04	37.5	2
OMSSA	1569-1573	Micyo_2_10_09_2D_Elute_50mM	DKNPDDQVEQGYYFK	615.940666666667	615.940666666667	0	3	2.28791849352161e-16		2
Xtandem	1569-1573	Micyo_2_10_09_2D_Elute_50mM	DKNPDDQVEQGYYFK	615.943133	615.943333	-0.000200	3	8.5e-09	58.0	2
OMSSA	1584-1595	Micyo_2_10_09_2D_Elute_50mM	DKNPDDQVEQGYYFK	923.411	923.4105	0.000499999999988177	2	7.26366425854357e-06		2
Xtandem	1584-1595	Micyo_2_10_09_2D_Elute_50mM	DKNPDDQVEQGYYFK	923.414700	923.415000	-0.000300	2	1.4e-04	36.5	2
Xtandem	1656	Micyo_2_10_09_2D_Elute_50mM	DKNPDDQVEQGYYFK	615.943133	615.943333	-0.000200	3	6.6e-04	39.7	2
Xtandem	13129	3-2_Pellet	LQADENGILQK	614.827000	614.715000	0.112000	2	9.6e-03	47.5	1
Xtandem	16878	1-1_Tween	NPDDQVEQGYYFK	801.854000	801.905000	-0.051000	2	1.6e-03	39.7	2
OMSSA	2753-2758	Micyo_2_10_09_2D_Elute_100mM	SDFYSQFPQLDK	737.839	737.8385	0.000500000000101863	2	4.33988586756832e-07		1
OMSSA	3567-3570	Micyo_2_10_09_2D_Elute_20mM_091003145633	SDFYSQFPQLDK	737.839	737.8395	-0.000499999999988177	2	2.614428169884e-07		1
OMSSA	3103-3107	Micyo_2_10_09_2D_Elute_25mM_091003161355	SDFYSQFPQLDK	737.839	737.8385	0.000500000000101863	2	6.49413541822766e-08		1
OMSSA	2911-2919	Micyo_2_10_09_2D_Elute_30mM_091003173121	SDFYSQFPQLDK	737.839	737.8395	-0.000499999999988177	2	8.13304991533597e-06		1
OMSSA	2821-2824	Micyo_2_10_09_2D_Elute_40mM_091003184846	SDFYSQFPQLDK	737.839	737.8385	0.000500000000101863	2	0.000271854201245275		1
Xtandem	23190	1-2_Tween	YSDFYSQFPQLDK	819.374500	819.365000	0.009500	2	4.0e-08	62.7	2
Xtandem	21408	2-1_SDS	YSDFYSQFPQLDKDK	940.935500	941.845000	-0.909500	2	1.3e-05	40.9	2
Xtandem	21766	4_SDS	YSDFYSQFPQLDKDK	940.935500	941.955000	-1.019500	2	3.6e-03	35.6	2
gi|54019969|ref|NC_006360.1| Mycoplasma hyopneumoniae 232 chromosome, complete genome|FRAME F1|SPLIT 82	na	1.27768252637611e-48	4	3	2	1
Engine	Scans	File	Sequence	Theoretical m/z	Measured m/z	Delta m/z	Charge	E-value	HyperScore	Proteins
Xtandem	20621	1-1_SDS	NVLLPLYEQK	608.847000	609.255000	-0.408000	2	1.9e-03	51.3	2
Xtandem	14035	2-2_SDS	SDLINAEIEK	566.295000	566.315000	-0.020000	2	1.4e-03	41.7	1
OMSSA	14807	3-2_SDS	SDLINAEIEK	566.2915	566.3025	-0.0109999999999673	2	0.00327792401858966		1
Xtandem	14807	3-2_SDS	SDLINAEIEK	566.295000	566.305000	-0.010000	2	6.4e-04	40.5	1
OMSSA	3315-3322	Micyo_2_10_09_2D_load_091003095248	SDLINAEIEK	566.2915	566.2905	0.00100000000009004	2	2.53783036122794e-07		1
Xtandem	3315-3322	Micyo_2_10_09_2D_load_091003095248	SDLINAEIEK	566.294800	566.295000	-0.000200	2	4.4e-08	57.5	1
gi|54019969|ref|NC_006360.1| Mycoplasma hyopneumoniae 232 chromosome, complete genome|FRAME R3|SPLIT 121	na	0	57	17	9	3
Engine	Scans	File	Sequence	Theoretical m/z	Measured m/z	Delta m/z	Charge	E-value	HyperScore	Proteins
Xtandem	19463	1-1_Tween	DSELEELVK	531.268500	531.775000	-0.506500	2	2.2e-03	35.7	2
Xtandem	19517	2-2_Tween	DSELEELVK	531.268500	531.575000	-0.306500	2	2.9e-03	33.2	2
Xtandem	4422-4429	Micyo_2_10_09_2D_load_091003095248	DSELEELVK	531.268250	531.270000	-0.001750	2	1.3e-04	45.8	2
Xtandem	29215	1-1_Digitonin	DSYLDC+57.0215SQIFYIR	840.387000	840.735000	-0.348000	2	2.9e-06	56.4	1
Xtandem	28542	1-1_Pellet	DSYLDC+57.0215SQIFYIR	840.387000	841.275000	-0.888000	2	4.8e-07	56.0	1
Xtandem	29331	1-1_SDS	DSYLDC+57.0215SQIFYIR	840.387000	840.735000	-0.348000	2	1.9e-07	60.4	1
Xtandem	28829	2-1_Pellet	DSYLDC+57.0215SQIFYIR	840.387000	840.285000	0.102000	2	5.1e-06	43.8	1
Xtandem	28002	2-2_SDS	DSYLDC+57.0215SQIFYIR	840.387000	840.875000	-0.488000	2	2.4e-08	59.9	1
OMSSA	21680	1-2_SDS	LKNPFQGEILIPK	499.625666666667	499.732666666667	-0.107000000000085	3	0.000629777021019187		1
Xtandem	31209	1-1_Digitonin	MFNNIYEC+57.0215LTSKPPYIVISK	1209.112500	1210.065000	-0.952500	2	5.9e-07	53.1	2
Xtandem	30175	1-1_Tween	MFNNIYEC+57.0215LTSKPPYIVISK	1209.112500	1209.475000	-0.362500	2	5.2e-06	46.2	2
Xtandem	30770	2-1_SDS	MFNNIYEC+57.0215LTSKPPYIVISK	1209.112500	1210.085000	-0.972500	2	1.5e-04	40.0	2
Xtandem	30946	2-1_Tween	MFNNIYEC+57.0215LTSKPPYIVISK	1209.112500	1209.665000	-0.552500	2	5.7e-07	53.7	2
Xtandem	30536	2-2_Pellet	MFNNIYEC+57.0215LTSKPPYIVISK	1209.112500	1209.615000	-0.502500	2	5.5e-06	53.7	2
Xtandem	29231	3-2_Digitonin	MFNNIYEC+57.0215LTSKPPYIVISK	1209.112500	1210.075000	-0.962500	2	1.6e-04	39.5	2
Xtandem	31117	3-2_SDS	MFNNIYEC+57.0215LTSKPPYIVISK	1209.112500	1209.425000	-0.312500	2	3.7e-04	33.8	2
Xtandem	31924	3-2_SDS	MFNNIYEC+57.0215LTSKPPYIVISK	1209.112500	1209.665000	-0.552500	2	1.3e-05	45.6	2
Xtandem	30664	4_Digitonin	MFNNIYEC+57.0215LTSKPPYIVISK	1209.112500	1209.595000	-0.482500	2	5.0e-08	61.1	2
Xtandem	29861	4_Pellet	MFNNIYEC+57.0215LTSKPPYIVISK	1209.112500	1210.045000	-0.932500	2	8.8e-07	53.8	2
Xtandem	31439	4_SDS	MFNNIYEC+57.0215LTSKPPYIVISK	1209.112500	1209.245000	-0.132500	2	1.2e-08	57.1	2
Xtandem	8950	1-1_Digitonin	NHPETEILDSK	641.814000	642.155000	-0.341000	2	2.6e-07	60.0	2
Xtandem	9511	1-1_Digitonin	NHPETEILDSK	641.814000	641.745000	0.069000	2	2.0e-04	38.4	2
Xtandem	8225	1-2_Digitonin	NHPETEILDSK	641.814000	641.715000	0.099000	2	3.9e-04	41.5	2
Xtandem	10376	1-2_Pellet	NHPETEILDSK	641.814000	642.425000	-0.611000	2	2.8e-06	52.0	2
Xtandem	7996	1-2_SDS	NHPETEILDSK	641.814000	641.625000	0.189000	2	1.7e-05	51.9	2
Xtandem	9485	1-2_SDS	NHPETEILDSK	641.814000	641.615000	0.199000	2	2.6e-03	38.3	2
Xtandem	10318	2-1_Pellet	NHPETEILDSK	641.814000	642.225000	-0.411000	2	4.0e-05	55.4	2
Xtandem	8239	2-1_SDS	NHPETEILDSK	641.814000	642.345000	-0.531000	2	9.3e-04	38.0	2
Xtandem	8647	2-1_Tween	NHPETEILDSK	641.814000	642.225000	-0.411000	2	6.5e-06	49.0	2
Xtandem	9750	2-2_Digitonin	NHPETEILDSK	641.814000	641.905000	-0.091000	2	1.0e-04	55.3	2
Xtandem	8909	2-2_Tween	NHPETEILDSK	641.814000	642.145000	-0.331000	2	4.3e-07	62.9	2
Xtandem	10531	3-2_Pellet	NHPETEILDSK	641.814000	641.785000	0.029000	2	9.9e-03	35.0	2
Xtandem	8322	4_SDS	NHPETEILDSK	641.814000	641.735000	0.079000	2	3.6e-04	39.3	2
Xtandem	9961	4_Tween	NHPETEILDSK	641.814000	642.165000	-0.351000	2	3.9e-04	37.4	2
Xtandem	21429	1-1_Digitonin	NHPETEILDSKELEFDQVEK	1200.578500	1200.975000	-0.396500	2	3.0e-06	51.9	2
Xtandem	21112	1-1_Pellet	NHPETEILDSKELEFDQVEK	1200.578500	1200.905000	-0.326500	2	1.9e-09	60.2	2
Xtandem	21303	1-2_Pellet	NHPETEILDSKELEFDQVEK	1200.578500	1201.185000	-0.606500	2	2.1e-06	46.3	2
Xtandem	20194	1-2_SDS	NHPETEILDSKELEFDQVEK	1200.578500	1200.905000	-0.326500	2	6.7e-03	32.5	2
Xtandem	21607	2-1_Pellet	NHPETEILDSKELEFDQVEK	1200.578500	1200.935000	-0.356500	2	2.9e-06	48.6	2
Xtandem	19605	2-2_SDS	NHPETEILDSKELEFDQVEK	1200.578500	1200.605000	-0.026500	2	1.9e-10	72.8	2
Xtandem	20908	3-2_SDS	NHPETEILDSKELEFDQVEK	1200.578500	1201.245000	-0.666500	2	6.6e-12	72.7	2
Xtandem	20534	4_SDS	NHPETEILDSKELEFDQVEK	1200.578500	1201.095000	-0.516500	2	3.0e-06	45.2	2
Xtandem	21801	4_SDS	NPFQGEILIPK	628.352500	628.735000	-0.382500	2	6.5e-04	48.3	2
Xtandem	9260	1-2_Pellet	SDKPNTLFTK	575.805500	576.165000	-0.359500	2	3.2e-07	57.8	2
Xtandem	7107	1-2_SDS	SDKPNTLFTK	575.805500	575.865000	-0.059500	2	3.7e-05	54.6	2
Xtandem	7211	1-2_SDS	SDKPNTLFTK	575.805500	575.755000	0.050500	2	6.0e-04	43.7	2
Xtandem	7101	3-2_SDS	SDKPNTLFTK	575.805500	575.785000	0.020500	2	2.6e-04	47.6	2
OMSSA	7101	3-2_SDS	SDKPNTLFTK	575.802	575.7825	0.0194999999999936	2	0.00208922957430581		2
Xtandem	25371	1-1_Pellet	TLVFNSLAQEIK	681.881500	682.205000	-0.323500	2	9.3e-04	59.6	1
Xtandem	24626	1-1_SDS	TLVFNSLAQEIK	681.881500	682.205000	-0.323500	2	3.1e-04	55.5	1
Xtandem	24677	2-2_Digitonin	TLVFNSLAQEIK	681.881500	682.315000	-0.433500	2	3.4e-04	67.3	1
Xtandem	25139	2-2_Pellet	TLVFNSLAQEIK	681.881500	682.315000	-0.433500	2	1.4e-03	48.5	1
Xtandem	23737	2-2_SDS	TLVFNSLAQEIK	681.881500	682.285000	-0.403500	2	1.0e-04	52.6	1
Xtandem	23833	3-2_Digitonin	TLVFNSLAQEIK	681.881500	682.275000	-0.393500	2	2.2e-03	51.3	1
Xtandem	25812	3-2_Pellet	TLVFNSLAQEIK	681.881500	682.235000	-0.353500	2	1.4e-03	39.6	1
Xtandem	25246	4_Digitonin	TLVFNSLAQEIK	681.881500	682.205000	-0.323500	2	1.4e-05	55.5	1
Xtandem	24551	4_Pellet	TLVFNSLAQEIK	681.881500	682.215000	-0.333500	2	9.9e-04	52.8	1
Xtandem	24741	4_SDS	TLVFNSLAQEIK	681.881500	682.305000	-0.423500	2	8.9e-04	48.5	1
gi|54019969|ref|NC_006360.1| Mycoplasma hyopneumoniae 232 chromosome, complete genome|FRAME R2|SPLIT 211	na	1.53951784416912e-200	24	23	9	8
Engine	Scans	File	Sequence	Theoretical m/z	Measured m/z	Delta m/z	Charge	E-value	HyperScore	Proteins
Xtandem	28492	1-1_Digitonin	ENDYHVLDLDFLGK	839.406000	839.835000	-0.429000	2	1.8e-08	65.9	1
Xtandem	29213	2-1_Digitonin	ENDYHVLDLDFLGK	839.406000	839.995000	-0.589000	2	2.5e-09	55.5	1
Xtandem	28231	2-2_Pellet	ENDYHVLDLDFLGK	839.406000	839.945000	-0.539000	2	2.2e-05	43.7	1
Xtandem	28269	3-2_Pellet	ENDYHVLDLDFLGK	839.406000	839.795000	-0.389000	2	3.2e-05	42.8	1
Xtandem	27776	4_Pellet	ENDYHVLDLDFLGK	839.406000	840.445000	-1.039000	2	1.7e-03	46.9	1
OMSSA	4609	Micyo_2_10_09_2D_Elute_15mM	GLIYLSGLTSGQGK	697.38	697.3815	-0.00149999999996453	2	1.32672824821421e-06		1
OMSSA	4622	Micyo_2_10_09_2D_Elute_15mM	GLIYLSGLTSGQGK	697.38	697.3805	-0.000499999999988177	2	9.44418849474712e-08		1
OMSSA	3263	Micyo_2_10_09_2D_Elute_25mM_091003161355	GLNSQINWSEIAR	744.3765	744.3765	0	2	2.26931923056515e-07		1
OMSSA	3279	Micyo_2_10_09_2D_Elute_25mM_091003161355	GLNSQINWSEIAR	744.3765	744.3765	0	2	0.000495315077369467		1
Xtandem	23851	1-1_Digitonin	LGLDSEEKFEFIK	777.902500	777.935000	-0.032500	2	5.2e-04	58.0	1
Xtandem	23738	2-1_Digitonin	NSEKPLNSFDVLQTIK	916.988000	917.415000	-0.427000	2	5.6e-07	64.4	1
Xtandem	22967	3-2_SDS	NSEKPLNSFDVLQTIK	916.988000	918.035000	-1.047000	2	1.1e-04	46.9	1
Xtandem	14138	2-2_Pellet	QGASPFFSAR	534.263500	534.575000	-0.311500	2	2.3e-04	45.0	1
Xtandem	47520	1-1_SDS	Q-17.0266GASPFFSARNFDLK	834.409000	834.715000	-0.306000	2	6.6e-03	35.3	1
Xtandem	31594	1-2_SDS	Q-17.0266GASPFFSARNFDLK	834.409000	834.895000	-0.486000	2	3.3e-03	34.7	1
Xtandem	40946	2-1_Pellet	Q-17.0266GASPFFSARNFDLK	834.409000	834.565000	-0.156000	2	8.5e-03	31.1	1
Xtandem	57620	2-1_Pellet	Q-17.0266GASPFFSARNFDLK	834.409000	834.885000	-0.476000	2	6.8e-04	35.9	1
Xtandem	41478	4_Pellet	Q-17.0266GASPFFSARNFDLK	834.409050	834.405000	0.004050	2	9.9e-04	34.2	1
Xtandem	20965	2-1_Tween	SHGKMENNLLSKKSISK	951.014000	952.045000	-1.031000	2	3.1e-03	33.9	2
Xtandem	10498	1-1_Digitonin	VGILKEENDYK	654.342500	654.745000	-0.402500	2	1.2e-03	43.5	1
Xtandem	11383	1-2_Pellet	VGILKEENDYK	654.342500	654.665000	-0.322500	2	5.7e-03	42.5	1
Xtandem	9422	1-2_Tween	VGILKEENDYK	654.342500	654.685000	-0.342500	2	4.8e-05	46.4	1
Xtandem	10867	2-1_Digitonin	VGILKEENDYK	654.342300	654.345000	-0.002700	2	9.3e-07	51.8	1
Xtandem	10672	2-1_Tween	VGILKEENDYK	654.342500	654.735000	-0.392500	2	2.4e-06	50.7	1
gi|54019969|ref|NC_006360.1| Mycoplasma hyopneumoniae 232 chromosome, complete genome|FRAME F2|SPLIT 472	na	0	162	93	9	7
Engine	Scans	File	Sequence	Theoretical m/z	Measured m/z	Delta m/z	Charge	E-value	HyperScore	Proteins
OMSSA	2582-2584	Micyo_2_10_09_2D_Elute_100mM	ALGDSLTAGFNEETYR	872.4055	872.4045	0.000999999999976353	2	2.56520238948494e-11		1
OMSSA	3950-3956	Micyo_2_10_09_2D_Elute_15mM_091003133905	ALGDSLTAGFNEETYR	872.4055	872.4055	0	2	2.33805898334022e-15		1
OMSSA	3362-3367	Micyo_2_10_09_2D_Elute_20mM_091003145633	ALGDSLTAGFNEETYR	872.4055	872.4055	0	2	5.94617201926666e-12		1
OMSSA	3068	Micyo_2_10_09_2D_Elute_25mM	ALGDSLTAGFNEETYR	872.4055	872.4075	-0.00200000000006639	2	0.000666302653589412		1
OMSSA	2939	Micyo_2_10_09_2D_Elute_25mM_091003161355	ALGDSLTAGFNEETYR	872.4055	872.4065	-0.00100000000009004	2	5.07148939195287e-05		1
OMSSA	2801-2807	Micyo_2_10_09_2D_Elute_30mM	ALGDSLTAGFNEETYR	872.4055	872.4065	-0.00100000000009004	2	1.39553436657516e-14		1
OMSSA	2667-2675	Micyo_2_10_09_2D_Elute_40mM	ALGDSLTAGFNEETYR	872.4055	872.4055	0	2	4.56816121269609e-13		1
OMSSA	2533-2536	Micyo_2_10_09_2D_Elute_50mM	ALGDSLTAGFNEETYR	872.4055	872.4055	0	2	1.82981667981945e-14		1
OMSSA	4245	Micyo_2_10_09_2D_Elute_10mM	DGNLSGQSYPAYFAY	826.857	826.8585	-0.00150000000007822	2	3.71362052680847e-05		1
OMSSA	3127-3129	Micyo_2_10_09_2D_Elute_5mM_091003110320	DGNLSGQSYPAYFAY	826.857	826.8575	-0.000499999999988177	2	1.97458992082302e-05		1
OMSSA	3196-3210	Micyo_2_10_09_2D_Elute_5mM_091003110320	DGNLSGQSYPAYFAY	826.857	826.8575	-0.000499999999988177	2	0.000597816379899387		1
OMSSA	3277-3281	Micyo_2_10_09_2D_Elute_5mM_091003110320	DGNLSGQSYPAYFAY	826.857	826.8575	-0.000499999999988177	2	9.40630023556847e-08		1
OMSSA	3351	Micyo_2_10_09_2D_Elute_5mM_091003110320	DGNLSGQSYPAYFAY	826.857	826.8575	-0.000499999999988177	2	0.00216005433996752		1
OMSSA	3387-3397	Micyo_2_10_09_2D_Elute_5mM_091003110320	DGNLSGQSYPAYFAY	826.857	826.8585	-0.00150000000007822	2	2.09180879063176e-05		1
Xtandem	30275	1-1_Pellet	DGNLSGQSYPAYFAYYLQK	1093.012050	1093.015000	-0.002950	2	5.1e-03	33.2	1
Xtandem	30581	2-1_Pellet	DGNLSGQSYPAYFAYYLQK	1093.012000	1093.345000	-0.333000	2	4.0e-06	50.3	1
Xtandem	30532	2-1_Tween	DGNLSGQSYPAYFAYYLQK	1093.012000	1093.525000	-0.513000	2	1.2e-07	61.2	1
Xtandem	31286	2-1_Tween	DGNLSGQSYPAYFAYYLQK	1093.012000	1093.495000	-0.483000	2	1.3e-03	37.8	1
Xtandem	31340	3-2_SDS	DGNLSGQSYPAYFAYYLQK	1093.012000	1093.435000	-0.423000	2	1.5e-07	50.5	1
Xtandem	30207	3-2_Tween	DGNLSGQSYPAYFAYYLQK	1093.012000	1093.105000	-0.093000	2	4.5e-06	57.6	1
OMSSA	2941	Micyo_2_10_09_2D_Elute_10mM	DSLTAGFNEETYR	751.8345	751.8335	0.00100000000009004	2	4.01451395804499e-07		1
OMSSA	2955	Micyo_2_10_09_2D_Elute_10mM	DSLTAGFNEETYR	751.8345	751.8345	0	2	9.90179272126059e-09		1
OMSSA	3039-3048	Micyo_2_10_09_2D_Elute_10mM	DSLTAGFNEETYR	751.8345	751.8345	0	2	2.45879369554436e-10		1
OMSSA	3901	Micyo_2_10_09_2D_Elute_5mM	DSLTAGFNEETYR	751.8345	751.8335	0.00100000000009004	2	1.56507080041315e-07		1
OMSSA	3934	Micyo_2_10_09_2D_Elute_5mM	DSLTAGFNEETYR	751.8345	751.8345	0	2	3.36539357144547e-10		1
OMSSA	4061	Micyo_2_10_09_2D_Elute_5mM	DSLTAGFNEETYR	751.8345	751.8335	0.00100000000009004	2	7.90854319580192e-07		1
OMSSA	4081	Micyo_2_10_09_2D_Elute_5mM	DSLTAGFNEETYR	751.8345	751.8345	0	2	0.000528640666452423		1
OMSSA	3769-3781	Micyo_2_10_09_2D_Elute_5mM_091003110320	DSLTAGFNEETYR	751.8345	751.8345	0	2	6.49154249605781e-08		1
OMSSA	3862-3870	Micyo_2_10_09_2D_Elute_5mM_091003110320	DSLTAGFNEETYR	751.8345	751.8345	0	2	9.25774245439229e-13		1
OMSSA	3953-3960	Micyo_2_10_09_2D_Elute_5mM_091003110320	DSLTAGFNEETYR	751.8345	751.8345	0	2	1.24210908529023e-13		1
OMSSA	4044	Micyo_2_10_09_2D_Elute_5mM_091003110320	DSLTAGFNEETYR	751.8345	751.8355	-0.000999999999976353	2	9.99821927176342e-09		1
OMSSA	1596-1607	Micyo_2_10_09_2D_Elute_1000mM	GDSLTAGFNEETYR	780.345	780.3445	0.000499999999988177	2	3.95172942079868e-05		1
OMSSA	1919	Micyo_2_10_09_2D_Elute_100mM	GDSLTAGFNEETYR	780.345	780.3455	-0.000499999999988177	2	0.000885962139308029		1
OMSSA	3010-3016	Micyo_2_10_09_2D_Elute_10mM	GDSLTAGFNEETYR	780.345	780.3445	0.000499999999988177	2	1.19196562632371e-13		1
OMSSA	3097-3104	Micyo_2_10_09_2D_Elute_10mM	GDSLTAGFNEETYR	780.345	780.3445	0.000499999999988177	2	1.20858091575597e-14		1
OMSSA	3188-3196	Micyo_2_10_09_2D_Elute_10mM	GDSLTAGFNEETYR	780.345	780.3445	0.000499999999988177	2	7.37105291877743e-14		1
OMSSA	3290	Micyo_2_10_09_2D_Elute_10mM	GDSLTAGFNEETYR	780.345	780.3445	0.000499999999988177	2	4.06661904138992e-08		1
OMSSA	3305	Micyo_2_10_09_2D_Elute_10mM	GDSLTAGFNEETYR	780.345	780.3445	0.000499999999988177	2	1.45281981268216e-06		1
OMSSA	3156	Micyo_2_10_09_2D_Elute_10mM_091003122141	GDSLTAGFNEETYR	780.345	780.3455	-0.000499999999988177	2	2.72693475529405e-12		1
OMSSA	3169	Micyo_2_10_09_2D_Elute_10mM_091003122141	GDSLTAGFNEETYR	780.345	780.3445	0.000499999999988177	2	1.17769194295754e-13		1
OMSSA	3254-3261	Micyo_2_10_09_2D_Elute_10mM_091003122141	GDSLTAGFNEETYR	780.345	780.3445	0.000499999999988177	2	5.60262865149337e-10		1
OMSSA	2919-2924	Micyo_2_10_09_2D_Elute_15mM	GDSLTAGFNEETYR	780.345	780.3455	-0.000499999999988177	2	2.95410468693625e-14		1
OMSSA	3031	Micyo_2_10_09_2D_Elute_15mM_091003133905	GDSLTAGFNEETYR	780.345	780.3445	0.000499999999988177	2	3.59855898246082e-05		1
OMSSA	2546-2550	Micyo_2_10_09_2D_Elute_20mM	GDSLTAGFNEETYR	780.345	780.3445	0.000499999999988177	2	2.10813299978664e-12		1
OMSSA	2497-2503	Micyo_2_10_09_2D_Elute_20mM_091003145633	GDSLTAGFNEETYR	780.345	780.3445	0.000499999999988177	2	6.21847899630609e-09		1
OMSSA	2248-2256	Micyo_2_10_09_2D_Elute_25mM	GDSLTAGFNEETYR	780.345	780.3445	0.000499999999988177	2	1.1790945522225e-06		1
OMSSA	2134-2146	Micyo_2_10_09_2D_Elute_25mM_091003161355	GDSLTAGFNEETYR	780.345	780.3455	-0.000499999999988177	2	3.74006261745406e-06		1
OMSSA	2066-2072	Micyo_2_10_09_2D_Elute_30mM	GDSLTAGFNEETYR	780.345	780.3445	0.000499999999988177	2	1.78088922940108e-08		1
OMSSA	1977	Micyo_2_10_09_2D_Elute_30mM_091003173121	GDSLTAGFNEETYR	780.345	780.3445	0.000499999999988177	2	4.32313088368498e-09		1
OMSSA	1991-1999	Micyo_2_10_09_2D_Elute_40mM	GDSLTAGFNEETYR	780.345	780.3455	-0.000499999999988177	2	2.60680943168303e-05		1
OMSSA	1885-1889	Micyo_2_10_09_2D_Elute_40mM_091003184846	GDSLTAGFNEETYR	780.345	780.3455	-0.000499999999988177	2	2.02163160657333e-10		1
OMSSA	1725	Micyo_2_10_09_2D_Elute_500mM_091003235831	GDSLTAGFNEETYR	780.345	780.3465	-0.00149999999996453	2	0.0010653039792482		1
OMSSA	1901	Micyo_2_10_09_2D_Elute_50mM	GDSLTAGFNEETYR	780.345	780.3455	-0.000499999999988177	2	2.61274633815295e-05		1
OMSSA	1738-1741	Micyo_2_10_09_2D_Elute_50mM_091003200613	GDSLTAGFNEETYR	780.345	780.3445	0.000499999999988177	2	0.000273606179968761		1
OMSSA	4123	Micyo_2_10_09_2D_Elute_5mM	GDSLTAGFNEETYR	780.345	780.3445	0.000499999999988177	2	4.51736232242791e-06		1
OMSSA	4137	Micyo_2_10_09_2D_Elute_5mM	GDSLTAGFNEETYR	780.345	780.3455	-0.000499999999988177	2	8.85671627516336e-08		1
OMSSA	4220-4226	Micyo_2_10_09_2D_Elute_5mM	GDSLTAGFNEETYR	780.345	780.3455	-0.000499999999988177	2	2.82776339803554e-13		1
OMSSA	4317-4324	Micyo_2_10_09_2D_Elute_5mM	GDSLTAGFNEETYR	780.345	780.3445	0.000499999999988177	2	3.00421941779959e-13		1
OMSSA	1815	Micyo_2_10_09_2D_Elute_5mM_091003110320	GDSLTAGFNEETYR	780.345	780.3445	0.000499999999988177	2	2.5572582158909e-08		1
OMSSA	4059-4063	Micyo_2_10_09_2D_Elute_5mM_091003110320	GDSLTAGFNEETYR	780.345	780.3445	0.000499999999988177	2	1.05920890835402e-12		1
OMSSA	4145-4152	Micyo_2_10_09_2D_Elute_5mM_091003110320	GDSLTAGFNEETYR	780.345	780.3455	-0.000499999999988177	2	2.66585554965077e-14		1
OMSSA	4242	Micyo_2_10_09_2D_Elute_5mM_091003110320	GDSLTAGFNEETYR	780.345	780.3445	0.000499999999988177	2	1.60983843143866e-13		1
OMSSA	4326	Micyo_2_10_09_2D_Elute_5mM_091003110320	GDSLTAGFNEETYR	780.345	780.3445	0.000499999999988177	2	1.55954883271675e-14		1
OMSSA	3963-3967	Micyo_2_10_09_2D_load_091003095248	GDSLTAGFNEETYR	780.345	780.3445	0.000499999999988177	2	1.91492518588588e-14		1
OMSSA	3070	Micyo_2_10_09_2D_Elute_1000mM	LALGDSLTAGFNEETYR	928.9475	928.9475	0	2	2.61052237627768e-13		1
OMSSA	3084	Micyo_2_10_09_2D_Elute_1000mM	LALGDSLTAGFNEETYR	928.9475	928.9465	0.000999999999976353	2	8.45184706499833e-12		1
OMSSA	2900-2907	Micyo_2_10_09_2D_Elute_1000mM_091004011557	LALGDSLTAGFNEETYR	928.9475	928.9475	0	2	1.12437333220632e-15		1
OMSSA	3268-3274	Micyo_2_10_09_2D_Elute_100mM_091003212339	LALGDSLTAGFNEETYR	928.9475	928.9475	0	2	6.64442221086636e-301		1
OMSSA	4449-4455	Micyo_2_10_09_2D_Elute_250mM_091003224106	LALGDSLTAGFNEETYR	928.9475	928.9475	0	2	3.10966265276215e-18		1
OMSSA	3257	Micyo_2_10_09_2D_Elute_40mM_091003184846	LALGDSLTAGFNEETYR	928.9475	928.9475	0	2	3.28183635719551e-10		1
OMSSA	3452	Micyo_2_10_09_2D_Elute_500mM	LALGDSLTAGFNEETYR	928.9475	928.9475	0	2	1.77385777769728e-11		1
OMSSA	3220-3226	Micyo_2_10_09_2D_Elute_500mM_091003235831	LALGDSLTAGFNEETYR	928.9475	928.9475	0	2	5.24441825915246e-18		1
OMSSA	3094-3101	Micyo_2_10_09_2D_Elute_50mM_091003200613	LALGDSLTAGFNEETYR	928.9475	928.9475	0	2	1.33826454371478e-12		1
OMSSA	1867	Micyo_2_10_09_2D_Elute_1000mM_091004011557	LGDSLTAGFNEETYR	836.887	836.8875	-0.000500000000101863	2	0.000311115603853986		1
OMSSA	2337-2339	Micyo_2_10_09_2D_Elute_100mM	LGDSLTAGFNEETYR	836.887	836.8875	-0.000500000000101863	2	7.72437741978467e-07		1
OMSSA	3748-3754	Micyo_2_10_09_2D_Elute_10mM_091003122141	LGDSLTAGFNEETYR	836.887	836.8875	-0.000500000000101863	2	1.53980848212321e-15		1
OMSSA	3838-3845	Micyo_2_10_09_2D_Elute_10mM_091003122141	LGDSLTAGFNEETYR	836.887	836.8875	-0.000500000000101863	2	4.74333871900032e-15		1
OMSSA	3931-3936	Micyo_2_10_09_2D_Elute_10mM_091003122141	LGDSLTAGFNEETYR	836.887	836.8865	0.000499999999988177	2	9.34199745263402e-14		1
OMSSA	3535-3542	Micyo_2_10_09_2D_Elute_15mM	LGDSLTAGFNEETYR	836.887	836.8865	0.000499999999988177	2	2.74172731144766e-15		1
OMSSA	3559-3565	Micyo_2_10_09_2D_Elute_15mM_091003133905	LGDSLTAGFNEETYR	836.887	836.8865	0.000499999999988177	2	8.85232480995852e-13		1
OMSSA	3036-3041	Micyo_2_10_09_2D_Elute_20mM	LGDSLTAGFNEETYR	836.887	836.8865	0.000499999999988177	2	1.59831182835052e-299		1
OMSSA	3129	Micyo_2_10_09_2D_Elute_20mM	LGDSLTAGFNEETYR	836.887	836.8875	-0.000500000000101863	2	1.5057802488989e-10		1
OMSSA	3014-3020	Micyo_2_10_09_2D_Elute_20mM_091003145633	LGDSLTAGFNEETYR	836.887	836.8875	-0.000500000000101863	2	2.93642367437131e-14		1
OMSSA	2668-2674	Micyo_2_10_09_2D_Elute_25mM	LGDSLTAGFNEETYR	836.887	836.8865	0.000499999999988177	2	4.57925682232577e-12		1
OMSSA	2742-2746	Micyo_2_10_09_2D_Elute_25mM	LGDSLTAGFNEETYR	836.887	836.8875	-0.000500000000101863	2	2.74951579127905e-12		1
OMSSA	2606-2612	Micyo_2_10_09_2D_Elute_25mM_091003161355	LGDSLTAGFNEETYR	836.887	836.8875	-0.000500000000101863	2	9.98664810983707e-08		1
OMSSA	2449-2458	Micyo_2_10_09_2D_Elute_30mM	LGDSLTAGFNEETYR	836.887	836.8875	-0.000500000000101863	2	9.86815136184514e-14		1
OMSSA	2519	Micyo_2_10_09_2D_Elute_30mM	LGDSLTAGFNEETYR	836.887	836.8875	-0.000500000000101863	2	8.07645926082652e-06		1
OMSSA	2449-2453	Micyo_2_10_09_2D_Elute_30mM_091003173121	LGDSLTAGFNEETYR	836.887	836.8875	-0.000500000000101863	2	2.78625662840796e-09		1
OMSSA	2365-2369	Micyo_2_10_09_2D_Elute_40mM	LGDSLTAGFNEETYR	836.887	836.8865	0.000499999999988177	2	1.68672573324706e-11		1
OMSSA	2263-2265	Micyo_2_10_09_2D_Elute_50mM	LGDSLTAGFNEETYR	836.887	836.8865	0.000499999999988177	2	2.90587125762715e-09		1
OMSSA	5246-5253	Micyo_2_10_09_2D_Elute_5mM_091003110320	LGDSLTAGFNEETYR	836.887	836.8865	0.000499999999988177	2	8.02594068856059e-18		1
OMSSA	5339-5347	Micyo_2_10_09_2D_Elute_5mM_091003110320	LGDSLTAGFNEETYR	836.887	836.8865	0.000499999999988177	2	1.91418117904634e-15		1
Xtandem	15304	1-1_Digitonin	MSDNPLVTNYSGNEK	834.877000	835.035000	-0.158000	2	3.2e-05	43.6	2
Xtandem	15483	1-1_Digitonin	MSDNPLVTNYSGNEK	834.877000	835.305000	-0.428000	2	2.2e-04	43.6	2
Xtandem	15517	1-1_Pellet	MSDNPLVTNYSGNEK	834.877000	834.865000	0.012000	2	6.7e-07	54.9	2
Xtandem	15052	1-1_SDS	MSDNPLVTNYSGNEK	834.877000	835.275000	-0.398000	2	3.0e-06	50.7	2
Xtandem	15238	1-1_Tween	MSDNPLVTNYSGNEK	834.877000	835.245000	-0.368000	2	2.8e-07	54.6	2
Xtandem	17367	1-1_Tween	MSDNPLVTNYSGNEK	834.877000	834.685000	0.192000	2	1.8e-05	42.4	2
Xtandem	18884	1-1_Tween	MSDNPLVTNYSGNEK	834.877000	835.555000	-0.678000	2	1.5e-03	36.4	2
Xtandem	14223	1-2_Tween	MSDNPLVTNYSGNEK	834.877000	835.275000	-0.398000	2	2.8e-07	58.5	2
Xtandem	15844	2-1_Digitonin	MSDNPLVTNYSGNEK	834.877000	835.355000	-0.478000	2	1.7e-04	44.2	2
Xtandem	16171	2-1_Pellet	MSDNPLVTNYSGNEK	834.877000	835.555000	-0.678000	2	6.8e-04	39.9	2
Xtandem	14289	2-1_SDS	MSDNPLVTNYSGNEK	834.877000	834.735000	0.142000	2	1.0e-06	54.8	2
Xtandem	14810	2-1_Tween	MSDNPLVTNYSGNEK	834.877000	835.695000	-0.818000	2	1.5e-06	44.9	2
Xtandem	15686	2-1_Tween	MSDNPLVTNYSGNEK	834.877000	835.765000	-0.888000	2	1.8e-07	58.6	2
Xtandem	16610	2-1_Tween	MSDNPLVTNYSGNEK	834.877000	835.805000	-0.928000	2	1.0e-02	32.6	2
Xtandem	15313	2-2_Digitonin	MSDNPLVTNYSGNEK	834.877000	835.715000	-0.838000	2	3.3e-04	38.9	2
Xtandem	15656	2-2_Pellet	MSDNPLVTNYSGNEK	834.877000	835.335000	-0.458000	2	4.4e-05	47.9	2
Xtandem	15613	2-2_Tween	MSDNPLVTNYSGNEK	834.877000	834.865000	0.012000	2	5.1e-03	39.6	2
Xtandem	17847	2-2_Tween	MSDNPLVTNYSGNEK	834.877000	835.035000	-0.158000	2	3.8e-03	36.6	2
Xtandem	14464	3-2_Digitonin	MSDNPLVTNYSGNEK	834.877000	834.985000	-0.108000	2	1.8e-08	62.5	2
Xtandem	14705	3-2_SDS	MSDNPLVTNYSGNEK	834.877000	835.885000	-1.008000	2	2.5e-03	36.7	2
Xtandem	15445	3-2_SDS	MSDNPLVTNYSGNEK	834.877000	835.785000	-0.908000	2	6.6e-03	33.8	2
Xtandem	15661	3-2_Tween	MSDNPLVTNYSGNEK	834.877000	835.235000	-0.358000	2	4.2e-08	54.7	2
Xtandem	17290	3-2_Tween	MSDNPLVTNYSGNEK	834.877000	835.685000	-0.808000	2	3.3e-03	34.1	2
Xtandem	14881	4_Digitonin	MSDNPLVTNYSGNEK	834.877000	835.285000	-0.408000	2	7.2e-06	54.6	2
Xtandem	15565	4_Tween	MSDNPLVTNYSGNEK	834.877000	834.865000	0.012000	2	1.3e-03	37.0	2
Xtandem	15735	4_Tween	MSDNPLVTNYSGNEK	834.877000	834.995000	-0.118000	2	4.6e-08	55.0	2
Xtandem	16962	4_Tween	MSDNPLVTNYSGNEK	834.877000	834.715000	0.162000	2	4.9e-03	37.4	2
Xtandem	2981	Micyo_2_10_09_2D_load_091002172423	MSDNPLVTNYSGNEK	834.876900	834.875000	0.001900	2	1.3e-05	46.3	2
Xtandem	3058	Micyo_2_10_09_2D_load_091002172423	MSDNPLVTNYSGNEK	834.876900	834.875000	0.001900	2	1.1e-04	45.4	2
Xtandem	3253-3260	Micyo_2_10_09_2D_load_091003095248	MSDNPLVTNYSGNEK	834.876900	834.875000	0.001900	2	1.9e-10	64.7	2
Xtandem	24335	1-1_Tween	YNEIGSVFGDFNK	745.348000	745.685000	-0.337000	2	3.4e-06	56.6	2
Xtandem	25216	1-1_Tween	YNEIGSVFGDFNK	745.348000	745.435000	-0.087000	2	2.3e-05	48.2	2
Xtandem	26077	1-1_Tween	YNEIGSVFGDFNK	745.348000	745.885000	-0.537000	2	1.2e-04	46.5	2
Xtandem	70030	1-1_Tween	YNEIGSVFGDFNK	745.348000	745.665000	-0.317000	2	4.6e-04	34.4	2
Xtandem	21744	1-2_Tween	YNEIGSVFGDFNK	745.348000	745.845000	-0.497000	2	9.8e-04	37.7	2
Xtandem	23627	2-1_Tween	YNEIGSVFGDFNK	745.348000	745.475000	-0.127000	2	2.1e-03	39.6	2
Xtandem	24815	2-1_Tween	YNEIGSVFGDFNK	745.348000	745.315000	0.033000	2	3.2e-06	43.8	2
Xtandem	25681	2-1_Tween	YNEIGSVFGDFNK	745.348000	745.785000	-0.437000	2	4.1e-03	44.1	2
Xtandem	26543	2-1_Tween	YNEIGSVFGDFNK	745.348000	745.265000	0.083000	2	8.9e-05	42.1	2
Xtandem	24348	2-2_SDS	YNEIGSVFGDFNK	745.348000	745.795000	-0.447000	2	1.8e-05	61.0	2
Xtandem	25355	2-2_Tween	YNEIGSVFGDFNK	745.348000	745.855000	-0.507000	2	5.2e-06	54.0	2
Xtandem	26156	2-2_Tween	YNEIGSVFGDFNK	745.348000	745.835000	-0.487000	2	1.0e-04	43.7	2
Xtandem	25519	3-2_Pellet	YNEIGSVFGDFNK	745.348000	745.945000	-0.597000	2	2.8e-03	33.9	2
Xtandem	25279	3-2_Tween	YNEIGSVFGDFNK	745.348000	745.785000	-0.437000	2	2.0e-05	60.8	2
Xtandem	26142	3-2_Tween	YNEIGSVFGDFNK	745.348000	745.785000	-0.437000	2	4.6e-06	45.6	2
Xtandem	24404	4_Pellet	YNEIGSVFGDFNK	745.348000	745.765000	-0.417000	2	1.1e-05	52.2	2
Xtandem	25246	4_Pellet	YNEIGSVFGDFNK	745.348000	745.785000	-0.437000	2	1.4e-03	37.2	2
Xtandem	25197	4_Tween	YNEIGSVFGDFNK	745.348000	745.725000	-0.377000	2	5.7e-05	52.1	2
Xtandem	26017	4_Tween	YNEIGSVFGDFNK	745.348000	745.765000	-0.417000	2	2.6e-03	41.4	2
Xtandem	3150-3157	Micyo_2_10_09_2D_Elute_1000mM	YNEIGSVFGDFNK	745.348100	745.350000	-0.001900	2	1.6e-08	57.0	2
Xtandem	3242-3251	Micyo_2_10_09_2D_Elute_1000mM	YNEIGSVFGDFNK	745.348100	745.350000	-0.001900	2	6.3e-06	46.0	2
Xtandem	2996-3001	Micyo_2_10_09_2D_Elute_1000mM_091004011557	YNEIGSVFGDFNK	745.348100	745.350000	-0.001900	2	3.6e-09	69.3	2
Xtandem	3357-3361	Micyo_2_10_09_2D_Elute_100mM_091003212339	YNEIGSVFGDFNK	745.348100	745.350000	-0.001900	2	1.1e-08	60.8	2
Xtandem	3441	Micyo_2_10_09_2D_Elute_100mM_091003212339	YNEIGSVFGDFNK	745.348100	745.350000	-0.001900	2	1.3e-07	53.1	2
Xtandem	4300-4308	Micyo_2_10_09_2D_Elute_20mM_091003145633	YNEIGSVFGDFNK	745.348100	745.350000	-0.001900	2	2.8e-05	46.2	2
Xtandem	4748-4753	Micyo_2_10_09_2D_Elute_250mM	YNEIGSVFGDFNK	745.348100	745.350000	-0.001900	2	3.7e-09	68.7	2
Xtandem	4784	Micyo_2_10_09_2D_Elute_250mM	YNEIGSVFGDFNK	497.232067	497.233333	-0.001266	3	3.5e-06	46.9	2
Xtandem	4836-4843	Micyo_2_10_09_2D_Elute_250mM	YNEIGSVFGDFNK	745.348100	745.350000	-0.001900	2	9.3e-08	60.8	2
Xtandem	4551-4557	Micyo_2_10_09_2D_Elute_250mM_091003224106	YNEIGSVFGDFNK	745.348100	745.350000	-0.001900	2	1.9e-08	68.8	2
Xtandem	4581-4586	Micyo_2_10_09_2D_Elute_250mM_091003224106	YNEIGSVFGDFNK	497.232067	497.233333	-0.001266	3	1.2e-04	43.8	2
Xtandem	4643	Micyo_2_10_09_2D_Elute_250mM_091003224106	YNEIGSVFGDFNK	745.348100	745.350000	-0.001900	2	8.4e-09	64.5	2
Xtandem	3779-3783	Micyo_2_10_09_2D_Elute_25mM_091003161355	YNEIGSVFGDFNK	745.348100	745.350000	-0.001900	2	4.8e-08	50.6	2
Xtandem	3535-3542	Micyo_2_10_09_2D_Elute_30mM_091003173121	YNEIGSVFGDFNK	745.348100	745.350000	-0.001900	2	2.3e-07	53.8	2
Xtandem	3388-3394	Micyo_2_10_09_2D_Elute_40mM_091003184846	YNEIGSVFGDFNK	745.348100	745.350000	-0.001900	2	1.1e-06	56.1	2
Xtandem	3525	Micyo_2_10_09_2D_Elute_500mM	YNEIGSVFGDFNK	745.348100	745.350000	-0.001900	2	4.0e-08	60.9	2
Xtandem	3557-3565	Micyo_2_10_09_2D_Elute_500mM	YNEIGSVFGDFNK	497.232067	497.233333	-0.001266	3	9.5e-04	38.5	2
Xtandem	3611-3620	Micyo_2_10_09_2D_Elute_500mM	YNEIGSVFGDFNK	745.348100	745.350000	-0.001900	2	1.8e-07	57.1	2
Xtandem	3322-3328	Micyo_2_10_09_2D_Elute_500mM_091003235831	YNEIGSVFGDFNK	745.348100	745.350000	-0.001900	2	1.2e-08	68.8	2
Xtandem	3196-3199	Micyo_2_10_09_2D_Elute_50mM_091003200613	YNEIGSVFGDFNK	745.348100	745.350000	-0.001900	2	8.3e-06	50.1	2
gi|54019969|ref|NC_006360.1| Mycoplasma hyopneumoniae 232 chromosome, complete genome|FRAME F3|SPLIT 172	na	2.3548413653745e-141	15	12	10	7
Engine	Scans	File	Sequence	Theoretical m/z	Measured m/z	Delta m/z	Charge	E-value	HyperScore	Proteins
Xtandem	26634	3-2_SDS	AIDLVDEAAASLK	658.355500	658.835000	-0.479500	2	1.3e-05	51.0	2
Xtandem	9878	1-1_Pellet	IEPVIGR	392.236500	392.416500	-0.180000	2	1.7e-04	40.3	1
Xtandem	14336	4_Pellet	IIANQVPDNLK	612.847500	613.265000	-0.417500	2	2.2e-03	53.7	1
OMSSA	8679	2-1_SDS	LIGATTNSEYR	612.8075	612.8125	-0.00499999999999545	2	0.000166633813353552		1
Xtandem	10945	3-2_Pellet	LIGATTNSEYR	612.811000	612.825000	-0.014000	2	3.5e-04	56.7	1
OMSSA	10945	3-2_Pellet	LIGATTNSEYR	612.8075	612.8225	-0.0149999999999864	2	1.05560496069971e-05		1
OMSSA	8823	4_SDS	LIGATTNSEYR	612.8075	612.8225	-0.0149999999999864	2	0.00143436894840443		1
Xtandem	8823	4_SDS	LIGATTNSEYR	612.811000	612.825000	-0.014000	2	7.8e-03	43.8	1
Xtandem	7306	4_SDS	MEEINSQKQDNSELK	896.919500	897.965000	-1.045500	2	5.4e-05	74.5	2
Xtandem	13072	1-2_SDS	NNPVLVGEPGVGK	640.350500	640.405000	-0.054500	2	7.1e-06	43.8	1
Xtandem	12692	2-2_SDS	NNPVLVGEPGVGK	640.350500	640.655000	-0.304500	2	3.6e-04	46.0	1
Xtandem	13547	3-2_SDS	NNPVLVGEPGVGK	640.350500	640.245000	0.105500	2	1.8e-04	42.1	1
OMSSA	13547	3-2_SDS	NNPVLVGEPGVGK	640.346	640.2425	0.103500000000054	2	7.12575629863992e-05		1
Xtandem	14690	1-2_SDS	TAIVEGMALK	516.788000	517.125000	-0.337000	2	1.5e-03	38.8	1
OMSSA	15559	4_Pellet	TAIVEGMALK	516.784	516.7825	0.00149999999996453	2	0.0061122911979866		1
Xtandem	15559	4_Pellet	TAIVEGMALK	516.788100	516.785000	0.003100	2	3.8e-03	42.8	1
Xtandem	8958	4_SDS	TKNNPVLVGEPGVGK	754.922000	755.905000	-0.983000	2	1.4e-03	38.5	1
OMSSA	35951	1-1_SDS	VEILEPSVIDTINILR	608.680333333333	608.752666666667	-0.0723333333332903	3	0.00101709392881588		1
Xtandem	13331	1-1_SDS	VEINYQPEKLEK	745.395000	745.725000	-0.330000	2	3.3e-04	50.5	2
gi|54019969|ref|NC_006360.1| Mycoplasma hyopneumoniae 232 chromosome, complete genome|FRAME F2|SPLIT 168	na	4.07596246681375e-56	6	6	3	3
Engine	Scans	File	Sequence	Theoretical m/z	Measured m/z	Delta m/z	Charge	E-value	HyperScore	Proteins
Xtandem	30145	4_Pellet	ASLSLYNSLGQPVFLDENYR	1143.570500	1144.075000	-0.504500	2	1.4e-05	42.3	1
OMSSA	1960	Micyo_2_10_09_2D_load_091002172423	SNLSEPSDEVVR	666.3185	666.3175	0.000999999999976353	2	4.1949879076514e-08		1
OMSSA	2270	Micyo_2_10_09_2D_load_091003095248	SNLSEPSDEVVR	666.3185	666.3185	0	2	3.04475553576168e-08		1
Xtandem	9824	1-1_Pellet	VPSPIQKPTTSATSSGTTK	944.501500	944.875000	-0.373500	2	3.5e-06	43.3	1
Xtandem	9688	4_Pellet	VPSPIQKPTTSATSSGTTK	944.501500	944.815000	-0.313500	2	1.7e-04	40.2	1
Xtandem	7698	4_SDS	VPSPIQKPTTSATSSGTTK	944.501500	944.975000	-0.473500	2	2.5e-04	40.3	1
gi|54019969|ref|NC_006360.1| Mycoplasma hyopneumoniae 232 chromosome, complete genome|FRAME R2|SPLIT 371	na	0	116	7	19	2
Engine	Scans	File	Sequence	Theoretical m/z	Measured m/z	Delta m/z	Charge	E-value	HyperScore	Proteins
OMSSA	5306	Micyo_2_10_09_2D_Elute_250mM_091003224106	EPVFLGPDYQLDPVLDR	658.331333333333	658.330666666667	0.000666666666688798	3	7.25493693511536e-14		2
OMSSA	4059	Micyo_2_10_09_2D_Elute_500mM_091003235831	EPVFLGPDYQLDPVLDR	658.331333333333	658.331666666667	-0.000333333333287555	3	2.28013669478644e-15		2
Xtandem	21601	1-2_SDS	FDSIVLNLK	524.802000	525.285000	-0.483000	2	1.0e-02	35.6	3
Xtandem	23032	2-1_Pellet	FDSIVLNLK	524.802000	524.845000	-0.043000	2	1.3e-04	45.0	3
Xtandem	20788	2-2_SDS	FDSIVLNLK	524.802000	524.775000	0.027000	2	4.1e-03	39.3	3
Xtandem	21666	2-2_SDS	FDSIVLNLK	524.802000	524.785000	0.017000	2	8.8e-03	35.8	3
Xtandem	22894	3-2_Pellet	FDSIVLNLK	524.802000	524.895000	-0.093000	2	7.8e-03	39.1	3
Xtandem	22725	3-2_SDS	FDSIVLNLK	524.802000	525.235000	-0.433000	2	1.7e-03	41.4	3
Xtandem	961-966	Micyo_2_10_09_2D_load_091002172423	GAISNQEISK	523.774050	523.775000	-0.000950	2	3.2e-06	52.5	3
Xtandem	1186-1193	Micyo_2_10_09_2D_load_091003095248	GAISNQEISK	523.774050	523.775000	-0.000950	2	5.8e-07	56.6	3
Xtandem	825-834	Micyo_2_10_09_2D_load_091002172423	GFGNTEQAR	490.229800	490.229500	0.000300	2	4.9e-05	50.2	2
Xtandem	978-986	Micyo_2_10_09_2D_load_091003095248	GFGNTEQAR	490.229800	490.229500	0.000300	2	7.6e-04	47.2	2
Xtandem	3217	Micyo_2_10_09_2D_Elute_10mM_091003122141	GSNWFSR	427.197800	427.197500	0.000300	2	5.2e-04	35.3	2
Xtandem	3233	Micyo_2_10_09_2D_Elute_10mM_091003122141	GSNWFSR	427.197800	427.197500	0.000300	2	2.3e-03	35.4	2
Xtandem	3314	Micyo_2_10_09_2D_Elute_10mM_091003122141	GSNWFSR	427.197800	427.197500	0.000300	2	5.3e-03	38.8	2
Xtandem	3344	Micyo_2_10_09_2D_Elute_10mM_091003122141	GSNWFSR	427.197800	427.197500	0.000300	2	7.5e-03	35.1	2
Xtandem	2930-2938	Micyo_2_10_09_2D_Elute_15mM	GSNWFSR	427.197800	427.198000	-0.000200	2	7.4e-03	36.0	2
Xtandem	2855-2861	Micyo_2_10_09_2D_Elute_15mM_091003133905	GSNWFSR	427.197800	427.197500	0.000300	2	1.6e-03	37.0	2
Xtandem	23999	2-1_Pellet	ISQEKFDSIVLNLK	817.458000	817.845000	-0.387000	2	7.8e-07	73.1	3
OMSSA	26218	2-2_SDS	KTKQQQSGTRIQIKPGGIYPMK	829.793333333333	829.832666666667	-0.0393333333332748	3	0.00549421530454794		1
Xtandem	13165	1-1_Digitonin	KTMNLNLEVR	609.333500	609.735000	-0.401500	2	5.8e-04	38.3	3
Xtandem	12387	1-1_SDS	KTMNLNLEVR	609.333500	609.705000	-0.371500	2	8.4e-05	49.9	3
Xtandem	11154	2-1_SDS	KTMNLNLEVR	609.333500	609.665000	-0.331500	2	4.7e-03	42.6	3
Xtandem	3146-3156	Micyo_2_10_09_2D_Elute_15mM_091003133905	KTMNLNLEVR	609.333750	609.335000	-0.001250	2	3.2e-04	41.0	3
Xtandem	3154-3160	Micyo_2_10_09_2D_Elute_15mM_091003133905	KTMNLNLEVR	406.555833	406.556667	-0.000834	3	4.1e-03	39.9	3
Xtandem	2427	Micyo_2_10_09_2D_Elute_20mM_091003145633	KTMNLNLEVR	406.555833	406.556667	-0.000834	3	6.8e-03	38.3	3
Xtandem	2429-2435	Micyo_2_10_09_2D_Elute_20mM_091003145633	KTMNLNLEVR	609.333750	609.335000	-0.001250	2	4.4e-04	34.4	3
Xtandem	2440	Micyo_2_10_09_2D_Elute_20mM_091003145633	KTMNLNLEVR	406.555833	406.556667	-0.000834	3	1.1e-03	43.5	3
Xtandem	2113-2117	Micyo_2_10_09_2D_Elute_25mM	KTMNLNLEVR	406.555833	406.556667	-0.000834	3	1.9e-03	39.8	3
Xtandem	2118-2123	Micyo_2_10_09_2D_Elute_25mM	KTMNLNLEVR	609.333750	609.335000	-0.001250	2	1.0e-02	32.0	3
Xtandem	2027	Micyo_2_10_09_2D_Elute_25mM_091003161355	KTMNLNLEVR	406.555833	406.556667	-0.000834	3	6.5e-04	43.8	3
Xtandem	1876-1879	Micyo_2_10_09_2D_Elute_30mM	KTMNLNLEVR	406.555833	406.556667	-0.000834	3	8.9e-03	35.1	3
Xtandem	1776-1782	Micyo_2_10_09_2D_Elute_40mM	KTMNLNLEVR	406.555833	406.556667	-0.000834	3	1.7e-03	38.0	3
Xtandem	29499	1-1_Tween	LVLGLNLVQISTK	699.436500	699.445000	-0.008500	2	2.3e-05	46.8	3
Xtandem	29710	2-1_Pellet	LVLGLNLVQISTK	699.436500	699.775000	-0.338500	2	1.3e-05	62.2	3
Xtandem	30200	2-1_SDS	LVLGLNLVQISTK	699.436500	699.475000	-0.038500	2	3.5e-03	40.4	3
Xtandem	29944	2-1_Tween	LVLGLNLVQISTK	699.436500	699.815000	-0.378500	2	1.1e-06	65.0	3
Xtandem	29276	2-2_Pellet	LVLGLNLVQISTK	699.436500	699.795000	-0.358500	2	1.7e-06	69.4	3
Xtandem	28545	2-2_Tween	LVLGLNLVQISTK	699.436500	699.775000	-0.338500	2	4.6e-11	72.5	3
Xtandem	29229	4_Tween	LVLGLNLVQISTK	699.436500	699.515000	-0.078500	2	3.1e-07	59.0	3
Xtandem	25828	2-1_Tween	LVLGLNLVQISTKK	763.484000	763.605000	-0.121000	2	8.6e-04	39.9	3
OMSSA	6301-6307	Micyo_2_10_09_2D_Elute_250mM_091003224106	NFDFSQIDSSKSFVDLSRANLTLM+15.9949EFQILLAQNFENER	897.436	897.4378	-0.00180000000000291	5	6.47946759424635e-05		1
Xtandem	4070	1-2_Tween	SDKDQITYSK	592.790000	593.245000	-0.455000	2	5.0e-04	41.6	2
OMSSA	4811	2-1_Digitonin	SDKDQITYSK	592.7865	592.8825	-0.0960000000000036	2	0.000738872070140723		2
Xtandem	4811	2-1_Digitonin	SDKDQITYSK	592.790000	592.885000	-0.095000	2	1.7e-03	47.8	2
Xtandem	5287	2-1_Pellet	SDKDQITYSK	592.790000	592.715000	0.075000	2	3.2e-05	63.6	2
Xtandem	5591	3-2_Pellet	SDKDQITYSK	592.790000	592.685000	0.105000	2	4.3e-04	44.5	2
OMSSA	5591	3-2_Pellet	SDKDQITYSK	592.7865	592.6825	0.104000000000042	2	0.000107513409789735		2
Xtandem	5141	3-2_Tween	SDKDQITYSK	592.790000	593.175000	-0.385000	2	1.0e-04	58.0	2
Xtandem	5524-5529	Micyo_2_10_09_2D_Elute_5mM	SDKDQITYSK	395.526600	395.526667	-0.000067	3	2.1e-04	38.5	2
Xtandem	5580-5588	Micyo_2_10_09_2D_Elute_5mM	SDKDQITYSK	592.789900	592.790000	-0.000100	2	3.6e-07	53.6	2
Xtandem	5614-5621	Micyo_2_10_09_2D_Elute_5mM	SDKDQITYSK	395.526600	395.526667	-0.000067	3	2.8e-03	36.2	2
Xtandem	5675-5682	Micyo_2_10_09_2D_Elute_5mM	SDKDQITYSK	592.789900	592.790000	-0.000100	2	7.4e-06	57.1	2
Xtandem	1576	Micyo_2_10_09_2D_Elute_5mM_091003110320	SDKDQITYSK	592.789900	592.790000	-0.000100	2	1.8e-04	38.1	2
Xtandem	1898	Micyo_2_10_09_2D_Elute_5mM_091003110320	SDKDQITYSK	592.789900	592.790000	-0.000100	2	9.8e-03	33.7	2
Xtandem	1916	Micyo_2_10_09_2D_Elute_5mM_091003110320	SDKDQITYSK	592.789900	592.790000	-0.000100	2	3.3e-06	46.6	2
Xtandem	2021-2025	Micyo_2_10_09_2D_Elute_5mM_091003110320	SDKDQITYSK	592.789900	592.790000	-0.000100	2	7.5e-06	46.6	2
Xtandem	2100-2104	Micyo_2_10_09_2D_Elute_5mM_091003110320	SDKDQITYSK	592.789900	592.790000	-0.000100	2	3.2e-06	46.2	2
Xtandem	2182	Micyo_2_10_09_2D_Elute_5mM_091003110320	SDKDQITYSK	592.789900	592.790000	-0.000100	2	7.3e-06	39.8	2
Xtandem	2213	Micyo_2_10_09_2D_Elute_5mM_091003110320	SDKDQITYSK	592.789900	592.790000	-0.000100	2	6.1e-05	46.3	2
Xtandem	2284-2290	Micyo_2_10_09_2D_Elute_5mM_091003110320	SDKDQITYSK	592.789900	592.790000	-0.000100	2	2.9e-05	44.7	2
Xtandem	2359	Micyo_2_10_09_2D_Elute_5mM_091003110320	SDKDQITYSK	592.789900	592.790000	-0.000100	2	2.3e-04	38.2	2
Xtandem	2399-2403	Micyo_2_10_09_2D_Elute_5mM_091003110320	SDKDQITYSK	592.789900	592.790000	-0.000100	2	9.2e-06	45.9	2
Xtandem	2472-2479	Micyo_2_10_09_2D_Elute_5mM_091003110320	SDKDQITYSK	592.789900	592.790000	-0.000100	2	1.6e-04	44.3	2
Xtandem	5473-5477	Micyo_2_10_09_2D_Elute_5mM_091003110320	SDKDQITYSK	395.526600	395.526667	-0.000067	3	1.6e-03	33.6	2
Xtandem	5561-5569	Micyo_2_10_09_2D_Elute_5mM_091003110320	SDKDQITYSK	395.526600	395.526667	-0.000067	3	3.2e-04	38.7	2
Xtandem	5663	Micyo_2_10_09_2D_Elute_5mM_091003110320	SDKDQITYSK	395.526600	395.526667	-0.000067	3	4.7e-04	36.4	2
OMSSA	4228-4235	Micyo_2_10_09_2D_Elute_250mM	SQEKFDSIVLNLK	507.608333333333	507.607666666667	0.000666666666631954	3	1.26772212820762e-14		2
OMSSA	4023	Micyo_2_10_09_2D_Elute_250mM_091003224106	SQEKFDSIVLNLK	507.608333333333	507.608666666667	-0.000333333333344399	3	1.15178507312363e-12		2
OMSSA	3032	Micyo_2_10_09_2D_Elute_500mM	SQEKFDSIVLNLK	507.608333333333	507.608666666667	-0.000333333333344399	3	3.91022766782358e-09		2
Xtandem	16722	1-2_Tween	SWLETNLQGK	588.303000	588.675000	-0.372000	2	1.6e-03	44.4	3
Xtandem	18097	3-2_Tween	SWLETNLQGK	588.303000	588.345000	-0.042000	2	2.4e-03	42.2	3
Xtandem	5879-5886	Micyo_2_10_09_2D_Elute_5mM_091003110320	SWLETNLQGK	588.302950	588.305000	-0.002050	2	2.6e-05	52.8	3
Xtandem	5979	Micyo_2_10_09_2D_Elute_5mM_091003110320	SWLETNLQGK	588.302950	588.305000	-0.002050	2	1.1e-04	53.0	3
Xtandem	26084	1-1_Pellet	SYYSYLNQIPSQLK	852.432000	852.835000	-0.403000	2	7.1e-07	54.2	3
Xtandem	26033	1-1_SDS	SYYSYLNQIPSQLK	852.432000	852.925000	-0.493000	2	6.1e-06	50.3	3
Xtandem	26982	1-1_SDS	SYYSYLNQIPSQLK	852.432000	852.965000	-0.533000	2	3.9e-06	43.9	3
Xtandem	25740	1-1_Tween	SYYSYLNQIPSQLK	852.432000	852.885000	-0.453000	2	1.4e-06	58.0	3
Xtandem	25913	1-2_Pellet	SYYSYLNQIPSQLK	852.432000	852.875000	-0.443000	2	2.4e-03	40.3	3
Xtandem	25083	1-2_SDS	SYYSYLNQIPSQLK	852.432000	852.545000	-0.113000	2	1.9e-04	42.9	3
Xtandem	26000	2-1_SDS	SYYSYLNQIPSQLK	852.432000	852.885000	-0.453000	2	3.1e-07	50.2	3
Xtandem	26124	2-1_Tween	SYYSYLNQIPSQLK	852.432000	852.895000	-0.463000	2	1.1e-04	43.3	3
Xtandem	26168	2-2_Pellet	SYYSYLNQIPSQLK	852.432000	852.495000	-0.063000	2	4.6e-04	37.0	3
Xtandem	24787	2-2_SDS	SYYSYLNQIPSQLK	852.432000	852.875000	-0.443000	2	6.2e-06	54.2	3
Xtandem	25352	2-2_Tween	SYYSYLNQIPSQLK	852.432000	852.885000	-0.453000	2	8.3e-08	62.6	3
Xtandem	24654	3-2_Digitonin	SYYSYLNQIPSQLK	852.432000	852.595000	-0.163000	2	8.4e-03	31.7	3
Xtandem	25853	3-2_Pellet	SYYSYLNQIPSQLK	852.432000	852.805000	-0.373000	2	2.2e-06	54.2	3
Xtandem	26182	3-2_Tween	SYYSYLNQIPSQLK	852.432000	852.855000	-0.423000	2	1.6e-06	54.0	3
Xtandem	25517	4_Pellet	SYYSYLNQIPSQLK	852.432000	852.895000	-0.463000	2	1.4e-06	58.6	3
Xtandem	26379	4_SDS	SYYSYLNQIPSQLK	852.432000	853.305000	-0.873000	2	1.1e-03	40.6	3
Xtandem	16686	1-2_SDS	TMNLNLEVR	545.286500	545.315000	-0.028500	2	7.7e-03	37.4	3
Xtandem	16365	1-2_Tween	TMNLNLEVR	545.286500	545.385000	-0.098500	2	4.8e-04	37.7	3
Xtandem	17516	2-2_Pellet	TMNLNLEVR	545.286500	545.645000	-0.358500	2	2.7e-03	37.4	3
Xtandem	17459	3-2_Tween	TMNLNLEVR	545.286500	545.675000	-0.388500	2	7.8e-05	41.5	3
Xtandem	17411	4_Digitonin	TMNLNLEVR	545.286500	545.615000	-0.328500	2	2.4e-03	41.2	3
Xtandem	19314	1-1_Tween	TNFDFSQIDSSK	694.816500	694.865000	-0.048500	2	3.9e-07	54.9	2
Xtandem	2152	Micyo_2_10_09_2D_Elute_100mM	TNFDFSQIDSSK	694.816650	694.815000	0.001650	2	3.4e-03	35.0	2
Xtandem	3274-3281	Micyo_2_10_09_2D_Elute_10mM	TNFDFSQIDSSK	694.816650	694.815000	0.001650	2	7.8e-09	60.7	2
Xtandem	3363	Micyo_2_10_09_2D_Elute_10mM	TNFDFSQIDSSK	694.816650	694.815000	0.001650	2	7.0e-05	39.7	2
Xtandem	3425-3431	Micyo_2_10_09_2D_Elute_10mM_091003122141	TNFDFSQIDSSK	694.816650	694.815000	0.001650	2	7.9e-07	54.4	2
Xtandem	3164	Micyo_2_10_09_2D_Elute_15mM	TNFDFSQIDSSK	694.816650	694.815000	0.001650	2	2.2e-11	61.5	2
Xtandem	3236-3242	Micyo_2_10_09_2D_Elute_15mM_091003133905	TNFDFSQIDSSK	694.816650	694.815000	0.001650	2	6.5e-10	57.0	2
Xtandem	2764-2767	Micyo_2_10_09_2D_Elute_20mM	TNFDFSQIDSSK	694.816650	694.815000	0.001650	2	2.6e-08	61.1	2
Xtandem	2716-2720	Micyo_2_10_09_2D_Elute_20mM_091003145633	TNFDFSQIDSSK	694.816650	694.815000	0.001650	2	1.5e-05	49.9	2
Xtandem	2436-2441	Micyo_2_10_09_2D_Elute_25mM	TNFDFSQIDSSK	694.816650	694.815000	0.001650	2	5.4e-04	37.6	2
Xtandem	2252-2259	Micyo_2_10_09_2D_Elute_30mM	TNFDFSQIDSSK	694.816650	694.815000	0.001650	2	1.7e-04	42.5	2
Xtandem	2199	Micyo_2_10_09_2D_Elute_40mM	TNFDFSQIDSSK	694.816650	694.815000	0.001650	2	5.8e-04	36.3	2
Xtandem	2099	Micyo_2_10_09_2D_Elute_50mM	TNFDFSQIDSSK	694.816650	694.815000	0.001650	2	2.8e-05	37.4	2
Xtandem	4323-4330	Micyo_2_10_09_2D_Elute_5mM	TNFDFSQIDSSK	694.816650	694.815000	0.001650	2	1.9e-07	69.7	2
Xtandem	4420-4427	Micyo_2_10_09_2D_Elute_5mM	TNFDFSQIDSSK	694.816650	694.815000	0.001650	2	6.4e-10	73.7	2
Xtandem	4250-4256	Micyo_2_10_09_2D_Elute_5mM_091003110320	TNFDFSQIDSSK	694.816650	694.815000	0.001650	2	2.8e-08	61.5	2
Xtandem	4338-4345	Micyo_2_10_09_2D_Elute_5mM_091003110320	TNFDFSQIDSSK	694.816650	694.815000	0.001650	2	3.9e-07	69.7	2
Xtandem	4429-4436	Micyo_2_10_09_2D_Elute_5mM_091003110320	TNFDFSQIDSSK	694.816650	694.815000	0.001650	2	1.2e-07	69.8	2
Xtandem	3917-3927	Micyo_2_10_09_2D_load_091002172423	TNFDFSQIDSSK	694.816650	694.815000	0.001650	2	1.2e-08	61.4	2
Xtandem	4014	Micyo_2_10_09_2D_load_091002172423	TNFDFSQIDSSK	694.816650	694.815000	0.001650	2	4.0e-08	56.4	2
Xtandem	4243	Micyo_2_10_09_2D_load_091003095248	TNFDFSQIDSSK	694.816650	694.815000	0.001650	2	2.1e-10	69.8	2
Xtandem	6412	2-2_SDS	TVLTAAK	352.217500	352.406500	-0.189000	2	3.0e-03	33.4	2
Xtandem	36644	2-1_SDS	VAKNAKISQEKFDSIVLNLK	1123.146000	1123.635000	-0.489000	2	1.8e-03	34.3	3
gi|54019969|ref|NC_006360.1| Mycoplasma hyopneumoniae 232 chromosome, complete genome|FRAME F1|SPLIT 414	na	4.88813801208556e-14	2	2	2	2
Engine	Scans	File	Sequence	Theoretical m/z	Measured m/z	Delta m/z	Charge	E-value	HyperScore	Proteins
Xtandem	25106	2-1_Digitonin	FLILTVLAQFKIKINHCMIR	1201.199000	1201.285000	-0.086000	2	3.8e-03	35.9	1
Xtandem	29446	4_Tween	GLKFRPLSIFQQNYLWCKR	1199.151000	1200.115000	-0.964000	2	3.5e-03	31.9	1
gi|54019969|ref|NC_006360.1| Mycoplasma hyopneumoniae 232 chromosome, complete genome|FRAME R2|SPLIT 145	na	1.01737285690405e-85	13	12	7	6
Engine	Scans	File	Sequence	Theoretical m/z	Measured m/z	Delta m/z	Charge	E-value	HyperScore	Proteins
Xtandem	23879	4_Tween	IIEHLISGPSLEFR	805.945000	805.765000	0.180000	2	5.2e-03	35.7	1
Xtandem	23367	3-2_SDS	LNFGVPLKEIAEGSAK	836.963500	837.805000	-0.841500	2	6.3e-04	47.2	2
Xtandem	34223	1-1_Pellet	TGGLDFGGWSYDYNGIGTVLDGK	1196.555000	1197.085000	-0.530000	2	9.3e-03	32.7	1
Xtandem	14625	1-1_SDS	VEWTSHSLYTDTGSK	855.898500	856.735000	-0.836500	2	3.3e-06	51.2	1
Xtandem	15982	2-1_Pellet	VEWTSHSLYTDTGSK	855.898500	856.015000	-0.116500	2	2.6e-03	44.7	1
Xtandem	13636	4_SDS	VEWTSHSLYTDTGSK	855.898500	856.795000	-0.896500	2	1.3e-05	49.7	1
OMSSA	3985-3989	Micyo_2_10_09_2D_Elute_15mM_091003133905	WPITDLAR	486.262	486.2615	0.000499999999988177	2	0.00600079010743592		1
OMSSA	3339	Micyo_2_10_09_2D_Elute_20mM_091003145633	WPITDLAR	486.262	486.2615	0.000499999999988177	2	0.00814059833377394		1
OMSSA	2956-2967	Micyo_2_10_09_2D_Elute_25mM	WPITDLAR	486.262	486.2615	0.000499999999988177	2	0.00822865248671419		1
OMSSA	1658-1665	Micyo_2_10_09_2D_Elute_20mM_091003145633	WTSHSLYTDTGSK	494.893	494.893666666667	-0.000666666666631954	3	0.00167141768658979		1
OMSSA	3073	Micyo_2_10_09_2D_Elute_10mM	YGFNDNFAR	552.241	552.2415	-0.000499999999988177	2	1.19248751481283e-05		1
OMSSA	3165-3170	Micyo_2_10_09_2D_Elute_10mM	YGFNDNFAR	552.241	552.2415	-0.000499999999988177	2	0.00035530115808993		1
OMSSA	3262	Micyo_2_10_09_2D_Elute_10mM	YGFNDNFAR	552.241	552.2415	-0.000499999999988177	2	0.000651598829550905		1
gi|54019969|ref|NC_006360.1| Mycoplasma hyopneumoniae 232 chromosome, complete genome|FRAME F1|SPLIT 446	na	1.80053226199583e-159	17	16	9	8
Engine	Scans	File	Sequence	Theoretical m/z	Measured m/z	Delta m/z	Charge	E-value	HyperScore	Proteins
Xtandem	21337	2-1_Tween	DFLTQEGYNKYPDIK	915.945500	916.615000	-0.669500	2	3.6e-10	91.7	1
OMSSA	21474	2-1_Tween	DFLTQEGYNKYPDIK	915.942	915.9525	-0.0104999999999791	2	0.000205865989439288		1
Xtandem	21474	2-1_Tween	DFLTQEGYNKYPDIK	915.945500	915.955000	-0.009500	2	9.9e-07	59.2	1
Xtandem	21179	3-2_SDS	DFLTQEGYNKYPDIK	915.945500	916.805000	-0.859500	2	2.1e-05	50.7	1
Xtandem	24703	2-1_Tween	GFTINPDNSNISVDAEGTLR	1060.513000	1060.855000	-0.342000	2	3.6e-07	47.0	1
Xtandem	24942	2-1_Tween	GFTINPDNSNISVDAEGTLR	1060.513000	1060.545000	-0.032000	2	7.9e-08	48.0	1
Xtandem	28811	4_SDS	NDPNDLSFYSPVTNSEFDPLKK	1264.099500	1265.185000	-1.085500	2	2.8e-05	50.0	1
Xtandem	26769	2-1_Tween	NSVQGSAFSIYADTIAQGDDK	1094.010000	1093.875000	0.135000	2	2.2e-05	47.2	1
Xtandem	15647	2-1_Tween	QYSTYDVQNGLANR	814.883500	815.725000	-0.841500	2	2.8e-04	39.0	1
Xtandem	3782	Micyo_2_10_09_2D_Elute_15mM_091003133905	SGGQILDGTYEGWTK	806.382700	806.380000	0.002700	2	6.8e-04	33.5	2
Xtandem	25799	4_SDS	SNSWSPLINQVTSVYKK	976.014500	975.915000	0.099500	2	3.0e-03	37.6	1
Xtandem	6943	1-1_Pellet	TQTNQNPEQTQTETPK	922.931500	923.765000	-0.833500	2	3.4e-04	42.7	1
Xtandem	5357	1-2_Tween	TQTNQNPEQTQTETPK	922.931500	922.745000	0.186500	2	6.2e-06	55.7	1
Xtandem	5478	1-2_Tween	TQTNQNPEQTQTETPK	922.931500	923.535000	-0.603500	2	5.4e-05	55.9	1
Xtandem	7270	2-1_Pellet	TQTNQNPEQTQTETPK	922.931500	923.435000	-0.503500	2	1.2e-03	40.1	1
Xtandem	6392	2-1_SDS	TQTNQNPEQTQTETPK	922.931500	922.875000	0.056500	2	7.7e-06	52.6	1
Xtandem	6472	2-1_Tween	TQTNQNPEQTQTETPK	922.931500	923.885000	-0.953500	2	1.5e-04	50.6	1
Xtandem	18179	2-2_Pellet	VAAVVAQNYENYYK	816.403500	816.845000	-0.441500	2	3.1e-04	35.9	1
gi|54019969|ref|NC_006360.1| Mycoplasma hyopneumoniae 232 chromosome, complete genome|FRAME F3|SPLIT 357	na	0	722	722	52	52
Engine	Scans	File	Sequence	Theoretical m/z	Measured m/z	Delta m/z	Charge	E-value	HyperScore	Proteins
OMSSA	2853-2856	Micyo_2_10_09_2D_load_091002172423	APENGSGVGTAVNTIADK	850.9185	850.9185	0	2	1.0328781113565e-14		1
OMSSA	3202-3208	Micyo_2_10_09_2D_load_091003095248	APENGSGVGTAVNTIADK	850.9185	850.9185	0	2	5.61018052352806e-16		1
OMSSA	2206-2210	Micyo_2_10_09_2D_load_091003095248	APNDGMAEQAITK	673.3175	673.3165	0.000999999999976353	2	5.2866959106247e-12		1
Xtandem	9333	2-2_Tween	AVGSKPASIFK	552.821000	552.765000	0.056000	2	5.8e-03	37.6	1
Xtandem	7689	3-2_SDS	AVGSKPASIFK	552.821000	553.145000	-0.324000	2	1.2e-04	54.6	1
Xtandem	2781-2786	Micyo_2_10_09_2D_Elute_10mM_091003122141	AVGSKPASIFK	552.820800	552.820000	0.000800	2	2.1e-03	34.1	1
Xtandem	2875-2882	Micyo_2_10_09_2D_Elute_10mM_091003122141	AVGSKPASIFK	552.820800	552.820000	0.000800	2	4.2e-04	35.7	1
Xtandem	2963	Micyo_2_10_09_2D_Elute_10mM_091003122141	AVGSKPASIFK	552.820800	552.820000	0.000800	2	2.0e-03	33.5	1
Xtandem	2991	Micyo_2_10_09_2D_Elute_10mM_091003122141	AVGSKPASIFK	552.820800	552.820000	0.000800	2	2.0e-03	33.6	1
Xtandem	2349-2357	Micyo_2_10_09_2D_Elute_15mM	AVGSKPASIFK	552.820800	552.820000	0.000800	2	3.9e-06	57.2	1
OMSSA	2349-2357	Micyo_2_10_09_2D_Elute_15mM	AVGSKPASIFK	552.8165	552.8165	0	2	4.56177558836596e-05		1
Xtandem	1765-1770	Micyo_2_10_09_2D_Elute_20mM	AVGSKPASIFK	552.820800	552.820000	0.000800	2	4.6e-04	35.4	1
OMSSA	2391	Micyo_2_10_09_2D_Elute_100mM	DAQNNWLTQQANLSPAPK	998.4915	998.4895	0.00199999999995271	2	3.88366012453415e-08		1
OMSSA	3536-3541	Micyo_2_10_09_2D_Elute_10mM	DAQNNWLTQQANLSPAPK	998.4915	998.4905	0.000999999999976353	2	1.2233442080537e-17		1
OMSSA	3539-3542	Micyo_2_10_09_2D_Elute_10mM	DAQNNWLTQQANLSPAPK	665.994333333333	665.993666666667	0.000666666666688798	3	1.4300104074154e-14		1
OMSSA	3627	Micyo_2_10_09_2D_Elute_10mM	DAQNNWLTQQANLSPAPK	998.4915	998.4915	0	2	1.53359854593656e-16		1
OMSSA	3659-3665	Micyo_2_10_09_2D_Elute_10mM_091003122141	DAQNNWLTQQANLSPAPK	998.4915	998.4905	0.000999999999976353	2	1.95563908000155e-18		1
OMSSA	3660-3664	Micyo_2_10_09_2D_Elute_10mM_091003122141	DAQNNWLTQQANLSPAPK	665.994333333333	665.993666666667	0.000666666666688798	3	1.3239513626855e-15		1
OMSSA	3751-3758	Micyo_2_10_09_2D_Elute_10mM_091003122141	DAQNNWLTQQANLSPAPK	665.994333333333	665.993666666667	0.000666666666688798	3	7.54511994445105e-13		1
OMSSA	3752	Micyo_2_10_09_2D_Elute_10mM_091003122141	DAQNNWLTQQANLSPAPK	998.4915	998.4905	0.000999999999976353	2	1.5168412563205e-15		1
OMSSA	3772	Micyo_2_10_09_2D_Elute_10mM_091003122141	DAQNNWLTQQANLSPAPK	998.4915	998.4905	0.000999999999976353	2	3.08961010451709e-10		1
OMSSA	3405-3410	Micyo_2_10_09_2D_Elute_15mM	DAQNNWLTQQANLSPAPK	998.4915	998.4905	0.000999999999976353	2	5.74467902855942e-17		1
OMSSA	3406-3411	Micyo_2_10_09_2D_Elute_15mM	DAQNNWLTQQANLSPAPK	665.994333333333	665.993666666667	0.000666666666688798	3	5.7102410233224e-16		1
OMSSA	3497	Micyo_2_10_09_2D_Elute_15mM	DAQNNWLTQQANLSPAPK	665.994333333333	665.993666666667	0.000666666666688798	3	5.57173615592994e-06		1
OMSSA	3506-3511	Micyo_2_10_09_2D_Elute_15mM_091003133905	DAQNNWLTQQANLSPAPK	665.994333333333	665.993666666667	0.000666666666688798	3	5.48851061562024e-16		1
OMSSA	3512-3518	Micyo_2_10_09_2D_Elute_15mM_091003133905	DAQNNWLTQQANLSPAPK	998.4915	998.4915	0	2	2.28140630849498e-17		1
OMSSA	3038-3042	Micyo_2_10_09_2D_Elute_20mM	DAQNNWLTQQANLSPAPK	998.4915	998.4905	0.000999999999976353	2	2.66486134284404e-18		1
OMSSA	3039-3043	Micyo_2_10_09_2D_Elute_20mM	DAQNNWLTQQANLSPAPK	665.994333333333	665.993666666667	0.000666666666688798	3	1.46211034780901e-18		1
OMSSA	3030	Micyo_2_10_09_2D_Elute_20mM_091003145633	DAQNNWLTQQANLSPAPK	998.4915	998.4905	0.000999999999976353	2	5.68622858380833e-12		1
OMSSA	2700-2706	Micyo_2_10_09_2D_Elute_25mM	DAQNNWLTQQANLSPAPK	665.994333333333	665.993666666667	0.000666666666688798	3	2.51513527607763e-17		1
OMSSA	2701-2707	Micyo_2_10_09_2D_Elute_25mM	DAQNNWLTQQANLSPAPK	998.4915	998.4905	0.000999999999976353	2	9.2969879187481e-17		1
OMSSA	2501-2506	Micyo_2_10_09_2D_Elute_30mM	DAQNNWLTQQANLSPAPK	998.4915	998.4895	0.00199999999995271	2	2.42974856497708e-16		1
OMSSA	2505-2509	Micyo_2_10_09_2D_Elute_30mM	DAQNNWLTQQANLSPAPK	665.994333333333	665.993666666667	0.000666666666688798	3	1.18557161302327e-16		1
OMSSA	2413-2419	Micyo_2_10_09_2D_Elute_40mM	DAQNNWLTQQANLSPAPK	998.4915	998.4905	0.000999999999976353	2	2.69683083270784e-15		1
OMSSA	2418-2424	Micyo_2_10_09_2D_Elute_40mM	DAQNNWLTQQANLSPAPK	665.994333333333	665.993666666667	0.000666666666688798	3	7.88344944612558e-17		1
OMSSA	2307-2318	Micyo_2_10_09_2D_Elute_50mM	DAQNNWLTQQANLSPAPK	998.4915	998.4905	0.000999999999976353	2	1.64546408937255e-13		1
OMSSA	4011	Micyo_2_10_09_2D_Elute_5mM_091003110320	DAQNNWLTQQANLSPAPK	998.4915	998.4905	0.000999999999976353	2	3.9033118673029e-12		1
OMSSA	4013-4019	Micyo_2_10_09_2D_Elute_5mM_091003110320	DAQNNWLTQQANLSPAPK	665.994333333333	665.994666666667	-0.000333333333287555	3	5.62697181454728e-12		1
OMSSA	4025	Micyo_2_10_09_2D_Elute_5mM_091003110320	DAQNNWLTQQANLSPAPK	998.4915	998.4915	0	2	3.36251401549147e-14		1
OMSSA	4097-4105	Micyo_2_10_09_2D_Elute_5mM_091003110320	DAQNNWLTQQANLSPAPK	665.994333333333	665.993666666667	0.000666666666688798	3	5.88660166904942e-16		1
OMSSA	4104-4111	Micyo_2_10_09_2D_Elute_5mM_091003110320	DAQNNWLTQQANLSPAPK	998.4915	998.4905	0.000999999999976353	2	1.90747465913934e-17		1
OMSSA	4189-4195	Micyo_2_10_09_2D_Elute_5mM_091003110320	DAQNNWLTQQANLSPAPK	665.994333333333	665.993666666667	0.000666666666688798	3	5.23212376704052e-301		1
OMSSA	4194-4202	Micyo_2_10_09_2D_Elute_5mM_091003110320	DAQNNWLTQQANLSPAPK	998.4915	998.4905	0.000999999999976353	2	2.76660927604466e-19		1
OMSSA	4681	Micyo_2_10_09_2D_load_091003095248	DAQNNWLTQQANLSPAPK	665.994333333333	665.993666666667	0.000666666666688798	3	9.56929175369844e-14		1
OMSSA	4695	Micyo_2_10_09_2D_load_091003095248	DAQNNWLTQQANLSPAPK	998.4915	998.4905	0.000999999999976353	2	3.87088868010361e-18		1
OMSSA	4703	Micyo_2_10_09_2D_load_091003095248	DAQNNWLTQQANLSPAPK	665.994333333333	665.993666666667	0.000666666666688798	3	1.38031696141295e-11		1
OMSSA	2013-2018	Micyo_2_10_09_2D_Elute_1000mM	DGAFDSIDQM+15.9949NEYLK	881.378	881.3785	-0.000499999999988177	2	3.1337576607315e-15		1
OMSSA	3323-3325	Micyo_2_10_09_2D_Elute_1000mM	DGAFDSIDQMNEYLK	873.3805	873.3805	0	2	1.12285175267833e-16		1
OMSSA	1835-1841	Micyo_2_10_09_2D_Elute_1000mM_091004011557	DGAFDSIDQM+15.9949NEYLK	881.378	881.3785	-0.000499999999988177	2	6.62325154221196e-13		1
OMSSA	3149-3155	Micyo_2_10_09_2D_Elute_1000mM_091004011557	DGAFDSIDQMNEYLK	873.3805	873.3805	0	2	3.25217995341757e-18		1
OMSSA	2298-2301	Micyo_2_10_09_2D_Elute_100mM	DGAFDSIDQM+15.9949NEYLK	881.378	881.3785	-0.000499999999988177	2	7.66779779898532e-12		1
OMSSA	2280	Micyo_2_10_09_2D_Elute_100mM_091003212339	DGAFDSIDQM+15.9949NEYLK	881.378	881.3775	0.000499999999988177	2	7.36099742661824e-11		1
OMSSA	2294	Micyo_2_10_09_2D_Elute_100mM_091003212339	DGAFDSIDQM+15.9949NEYLK	881.378	881.3785	-0.000499999999988177	2	1.88662161056316e-10		1
OMSSA	3475-3479	Micyo_2_10_09_2D_Elute_100mM_091003212339	DGAFDSIDQMNEYLK	873.3805	873.3805	0	2	2.55550556952898e-16		1
OMSSA	3279-3290	Micyo_2_10_09_2D_Elute_15mM	DGAFDSIDQM+15.9949NEYLK	881.378	881.3785	-0.000499999999988177	2	8.67429687644087e-15		1
OMSSA	3356	Micyo_2_10_09_2D_Elute_15mM_091003133905	DGAFDSIDQM+15.9949NEYLK	881.378	881.3775	0.000499999999988177	2	1.94546516503919e-11		1
OMSSA	3375	Micyo_2_10_09_2D_Elute_15mM_091003133905	DGAFDSIDQM+15.9949NEYLK	881.378	881.3775	0.000499999999988177	2	4.26895830088982e-12		1
OMSSA	2916-2921	Micyo_2_10_09_2D_Elute_20mM	DGAFDSIDQM+15.9949NEYLK	881.378	881.3775	0.000499999999988177	2	6.33569178448201e-13		1
OMSSA	2870-2877	Micyo_2_10_09_2D_Elute_20mM_091003145633	DGAFDSIDQM+15.9949NEYLK	881.378	881.3775	0.000499999999988177	2	5.18633474084663e-17		1
OMSSA	4912-4918	Micyo_2_10_09_2D_Elute_250mM	DGAFDSIDQMNEYLK	873.3805	873.3805	0	2	7.26870144528868e-19		1
OMSSA	5005	Micyo_2_10_09_2D_Elute_250mM	DGAFDSIDQMNEYLK	873.3805	873.3805	0	2	1.90533261859786e-16		1
OMSSA	4693-4697	Micyo_2_10_09_2D_Elute_250mM_091003224106	DGAFDSIDQMNEYLK	873.3805	873.3805	0	2	1.08013797512775e-17		1
OMSSA	2590-2602	Micyo_2_10_09_2D_Elute_25mM	DGAFDSIDQM+15.9949NEYLK	881.378	881.3775	0.000499999999988177	2	1.46809313252458e-13		1
OMSSA	2512-2518	Micyo_2_10_09_2D_Elute_25mM_091003161355	DGAFDSIDQM+15.9949NEYLK	881.378	881.3775	0.000499999999988177	2	2.90562119136617e-14		1
OMSSA	2397-2402	Micyo_2_10_09_2D_Elute_30mM	DGAFDSIDQM+15.9949NEYLK	881.378	881.3785	-0.000499999999988177	2	8.56740988967762e-12		1
OMSSA	2360-2365	Micyo_2_10_09_2D_Elute_30mM_091003173121	DGAFDSIDQM+15.9949NEYLK	881.378	881.3785	-0.000499999999988177	2	1.91504828881166e-12		1
OMSSA	3595	Micyo_2_10_09_2D_Elute_30mM_091003173121	DGAFDSIDQMNEYLK	873.3805	873.3825	-0.00200000000006639	2	0.00665428310439432		1
OMSSA	2325-2328	Micyo_2_10_09_2D_Elute_40mM	DGAFDSIDQM+15.9949NEYLK	881.378	881.3785	-0.000499999999988177	2	3.12038007575931e-14		1
OMSSA	2270-2273	Micyo_2_10_09_2D_Elute_40mM_091003184846	DGAFDSIDQM+15.9949NEYLK	881.378	881.3785	-0.000499999999988177	2	2.22409537494038e-09		1
OMSSA	3461-3465	Micyo_2_10_09_2D_Elute_40mM_091003184846	DGAFDSIDQMNEYLK	873.3805	873.3815	-0.000999999999976353	2	1.77005946707862e-13		1
OMSSA	3689-3694	Micyo_2_10_09_2D_Elute_500mM	DGAFDSIDQMNEYLK	873.3805	873.3805	0	2	1.22996959569876e-18		1
OMSSA	2146-2153	Micyo_2_10_09_2D_Elute_500mM_091003235831	DGAFDSIDQM+15.9949NEYLK	881.378	881.3785	-0.000499999999988177	2	1.68214047007794e-17		1
OMSSA	3467-3474	Micyo_2_10_09_2D_Elute_500mM_091003235831	DGAFDSIDQMNEYLK	873.3805	873.3805	0	2	2.89363050775946e-18		1
OMSSA	2225-2230	Micyo_2_10_09_2D_Elute_50mM	DGAFDSIDQM+15.9949NEYLK	881.378	881.3785	-0.000499999999988177	2	5.65354618980647e-09		1
OMSSA	2137-2142	Micyo_2_10_09_2D_Elute_50mM_091003200613	DGAFDSIDQM+15.9949NEYLK	881.378	881.3785	-0.000499999999988177	2	2.16706684346286e-11		1
OMSSA	3294-3301	Micyo_2_10_09_2D_Elute_50mM_091003200613	DGAFDSIDQMNEYLK	873.3805	873.3805	0	2	6.08081842089388e-15		1
OMSSA	4107	Micyo_2_10_09_2D_Elute_5mM_091003110320	DGAFDSIDQM+15.9949NEYLK	881.378	881.3785	-0.000499999999988177	2	6.04511625627141e-12		1
OMSSA	4133	Micyo_2_10_09_2D_Elute_5mM_091003110320	DGAFDSIDQM+15.9949NEYLK	881.378	881.3785	-0.000499999999988177	2	2.44072095284135e-14		1
Xtandem	10605	1-1_SDS	DGDQNMTIYKPDK	762.850000	763.735000	-0.885000	2	2.7e-08	56.6	1
Xtandem	10883	1-1_Tween	DGDQNMTIYKPDK	762.850000	763.665000	-0.815000	2	5.2e-06	51.4	1
Xtandem	10656	1-2_SDS	DGDQNMTIYKPDK	762.850000	763.255000	-0.405000	2	2.3e-06	51.5	1
Xtandem	11910	2-1_Tween	DGDQNMTIYKPDK	762.850000	763.415000	-0.565000	2	1.2e-03	38.7	1
Xtandem	11957	2-1_Tween	DGDQNMTIYKPDK	762.850000	763.435000	-0.585000	2	2.8e-03	41.9	1
Xtandem	12014	2-1_Tween	DGDQNMTIYKPDK	762.850000	763.415000	-0.565000	2	7.6e-04	36.4	1
Xtandem	12097	2-1_Tween	DGDQNMTIYKPDK	762.850000	763.155000	-0.305000	2	1.9e-03	40.5	1
Xtandem	10198	3-2_Digitonin	DGDQNMTIYKPDK	762.850000	763.685000	-0.835000	2	2.7e-05	39.8	1
Xtandem	1664-1669	Micyo_2_10_09_2D_Elute_10mM	DGDQNMTIYKPDK	762.850150	762.850000	0.000150	2	2.9e-04	41.3	1
Xtandem	1682-1688	Micyo_2_10_09_2D_Elute_10mM	DGDQNMTIYKPDK	508.900100	508.900000	0.000100	3	1.1e-03	38.1	1
OMSSA	1682-1688	Micyo_2_10_09_2D_Elute_10mM	DGDQNMTIYKPDK	508.897666666667	508.897666666667	0	3	9.0277072151188e-07		1
Xtandem	1745-1750	Micyo_2_10_09_2D_Elute_10mM	DGDQNMTIYKPDK	762.850150	762.850000	0.000150	2	1.3e-04	39.9	1
OMSSA	1762-1765	Micyo_2_10_09_2D_Elute_10mM	DGDQNMTIYKPDK	508.897666666667	508.897666666667	0	3	4.81088797941274e-08		1
Xtandem	1762-1765	Micyo_2_10_09_2D_Elute_10mM	DGDQNMTIYKPDK	508.900100	508.900000	0.000100	3	7.7e-03	35.7	1
Xtandem	1833-1838	Micyo_2_10_09_2D_Elute_10mM	DGDQNMTIYKPDK	762.850150	762.850000	0.000150	2	8.0e-07	49.7	1
Xtandem	1844-1848	Micyo_2_10_09_2D_Elute_10mM	DGDQNMTIYKPDK	508.900100	508.900000	0.000100	3	3.5e-04	41.5	1
OMSSA	1844-1848	Micyo_2_10_09_2D_Elute_10mM	DGDQNMTIYKPDK	508.897666666667	508.897666666667	0	3	1.72354943475993e-06		1
Xtandem	1921-1928	Micyo_2_10_09_2D_Elute_10mM	DGDQNMTIYKPDK	508.900100	508.900000	0.000100	3	3.0e-03	38.3	1
OMSSA	1921-1928	Micyo_2_10_09_2D_Elute_10mM	DGDQNMTIYKPDK	508.897666666667	508.897666666667	0	3	0.000768115065924303		1
OMSSA	2012-2020	Micyo_2_10_09_2D_Elute_10mM	DGDQNMTIYKPDK	508.897666666667	508.897666666667	0	3	0.00441950063582033		1
Xtandem	2026	Micyo_2_10_09_2D_Elute_10mM	DGDQNMTIYKPDK	762.850150	762.850000	0.000150	2	6.1e-03	33.0	1
Xtandem	1774	Micyo_2_10_09_2D_Elute_10mM_091003122141	DGDQNMTIYKPDK	762.850150	762.850000	0.000150	2	1.9e-03	35.6	1
OMSSA	1798-1801	Micyo_2_10_09_2D_Elute_10mM_091003122141	DGDQNMTIYKPDK	508.897666666667	508.897666666667	0	3	0.0016929646629299		1
Xtandem	1798-1801	Micyo_2_10_09_2D_Elute_10mM_091003122141	DGDQNMTIYKPDK	508.900100	508.900000	0.000100	3	1.7e-03	33.8	1
Xtandem	1874-1878	Micyo_2_10_09_2D_Elute_10mM_091003122141	DGDQNMTIYKPDK	508.900100	508.900000	0.000100	3	3.9e-03	36.9	1
OMSSA	1874-1878	Micyo_2_10_09_2D_Elute_10mM_091003122141	DGDQNMTIYKPDK	508.897666666667	508.897666666667	0	3	0.000945544750222037		1
OMSSA	1960-1964	Micyo_2_10_09_2D_Elute_10mM_091003122141	DGDQNMTIYKPDK	508.897666666667	508.897666666667	0	3	0.00431364700642852		1
Xtandem	1559-1562	Micyo_2_10_09_2D_Elute_15mM	DGDQNMTIYKPDK	508.900100	508.900000	0.000100	3	8.0e-04	35.3	1
OMSSA	1559-1562	Micyo_2_10_09_2D_Elute_15mM	DGDQNMTIYKPDK	508.897666666667	508.897666666667	0	3	0.00128475637275962		1
Xtandem	1577-1592	Micyo_2_10_09_2D_Elute_15mM	DGDQNMTIYKPDK	762.850150	762.850000	0.000150	2	8.5e-04	39.8	1
OMSSA	1577-1592	Micyo_2_10_09_2D_Elute_15mM	DGDQNMTIYKPDK	762.8465	762.8465	0	2	0.0059138181012739		1
Xtandem	1673-1676	Micyo_2_10_09_2D_Elute_15mM_091003133905	DGDQNMTIYKPDK	762.850150	762.850000	0.000150	2	4.5e-03	32.8	1
OMSSA	1342-1346	Micyo_2_10_09_2D_Elute_20mM_091003145633	DGDQNMTIYKPDK	508.897666666667	508.897666666667	0	3	0.000290652136966633		1
Xtandem	1486	Micyo_2_10_09_2D_Elute_250mM_091003224106	DGDQNMTIYKPDK	508.900100	508.900000	0.000100	3	4.0e-04	36.5	1
Xtandem	1150-1152	Micyo_2_10_09_2D_Elute_25mM	DGDQNMTIYKPDK	508.900100	508.900000	0.000100	3	2.6e-03	37.7	1
OMSSA	1150-1152	Micyo_2_10_09_2D_Elute_25mM	DGDQNMTIYKPDK	508.897666666667	508.897666666667	0	3	0.00721394571213935		1
OMSSA	4614-4619	Micyo_2_10_09_2D_Elute_5mM	DGDQNM+15.9949TIYKPDK	514.229333333333	514.228666666667	0.000666666666688798	3	0.00076748498609858		1
OMSSA	4615	Micyo_2_10_09_2D_Elute_5mM	DGDQNM+15.9949TIYKPDK	770.844	770.8435	0.000500000000101863	2	0.000326418509645488		1
OMSSA	4648	Micyo_2_10_09_2D_Elute_5mM	DGDQNM+15.9949TIYKPDK	770.844	770.8435	0.000500000000101863	2	3.31525811942864e-05		1
OMSSA	4714	Micyo_2_10_09_2D_Elute_5mM	DGDQNM+15.9949TIYKPDK	514.229333333333	514.228666666667	0.000666666666688798	3	3.05460660838058e-06		1
OMSSA	4738-4743	Micyo_2_10_09_2D_Elute_5mM	DGDQNM+15.9949TIYKPDK	770.844	770.8435	0.000500000000101863	2	0.00531587834620114		1
OMSSA	4811-4818	Micyo_2_10_09_2D_Elute_5mM	DGDQNM+15.9949TIYKPDK	514.229333333333	514.228666666667	0.000666666666688798	3	1.80615979050419e-06		1
OMSSA	4831	Micyo_2_10_09_2D_Elute_5mM	DGDQNM+15.9949TIYKPDK	770.844	770.8435	0.000500000000101863	2	0.0067624753927959		1
OMSSA	5311-5316	Micyo_2_10_09_2D_Elute_5mM	DGDQNMTIYKPDK	762.8465	762.8455	0.000999999999976353	2	0.000486945298446664		1
Xtandem	5311-5316	Micyo_2_10_09_2D_Elute_5mM	DGDQNMTIYKPDK	762.850150	762.850000	0.000150	2	3.4e-06	44.2	1
Xtandem	5323	Micyo_2_10_09_2D_Elute_5mM	DGDQNMTIYKPDK	508.900100	508.900000	0.000100	3	4.6e-04	42.4	1
OMSSA	5323	Micyo_2_10_09_2D_Elute_5mM	DGDQNMTIYKPDK	508.897666666667	508.897666666667	0	3	0.00133934004569236		1
Xtandem	5401-5407	Micyo_2_10_09_2D_Elute_5mM	DGDQNMTIYKPDK	762.850150	762.850000	0.000150	2	3.2e-05	49.6	1
OMSSA	5401-5407	Micyo_2_10_09_2D_Elute_5mM	DGDQNMTIYKPDK	762.8465	762.8465	0	2	1.41693235701298e-07		1
OMSSA	5454-5461	Micyo_2_10_09_2D_Elute_5mM	DGDQNMTIYKPDK	508.897666666667	508.897666666667	0	3	2.51400507986983e-06		1
Xtandem	5454-5461	Micyo_2_10_09_2D_Elute_5mM	DGDQNMTIYKPDK	508.900100	508.900000	0.000100	3	6.4e-04	39.2	1
Xtandem	5501-5508	Micyo_2_10_09_2D_Elute_5mM	DGDQNMTIYKPDK	762.850150	762.850000	0.000150	2	1.8e-05	51.2	1
OMSSA	5501-5508	Micyo_2_10_09_2D_Elute_5mM	DGDQNMTIYKPDK	762.8465	762.8465	0	2	1.09312545748386e-07		1
OMSSA	4378-4381	Micyo_2_10_09_2D_Elute_5mM_091003110320	DGDQNM+15.9949TIYKPDK	514.229333333333	514.229666666667	-0.000333333333401242	3	2.57215619261476e-07		1
OMSSA	4466-4473	Micyo_2_10_09_2D_Elute_5mM_091003110320	DGDQNM+15.9949TIYKPDK	514.229333333333	514.229666666667	-0.000333333333401242	3	5.53968654007867e-06		1
OMSSA	4552-4560	Micyo_2_10_09_2D_Elute_5mM_091003110320	DGDQNM+15.9949TIYKPDK	514.229333333333	514.228666666667	0.000666666666688798	3	3.07763875274771e-07		1
OMSSA	4651	Micyo_2_10_09_2D_Elute_5mM_091003110320	DGDQNM+15.9949TIYKPDK	514.229333333333	514.229666666667	-0.000333333333401242	3	0.000599865702203879		1
OMSSA	4699	Micyo_2_10_09_2D_Elute_5mM_091003110320	DGDQNM+15.9949TIYKPDK	514.229333333333	514.229666666667	-0.000333333333401242	3	6.47694281364325e-05		1
OMSSA	4769	Micyo_2_10_09_2D_Elute_5mM_091003110320	DGDQNM+15.9949TIYKPDK	514.229333333333	514.229666666667	-0.000333333333401242	3	5.33904070730887e-05		1
OMSSA	5267-5273	Micyo_2_10_09_2D_Elute_5mM_091003110320	DGDQNMTIYKPDK	508.897666666667	508.897666666667	0	3	1.24805612320714e-07		1
Xtandem	5267-5273	Micyo_2_10_09_2D_Elute_5mM_091003110320	DGDQNMTIYKPDK	508.900100	508.900000	0.000100	3	2.5e-04	40.2	1
Xtandem	5306-5313	Micyo_2_10_09_2D_Elute_5mM_091003110320	DGDQNMTIYKPDK	762.850150	762.850000	0.000150	2	3.6e-05	44.2	1
OMSSA	5306-5313	Micyo_2_10_09_2D_Elute_5mM_091003110320	DGDQNMTIYKPDK	762.8465	762.8455	0.000999999999976353	2	0.000539835745591704		1
Xtandem	5357-5364	Micyo_2_10_09_2D_Elute_5mM_091003110320	DGDQNMTIYKPDK	508.900100	508.900000	0.000100	3	5.0e-05	41.4	1
OMSSA	5357-5364	Micyo_2_10_09_2D_Elute_5mM_091003110320	DGDQNMTIYKPDK	508.897666666667	508.897666666667	0	3	1.00199378598304e-08		1
OMSSA	5400-5406	Micyo_2_10_09_2D_Elute_5mM_091003110320	DGDQNMTIYKPDK	762.8465	762.8465	0	2	5.86436829355403e-08		1
Xtandem	5400-5406	Micyo_2_10_09_2D_Elute_5mM_091003110320	DGDQNMTIYKPDK	762.850150	762.850000	0.000150	2	4.4e-06	53.6	1
Xtandem	5450-5457	Micyo_2_10_09_2D_Elute_5mM_091003110320	DGDQNMTIYKPDK	508.900100	508.900000	0.000100	3	1.2e-03	39.9	1
OMSSA	5450-5457	Micyo_2_10_09_2D_Elute_5mM_091003110320	DGDQNMTIYKPDK	508.897666666667	508.897666666667	0	3	2.083076585013e-05		1
Xtandem	5489-5497	Micyo_2_10_09_2D_Elute_5mM_091003110320	DGDQNMTIYKPDK	762.850150	762.850000	0.000150	2	2.5e-06	54.4	1
OMSSA	5489-5497	Micyo_2_10_09_2D_Elute_5mM_091003110320	DGDQNMTIYKPDK	762.8465	762.8465	0	2	1.66570869157921e-06		1
Xtandem	30783	2-1_Pellet	DIISYVDETEAATSTITK	978.982500	979.415000	-0.432500	2	8.5e-07	51.7	1
Xtandem	30043	4_Pellet	DIISYVDETEAATSTITK	978.982500	979.585000	-0.602500	2	3.2e-05	41.7	1
OMSSA	3904-3911	Micyo_2_10_09_2D_Elute_1000mM	DIISYVDETEAATSTITK	978.9795	978.9785	0.000999999999976353	2	4.18230457864225e-18		1
Xtandem	3904-3911	Micyo_2_10_09_2D_Elute_1000mM	DIISYVDETEAATSTITK	978.982600	978.985000	-0.002400	2	3.9e-13	77.7	1
OMSSA	3914-3918	Micyo_2_10_09_2D_Elute_1000mM	DIISYVDETEAATSTITK	652.986333333333	652.986666666667	-0.000333333333287555	3	7.78446555597911e-14		1
Xtandem	3914-3918	Micyo_2_10_09_2D_Elute_1000mM	DIISYVDETEAATSTITK	652.988400	652.990000	-0.001600	3	1.9e-08	65.7	1
Xtandem	3993	Micyo_2_10_09_2D_Elute_1000mM	DIISYVDETEAATSTITK	978.982600	978.985000	-0.002400	2	2.2e-11	65.6	1
OMSSA	3993	Micyo_2_10_09_2D_Elute_1000mM	DIISYVDETEAATSTITK	978.9795	978.9795	0	2	8.04785856128197e-10		1
Xtandem	3736-3743	Micyo_2_10_09_2D_Elute_1000mM_091004011557	DIISYVDETEAATSTITK	978.982600	978.985000	-0.002400	2	1.0e-15	95.8	1
OMSSA	3736-3743	Micyo_2_10_09_2D_Elute_1000mM_091004011557	DIISYVDETEAATSTITK	978.9795	978.9785	0.000999999999976353	2	0		1
Xtandem	3747-3750	Micyo_2_10_09_2D_Elute_1000mM_091004011557	DIISYVDETEAATSTITK	652.988400	652.990000	-0.001600	3	3.6e-10	74.5	1
OMSSA	3747-3750	Micyo_2_10_09_2D_Elute_1000mM_091004011557	DIISYVDETEAATSTITK	652.986333333333	652.985666666667	0.000666666666688798	3	3.27694980485325e-15		1
Xtandem	3948-3951	Micyo_2_10_09_2D_Elute_100mM_091003212339	DIISYVDETEAATSTITK	978.982600	978.985000	-0.002400	2	2.7e-15	83.8	1
OMSSA	3948-3951	Micyo_2_10_09_2D_Elute_100mM_091003212339	DIISYVDETEAATSTITK	978.9795	978.9795	0	2	2.94284247637431e-12		1
Xtandem	3958-3964	Micyo_2_10_09_2D_Elute_100mM_091003212339	DIISYVDETEAATSTITK	652.988400	652.986667	0.001733	3	7.3e-06	59.6	1
OMSSA	3958-3964	Micyo_2_10_09_2D_Elute_100mM_091003212339	DIISYVDETEAATSTITK	652.986333333333	652.985666666667	0.000666666666688798	3	2.29003734003209e-09		1
OMSSA	5515-5521	Micyo_2_10_09_2D_Elute_250mM	DIISYVDETEAATSTITK	978.9795	978.9785	0.000999999999976353	2	3.91378235876413e-19		1
Xtandem	5515-5521	Micyo_2_10_09_2D_Elute_250mM	DIISYVDETEAATSTITK	978.982600	978.985000	-0.002400	2	1.0e-15	91.1	1
Xtandem	5554-5561	Micyo_2_10_09_2D_Elute_250mM	DIISYVDETEAATSTITK	652.988400	652.986667	0.001733	3	5.7e-09	72.9	1
OMSSA	5554-5561	Micyo_2_10_09_2D_Elute_250mM	DIISYVDETEAATSTITK	652.986333333333	652.985666666667	0.000666666666688798	3	7.11725710396813e-15		1
OMSSA	5603-5611	Micyo_2_10_09_2D_Elute_250mM	DIISYVDETEAATSTITK	978.9795	978.9795	0	2	4.82263259456063e-16		1
Xtandem	5603-5611	Micyo_2_10_09_2D_Elute_250mM	DIISYVDETEAATSTITK	978.982600	978.985000	-0.002400	2	1.0e-15	91.6	1
Xtandem	5301-5308	Micyo_2_10_09_2D_Elute_250mM_091003224106	DIISYVDETEAATSTITK	978.982600	978.980000	0.002600	2	1.0e-15	95.8	1
OMSSA	5301-5308	Micyo_2_10_09_2D_Elute_250mM_091003224106	DIISYVDETEAATSTITK	978.9795	978.9785	0.000999999999976353	2	1.24737305968049e-19		1
Xtandem	5350-5357	Micyo_2_10_09_2D_Elute_250mM_091003224106	DIISYVDETEAATSTITK	652.988400	652.990000	-0.001600	3	7.1e-08	69.0	1
OMSSA	5350-5357	Micyo_2_10_09_2D_Elute_250mM_091003224106	DIISYVDETEAATSTITK	652.986333333333	652.985666666667	0.000666666666688798	3	5.27349755267702e-16		1
Xtandem	5392-5402	Micyo_2_10_09_2D_Elute_250mM_091003224106	DIISYVDETEAATSTITK	978.982600	978.985000	-0.002400	2	1.0e-15	82.0	1
OMSSA	5392-5402	Micyo_2_10_09_2D_Elute_250mM_091003224106	DIISYVDETEAATSTITK	978.9795	978.9795	0	2	2.7481794318839e-16		1
OMSSA	4314	Micyo_2_10_09_2D_Elute_25mM_091003161355	DIISYVDETEAATSTITK	978.9795	978.9785	0.000999999999976353	2	1.18076557329113e-11		1
Xtandem	4314	Micyo_2_10_09_2D_Elute_25mM_091003161355	DIISYVDETEAATSTITK	978.982600	978.985000	-0.002400	2	2.2e-08	55.0	1
OMSSA	4106-4111	Micyo_2_10_09_2D_Elute_30mM_091003173121	DIISYVDETEAATSTITK	978.9795	978.9785	0.000999999999976353	2	2.47476479742609e-14		1
Xtandem	4106-4111	Micyo_2_10_09_2D_Elute_30mM_091003173121	DIISYVDETEAATSTITK	978.982600	978.985000	-0.002400	2	5.2e-14	73.8	1
OMSSA	3947-3949	Micyo_2_10_09_2D_Elute_40mM_091003184846	DIISYVDETEAATSTITK	978.9795	978.9785	0.000999999999976353	2	2.55417965855943e-15		1
Xtandem	3947-3949	Micyo_2_10_09_2D_Elute_40mM_091003184846	DIISYVDETEAATSTITK	978.982600	978.985000	-0.002400	2	1.1e-14	82.0	1
OMSSA	3953	Micyo_2_10_09_2D_Elute_40mM_091003184846	DIISYVDETEAATSTITK	652.986333333333	652.985666666667	0.000666666666688798	3	0.00966208043752356		1
OMSSA	4269-4273	Micyo_2_10_09_2D_Elute_500mM	DIISYVDETEAATSTITK	978.9795	978.9795	0	2	8.66845695337627e-18		1
Xtandem	4269-4273	Micyo_2_10_09_2D_Elute_500mM	DIISYVDETEAATSTITK	978.982600	978.985000	-0.002400	2	1.0e-15	91.2	1
Xtandem	4281-4286	Micyo_2_10_09_2D_Elute_500mM	DIISYVDETEAATSTITK	652.988400	652.990000	-0.001600	3	1.1e-07	66.8	1
OMSSA	4281-4286	Micyo_2_10_09_2D_Elute_500mM	DIISYVDETEAATSTITK	652.986333333333	652.986666666667	-0.000333333333287555	3	1.13746774873491e-13		1
Xtandem	4352	Micyo_2_10_09_2D_Elute_500mM	DIISYVDETEAATSTITK	978.982600	978.985000	-0.002400	2	5.0e-14	81.4	1
OMSSA	4352	Micyo_2_10_09_2D_Elute_500mM	DIISYVDETEAATSTITK	978.9795	978.9785	0.000999999999976353	2	5.76399384458254e-17		1
Xtandem	4069-4075	Micyo_2_10_09_2D_Elute_500mM_091003235831	DIISYVDETEAATSTITK	978.982600	978.985000	-0.002400	2	1.0e-15	82.1	1
OMSSA	4069-4075	Micyo_2_10_09_2D_Elute_500mM_091003235831	DIISYVDETEAATSTITK	978.9795	978.9785	0.000999999999976353	2	6.10666084653475e-17		1
Xtandem	4080-4083	Micyo_2_10_09_2D_Elute_500mM_091003235831	DIISYVDETEAATSTITK	652.988400	652.990000	-0.001600	3	5.4e-08	65.9	1
OMSSA	4080-4083	Micyo_2_10_09_2D_Elute_500mM_091003235831	DIISYVDETEAATSTITK	652.986333333333	652.986666666667	-0.000333333333287555	3	1.43560108485188e-16		1
OMSSA	4161	Micyo_2_10_09_2D_Elute_500mM_091003235831	DIISYVDETEAATSTITK	978.9795	978.9805	-0.000999999999976353	2	4.22550797956323e-18		1
Xtandem	4161	Micyo_2_10_09_2D_Elute_500mM_091003235831	DIISYVDETEAATSTITK	978.982600	978.985000	-0.002400	2	7.6e-14	82.0	1
OMSSA	3777-3780	Micyo_2_10_09_2D_Elute_50mM_091003200613	DIISYVDETEAATSTITK	978.9795	978.9785	0.000999999999976353	2	1.45746476854399e-12		1
Xtandem	3777-3780	Micyo_2_10_09_2D_Elute_50mM_091003200613	DIISYVDETEAATSTITK	978.982600	978.985000	-0.002400	2	4.2e-09	62.9	1
Xtandem	3796-3802	Micyo_2_10_09_2D_Elute_50mM_091003200613	DIISYVDETEAATSTITK	652.988400	652.986667	0.001733	3	7.0e-09	65.5	1
OMSSA	3796-3802	Micyo_2_10_09_2D_Elute_50mM_091003200613	DIISYVDETEAATSTITK	652.986333333333	652.985666666667	0.000666666666688798	3	6.74547093039342e-11		1
OMSSA	6580-6586	Micyo_2_10_09_2D_load_091003095248	DIISYVDETEAATSTITK	978.9795	978.9795	0	2	9.11083061091175e-16		1
Xtandem	6580-6586	Micyo_2_10_09_2D_load_091003095248	DIISYVDETEAATSTITK	978.982600	978.985000	-0.002400	2	1.5e-13	73.4	1
OMSSA	2643-2649	Micyo_2_10_09_2D_Elute_100mM	DWYVSFDNEK	651.778	651.7785	-0.000499999999988177	2	4.91139070502647e-06		1
OMSSA	3423-3429	Micyo_2_10_09_2D_Elute_20mM_091003145633	DWYVSFDNEK	651.778	651.7785	-0.000499999999988177	2	2.7991364623289e-05		1
OMSSA	3035-3040	Micyo_2_10_09_2D_Elute_25mM_091003161355	DWYVSFDNEK	651.778	651.7785	-0.000499999999988177	2	8.23548627975693e-06		1
OMSSA	2933-2939	Micyo_2_10_09_2D_Elute_30mM	DWYVSFDNEK	651.778	651.7785	-0.000499999999988177	2	0.00122710048934455		1
OMSSA	2788	Micyo_2_10_09_2D_Elute_30mM_091003173121	DWYVSFDNEK	651.778	651.7785	-0.000499999999988177	2	0.00627453426634749		1
OMSSA	2754-2761	Micyo_2_10_09_2D_Elute_40mM	DWYVSFDNEK	651.778	651.7785	-0.000499999999988177	2	6.88562049823849e-07		1
OMSSA	2843	Micyo_2_10_09_2D_Elute_40mM	DWYVSFDNEK	651.778	651.7775	0.000499999999988177	2	0.00278285413001941		1
OMSSA	2700-2708	Micyo_2_10_09_2D_Elute_40mM_091003184846	DWYVSFDNEK	651.778	651.7775	0.000499999999988177	2	4.61637548325486e-05		1
OMSSA	2590-2594	Micyo_2_10_09_2D_Elute_50mM	DWYVSFDNEK	651.778	651.7785	-0.000499999999988177	2	0.000117708276240389		1
OMSSA	2669-2677	Micyo_2_10_09_2D_Elute_50mM	DWYVSFDNEK	651.778	651.7785	-0.000499999999988177	2	0.00138497020824294		1
OMSSA	2575	Micyo_2_10_09_2D_Elute_50mM_091003200613	DWYVSFDNEK	651.778	651.7785	-0.000499999999988177	2	0.00132541579073501		1
Xtandem	27834	1-1_Tween	EDGAFDSIDQMNEYLK	937.906000	938.365000	-0.459000	2	1.3e-07	78.8	1
Xtandem	27932	1-1_Tween	EDGAFDSIDQMNEYLK	937.906000	938.045000	-0.139000	2	4.1e-08	62.6	1
OMSSA	27932	1-1_Tween	EDGAFDSIDQMNEYLK	937.902	938.0425	-0.140499999999975	2	6.20323677024183e-09		1
Xtandem	27161	1-2_SDS	EDGAFDSIDQMNEYLK	937.906000	938.405000	-0.499000	2	3.9e-05	45.1	1
Xtandem	27486	4_Tween	EDGAFDSIDQMNEYLK	937.906000	937.975000	-0.069000	2	2.0e-10	86.2	1
OMSSA	27486	4_Tween	EDGAFDSIDQMNEYLK	937.902	937.9725	-0.0704999999999245	2	1.28583466861843e-12		1
OMSSA	1987-1990	Micyo_2_10_09_2D_Elute_1000mM	EDGAFDSIDQM+15.9949NEYLK	945.8995	945.8995	0	2	1.14420552446245e-09		1
Xtandem	3269-3276	Micyo_2_10_09_2D_Elute_1000mM	EDGAFDSIDQMNEYLK	937.905850	937.905000	0.000850	2	9.9e-10	65.6	1
OMSSA	3269-3276	Micyo_2_10_09_2D_Elute_1000mM	EDGAFDSIDQMNEYLK	937.902	937.9025	-0.000499999999988177	2	1.11366232077935e-16		1
Xtandem	3298	Micyo_2_10_09_2D_Elute_1000mM	EDGAFDSIDQMNEYLK	625.603900	625.603333	0.000567	3	3.6e-03	39.4	1
OMSSA	3298	Micyo_2_10_09_2D_Elute_1000mM	EDGAFDSIDQMNEYLK	625.601333333333	625.600666666667	0.000666666666802485	3	1.08763075038244e-06		1
Xtandem	3365	Micyo_2_10_09_2D_Elute_1000mM	EDGAFDSIDQMNEYLK	937.905850	937.905000	0.000850	2	8.4e-07	51.2	1
OMSSA	3365	Micyo_2_10_09_2D_Elute_1000mM	EDGAFDSIDQMNEYLK	937.902	937.9025	-0.000499999999988177	2	5.65528369394608e-09		1
OMSSA	1818-1823	Micyo_2_10_09_2D_Elute_1000mM_091004011557	EDGAFDSIDQM+15.9949NEYLK	945.8995	945.8985	0.000999999999976353	2	1.13378709249137e-10		1
Xtandem	3093-3099	Micyo_2_10_09_2D_Elute_1000mM_091004011557	EDGAFDSIDQMNEYLK	937.905850	937.905000	0.000850	2	8.3e-10	72.9	1
OMSSA	3093-3099	Micyo_2_10_09_2D_Elute_1000mM_091004011557	EDGAFDSIDQMNEYLK	937.902	937.9015	0.000499999999988177	2	9.12033779849538e-16		1
OMSSA	2286-2291	Micyo_2_10_09_2D_Elute_100mM	EDGAFDSIDQM+15.9949NEYLK	945.8995	945.8995	0	2	7.29764598854287e-08		1
OMSSA	2263-2271	Micyo_2_10_09_2D_Elute_100mM_091003212339	EDGAFDSIDQM+15.9949NEYLK	945.8995	945.8995	0	2	4.70639617028297e-09		1
Xtandem	3435-3442	Micyo_2_10_09_2D_Elute_100mM_091003212339	EDGAFDSIDQMNEYLK	937.905850	937.905000	0.000850	2	9.2e-06	51.9	1
OMSSA	3435-3442	Micyo_2_10_09_2D_Elute_100mM_091003212339	EDGAFDSIDQMNEYLK	937.902	937.9035	-0.00149999999996453	2	1.91911147620039e-11		1
OMSSA	3450-3458	Micyo_2_10_09_2D_Elute_10mM	EDGAFDSIDQM+15.9949NEYLK	945.8995	945.8985	0.000999999999976353	2	3.48463094130182e-06		1
OMSSA	3569-3580	Micyo_2_10_09_2D_Elute_10mM_091003122141	EDGAFDSIDQM+15.9949NEYLK	945.8995	945.8995	0	2	8.73811913297556e-09		1
OMSSA	3309-3315	Micyo_2_10_09_2D_Elute_15mM	EDGAFDSIDQM+15.9949NEYLK	945.8995	945.8995	0	2	9.31592963893557e-08		1
OMSSA	3394-3401	Micyo_2_10_09_2D_Elute_15mM_091003133905	EDGAFDSIDQM+15.9949NEYLK	945.8995	945.8995	0	2	1.2829743762577e-11		1
OMSSA	2928-2935	Micyo_2_10_09_2D_Elute_20mM	EDGAFDSIDQM+15.9949NEYLK	945.8995	945.8995	0	2	9.8080796764028e-08		1
OMSSA	2872	Micyo_2_10_09_2D_Elute_20mM_091003145633	EDGAFDSIDQM+15.9949NEYLK	945.8995	945.8985	0.000999999999976353	2	9.71424281966535e-10		1
OMSSA	2892	Micyo_2_10_09_2D_Elute_20mM_091003145633	EDGAFDSIDQM+15.9949NEYLK	945.8995	945.8985	0.000999999999976353	2	2.97171178010335e-06		1
Xtandem	4554	Micyo_2_10_09_2D_Elute_20mM_091003145633	E-18.0106DGAFDSIDQMNEYLK	928.900550	928.900000	0.000550	2	7.8e-07	52.7	1
OMSSA	3510-3518	Micyo_2_10_09_2D_Elute_250mM	EDGAFDSIDQM+15.9949NEYLK	945.8995	945.8995	0	2	4.70140534511243e-09		1
OMSSA	4859	Micyo_2_10_09_2D_Elute_250mM	EDGAFDSIDQMNEYLK	937.902	937.9025	-0.000499999999988177	2	5.96189777932643e-16		1
Xtandem	4859	Micyo_2_10_09_2D_Elute_250mM	EDGAFDSIDQMNEYLK	937.905850	937.905000	0.000850	2	5.8e-10	68.8	1
OMSSA	4886-4892	Micyo_2_10_09_2D_Elute_250mM	EDGAFDSIDQMNEYLK	625.601333333333	625.601666666667	-0.000333333333287555	3	3.92493522071109e-15		1
Xtandem	4886-4892	Micyo_2_10_09_2D_Elute_250mM	EDGAFDSIDQMNEYLK	625.603900	625.603333	0.000567	3	4.0e-06	56.3	1
OMSSA	4946-4953	Micyo_2_10_09_2D_Elute_250mM	EDGAFDSIDQMNEYLK	937.902	937.9025	-0.000499999999988177	2	1.95777137305475e-16		1
Xtandem	4946-4953	Micyo_2_10_09_2D_Elute_250mM	EDGAFDSIDQMNEYLK	937.905850	937.905000	0.000850	2	5.7e-09	64.4	1
Xtandem	5441-5446	Micyo_2_10_09_2D_Elute_250mM	E-18.0106DGAFDSIDQMNEYLK	928.900550	928.900000	0.000550	2	8.5e-08	56.3	1
OMSSA	3292-3299	Micyo_2_10_09_2D_Elute_250mM_091003224106	EDGAFDSIDQM+15.9949NEYLK	945.8995	945.8995	0	2	1.7102689417597e-09		1
Xtandem	4641-4648	Micyo_2_10_09_2D_Elute_250mM_091003224106	EDGAFDSIDQMNEYLK	937.905850	937.905000	0.000850	2	4.0e-05	55.1	1
OMSSA	4641-4648	Micyo_2_10_09_2D_Elute_250mM_091003224106	EDGAFDSIDQMNEYLK	937.902	937.9015	0.000499999999988177	2	3.14130353776254e-15		1
Xtandem	4672	Micyo_2_10_09_2D_Elute_250mM_091003224106	EDGAFDSIDQMNEYLK	625.603900	625.603333	0.000567	3	3.2e-08	56.5	1
OMSSA	4672	Micyo_2_10_09_2D_Elute_250mM_091003224106	EDGAFDSIDQMNEYLK	625.601333333333	625.601666666667	-0.000333333333287555	3	2.62240022092437e-13		1
OMSSA	4734-4742	Micyo_2_10_09_2D_Elute_250mM_091003224106	EDGAFDSIDQMNEYLK	937.902	937.9015	0.000499999999988177	2	6.26088032130252e-16		1
Xtandem	4734-4742	Micyo_2_10_09_2D_Elute_250mM_091003224106	EDGAFDSIDQMNEYLK	937.905850	937.905000	0.000850	2	4.3e-09	68.5	1
OMSSA	2589-2594	Micyo_2_10_09_2D_Elute_25mM	EDGAFDSIDQM+15.9949NEYLK	945.8995	945.8985	0.000999999999976353	2	3.92148591284984e-06		1
OMSSA	2508-2511	Micyo_2_10_09_2D_Elute_25mM_091003161355	EDGAFDSIDQM+15.9949NEYLK	945.8995	945.8985	0.000999999999976353	2	4.3211872759334e-10		1
Xtandem	4106-4113	Micyo_2_10_09_2D_Elute_25mM_091003161355	E-18.0106DGAFDSIDQMNEYLK	928.900550	928.900000	0.000550	2	4.9e-08	56.9	1
OMSSA	2394-2399	Micyo_2_10_09_2D_Elute_30mM	EDGAFDSIDQM+15.9949NEYLK	945.8995	945.8995	0	2	1.20562586959373e-07		1
OMSSA	2358-2364	Micyo_2_10_09_2D_Elute_30mM_091003173121	EDGAFDSIDQM+15.9949NEYLK	945.8995	945.8985	0.000999999999976353	2	1.04794502455733e-08		1
Xtandem	3933-3944	Micyo_2_10_09_2D_Elute_30mM_091003173121	E-18.0106DGAFDSIDQMNEYLK	928.900550	928.900000	0.000550	2	3.8e-06	60.7	1
OMSSA	2315-2319	Micyo_2_10_09_2D_Elute_40mM	EDGAFDSIDQM+15.9949NEYLK	945.8995	945.8985	0.000999999999976353	2	1.04430430904002e-08		1
OMSSA	2254-2259	Micyo_2_10_09_2D_Elute_40mM_091003184846	EDGAFDSIDQM+15.9949NEYLK	945.8995	945.8995	0	2	1.76318840474908e-07		1
OMSSA	3435	Micyo_2_10_09_2D_Elute_40mM_091003184846	EDGAFDSIDQMNEYLK	937.902	937.9015	0.000499999999988177	2	0.00028786508262224		1
OMSSA	2318-2325	Micyo_2_10_09_2D_Elute_500mM	EDGAFDSIDQM+15.9949NEYLK	945.8995	945.8995	0	2	1.74598753747751e-09		1
Xtandem	3633-3639	Micyo_2_10_09_2D_Elute_500mM	EDGAFDSIDQMNEYLK	937.905850	937.905000	0.000850	2	1.6e-11	68.6	1
OMSSA	3633-3639	Micyo_2_10_09_2D_Elute_500mM	EDGAFDSIDQMNEYLK	937.902	937.9015	0.000499999999988177	2	4.77183044329579e-16		1
OMSSA	3660-3668	Micyo_2_10_09_2D_Elute_500mM	EDGAFDSIDQMNEYLK	625.601333333333	625.601666666667	-0.000333333333287555	3	1.67762027929703e-12		1
Xtandem	3660-3668	Micyo_2_10_09_2D_Elute_500mM	EDGAFDSIDQMNEYLK	625.603900	625.603333	0.000567	3	4.7e-07	59.2	1
Xtandem	3723-3734	Micyo_2_10_09_2D_Elute_500mM	EDGAFDSIDQMNEYLK	937.905850	937.905000	0.000850	2	3.6e-08	60.8	1
OMSSA	3723-3734	Micyo_2_10_09_2D_Elute_500mM	EDGAFDSIDQMNEYLK	937.902	937.9015	0.000499999999988177	2	2.34354721773487e-14		1
Xtandem	4192-4200	Micyo_2_10_09_2D_Elute_500mM	E-18.0106DGAFDSIDQMNEYLK	928.900550	928.900000	0.000550	2	2.4e-07	60.3	1
OMSSA	2108-2113	Micyo_2_10_09_2D_Elute_500mM_091003235831	EDGAFDSIDQM+15.9949NEYLK	945.8995	945.8995	0	2	1.29535071464234e-09		1
OMSSA	3413-3418	Micyo_2_10_09_2D_Elute_500mM_091003235831	EDGAFDSIDQMNEYLK	937.902	937.9025	-0.000499999999988177	2	3.31209359744009e-14		1
Xtandem	3413-3418	Micyo_2_10_09_2D_Elute_500mM_091003235831	EDGAFDSIDQMNEYLK	937.905850	937.905000	0.000850	2	5.5e-06	61.1	1
OMSSA	3448-3454	Micyo_2_10_09_2D_Elute_500mM_091003235831	EDGAFDSIDQMNEYLK	625.601333333333	625.601666666667	-0.000333333333287555	3	7.53829328304131e-16		1
Xtandem	3448-3454	Micyo_2_10_09_2D_Elute_500mM_091003235831	EDGAFDSIDQMNEYLK	625.603900	625.603333	0.000567	3	8.6e-06	63.3	1
OMSSA	3505	Micyo_2_10_09_2D_Elute_500mM_091003235831	EDGAFDSIDQMNEYLK	937.902	937.9015	0.000499999999988177	2	1.09010754084191e-14		1
Xtandem	3505	Micyo_2_10_09_2D_Elute_500mM_091003235831	EDGAFDSIDQMNEYLK	937.905850	937.905000	0.000850	2	1.2e-06	53.6	1
OMSSA	2215-2218	Micyo_2_10_09_2D_Elute_50mM	EDGAFDSIDQM+15.9949NEYLK	945.8995	945.8985	0.000999999999976353	2	5.85892468232773e-08		1
OMSSA	2125-2131	Micyo_2_10_09_2D_Elute_50mM_091003200613	EDGAFDSIDQM+15.9949NEYLK	945.8995	945.8985	0.000999999999976353	2	2.48253545582236e-08		1
Xtandem	3268-3275	Micyo_2_10_09_2D_Elute_50mM_091003200613	EDGAFDSIDQMNEYLK	937.905850	937.905000	0.000850	2	5.4e-05	42.3	1
OMSSA	3268-3275	Micyo_2_10_09_2D_Elute_50mM_091003200613	EDGAFDSIDQMNEYLK	937.902	937.9015	0.000499999999988177	2	2.90976304547034e-09		1
Xtandem	3681-3684	Micyo_2_10_09_2D_Elute_50mM_091003200613	E-18.0106DGAFDSIDQMNEYLK	928.900550	928.900000	0.000550	2	3.3e-08	52.2	1
OMSSA	4234	Micyo_2_10_09_2D_Elute_5mM_091003110320	EDGAFDSIDQM+15.9949NEYLK	945.8995	945.8985	0.000999999999976353	2	3.3427313042434e-08		1
OMSSA	4257	Micyo_2_10_09_2D_Elute_5mM_091003110320	EDGAFDSIDQM+15.9949NEYLK	945.8995	945.8995	0	2	6.86976452200711e-09		1
OMSSA	4343-4349	Micyo_2_10_09_2D_Elute_5mM_091003110320	EDGAFDSIDQM+15.9949NEYLK	945.8995	945.8985	0.000999999999976353	2	5.91738992544689e-11		1
OMSSA	2200	Micyo_2_10_09_2D_Elute_250mM	FIKDGDQNMTIYKPDK	478.985	478.98475	0.000249999999994088	4	0.00674720237552341		1
OMSSA	2204-2215	Micyo_2_10_09_2D_Elute_250mM	FIKDGDQNMTIYKPDK	638.313333333333	638.313666666667	-0.000333333333287555	3	4.02018951021012e-09		1
OMSSA	2072-2077	Micyo_2_10_09_2D_Elute_250mM_091003224106	FIKDGDQNMTIYKPDK	478.985	478.98475	0.000249999999994088	4	0.00117757989531408		1
OMSSA	2073-2078	Micyo_2_10_09_2D_Elute_250mM_091003224106	FIKDGDQNMTIYKPDK	638.313333333333	638.313666666667	-0.000333333333287555	3	2.98160617801132e-13		1
OMSSA	1291-1296	Micyo_2_10_09_2D_load_091002172423	FVTGQDYNDK	593.765	593.7645	0.000499999999988177	2	1.89909860733496e-09		1
OMSSA	1535-1539	Micyo_2_10_09_2D_load_091003095248	FVTGQDYNDK	593.765	593.7645	0.000499999999988177	2	5.40016230199951e-10		1
OMSSA	4299-4308	Micyo_2_10_09_2D_Elute_1000mM	GELQGLSLAAGLLGK	713.909	713.9095	-0.000499999999988177	2	3.58645378915141e-16		1
OMSSA	4158-4161	Micyo_2_10_09_2D_Elute_1000mM_091004011557	GELQGLSLAAGLLGK	713.909	713.9095	-0.000499999999988177	2	1.57362155902342e-16		1
OMSSA	4175-4182	Micyo_2_10_09_2D_Elute_1000mM_091004011557	GELQGLSLAAGLLGK	476.272666666667	476.272666666667	0	3	7.38640072469631e-17		1
OMSSA	4240-4246	Micyo_2_10_09_2D_Elute_1000mM_091004011557	GELQGLSLAAGLLGK	713.909	713.9095	-0.000499999999988177	2	6.60036626895764e-17		1
OMSSA	4273-4276	Micyo_2_10_09_2D_Elute_100mM_091003212339	GELQGLSLAAGLLGK	713.909	713.9105	-0.00149999999996453	2	9.02959672558239e-13		1
OMSSA	5976-5983	Micyo_2_10_09_2D_Elute_15mM_091003133905	GELQGLSLAAGLLGK	713.909	713.9095	-0.000499999999988177	2	3.75312466057536e-09		1
OMSSA	5291-5298	Micyo_2_10_09_2D_Elute_20mM_091003145633	GELQGLSLAAGLLGK	713.909	713.9095	-0.000499999999988177	2	2.6418910469138e-09		1
OMSSA	5778-5784	Micyo_2_10_09_2D_Elute_250mM_091003224106	GELQGLSLAAGLLGK	713.909	713.9095	-0.000499999999988177	2	2.63626687515709e-16		1
OMSSA	5800-5805	Micyo_2_10_09_2D_Elute_250mM_091003224106	GELQGLSLAAGLLGK	476.272666666667	476.273666666667	-0.000999999999976353	3	8.44003880826787e-15		1
OMSSA	5868-5876	Micyo_2_10_09_2D_Elute_250mM_091003224106	GELQGLSLAAGLLGK	713.909	713.9095	-0.000499999999988177	2	5.25994847863046e-15		1
OMSSA	4738-4743	Micyo_2_10_09_2D_Elute_25mM_091003161355	GELQGLSLAAGLLGK	713.909	713.9105	-0.00149999999996453	2	3.7073916069451e-09		1
OMSSA	4471-4478	Micyo_2_10_09_2D_Elute_30mM_091003173121	GELQGLSLAAGLLGK	713.909	713.9095	-0.000499999999988177	2	6.31869395013638e-12		1
OMSSA	4306-4308	Micyo_2_10_09_2D_Elute_40mM_091003184846	GELQGLSLAAGLLGK	713.909	713.9105	-0.00149999999996453	2	2.24196445855309e-11		1
OMSSA	4699-4707	Micyo_2_10_09_2D_Elute_500mM	GELQGLSLAAGLLGK	713.909	713.9095	-0.000499999999988177	2	2.44505884405411e-11		1
OMSSA	4511-4517	Micyo_2_10_09_2D_Elute_500mM_091003235831	GELQGLSLAAGLLGK	713.909	713.9095	-0.000499999999988177	2	1.77229945952912e-16		1
OMSSA	4532-4539	Micyo_2_10_09_2D_Elute_500mM_091003235831	GELQGLSLAAGLLGK	476.272666666667	476.273666666667	-0.000999999999976353	3	1.15625830082365e-15		1
OMSSA	4601-4610	Micyo_2_10_09_2D_Elute_500mM_091003235831	GELQGLSLAAGLLGK	713.909	713.9095	-0.000499999999988177	2	3.01812583660984e-13		1
OMSSA	4120-4124	Micyo_2_10_09_2D_Elute_50mM_091003200613	GELQGLSLAAGLLGK	713.909	713.9095	-0.000499999999988177	2	1.53018849480436e-11		1
OMSSA	6878-6881	Micyo_2_10_09_2D_load_091003095248	GELQGLSLAAGLLGK	713.909	713.9095	-0.000499999999988177	2	1.73084845026454e-05		1
Xtandem	25741	1-1_Tween	GFIIAPENGSGVGTAVNTIADK	1066.051500	1066.615000	-0.563500	2	9.7e-07	60.5	1
Xtandem	26248	2-1_Tween	GFIIAPENGSGVGTAVNTIADK	1066.051500	1066.535000	-0.483500	2	2.9e-08	68.8	1
Xtandem	27867	2-1_Tween	GFIIAPENGSGVGTAVNTIADK	1066.051500	1066.895000	-0.843500	2	3.1e-03	43.9	1
Xtandem	24875	2-2_SDS	GFIIAPENGSGVGTAVNTIADK	1066.051500	1066.075000	-0.023500	2	4.3e-11	87.4	1
Xtandem	25247	2-2_Tween	GFIIAPENGSGVGTAVNTIADK	1066.051500	1066.545000	-0.493500	2	5.1e-09	77.1	1
Xtandem	26845	2-2_Tween	GFIIAPENGSGVGTAVNTIADK	1066.051500	1066.495000	-0.443500	2	6.4e-03	35.6	1
Xtandem	29786	3-2_Digitonin	GFIIAPENGS+79.9663GVGTAVNT+79.9663IADK	1146.018000	1147.115000	-1.097000	2	1.0e-03	32.0	1
Xtandem	26163	3-2_Tween	GFIIAPENGSGVGTAVNTIADK	1066.051500	1065.855000	0.196500	2	5.6e-05	43.3	1
Xtandem	26018	4_Tween	GFIIAPENGSGVGTAVNTIADK	1066.051500	1066.065000	-0.013500	2	6.8e-10	86.4	1
OMSSA	2928-2934	Micyo_2_10_09_2D_Elute_1000mM	GFIIAPENGSGVGTAVNTIADK	1066.047	1066.0485	-0.00150000000007822	2	4.14146592962082e-16		1
Xtandem	2928-2934	Micyo_2_10_09_2D_Elute_1000mM	GFIIAPENGSGVGTAVNTIADK	1066.051700	1066.050000	0.001700	2	1.0e-15	99.5	1
OMSSA	2767-2773	Micyo_2_10_09_2D_Elute_1000mM_091004011557	GFIIAPENGSGVGTAVNTIADK	1066.047	1066.0475	-0.00049999999987449	2	4.43095867255558e-17		1
Xtandem	2767-2773	Micyo_2_10_09_2D_Elute_1000mM_091004011557	GFIIAPENGSGVGTAVNTIADK	1066.051700	1066.050000	0.001700	2	1.6e-15	96.0	1
Xtandem	2786	Micyo_2_10_09_2D_Elute_1000mM_091004011557	GFIIAPENGSGVGTAVNTIADK	711.034467	711.033333	0.001134	3	1.9e-05	54.2	1
OMSSA	2786	Micyo_2_10_09_2D_Elute_1000mM_091004011557	GFIIAPENGSGVGTAVNTIADK	711.031333333333	711.031666666667	-0.000333333333287555	3	2.29537526851628e-10		1
Xtandem	3128-3133	Micyo_2_10_09_2D_Elute_100mM_091003212339	GFIIAPENGSGVGTAVNTIADK	1066.051700	1066.050000	0.001700	2	9.0e-15	96.1	1
OMSSA	3128-3133	Micyo_2_10_09_2D_Elute_100mM_091003212339	GFIIAPENGSGVGTAVNTIADK	1066.047	1066.0475	-0.00049999999987449	2	2.71647310229256e-17		1
Xtandem	3138-3140	Micyo_2_10_09_2D_Elute_100mM_091003212339	GFIIAPENGSGVGTAVNTIADK	711.034467	711.033333	0.001134	3	7.1e-06	61.3	1
OMSSA	3138-3140	Micyo_2_10_09_2D_Elute_100mM_091003212339	GFIIAPENGSGVGTAVNTIADK	711.031333333333	711.031666666667	-0.000333333333287555	3	4.22903881455643e-16		1
Xtandem	4813-4824	Micyo_2_10_09_2D_Elute_10mM_091003122141	GFIIAPENGSGVGTAVNTIADK	1066.051700	1066.050000	0.001700	2	1.7e-09	74.2	1
OMSSA	4813-4824	Micyo_2_10_09_2D_Elute_10mM_091003122141	GFIIAPENGSGVGTAVNTIADK	1066.047	1066.0475	-0.00049999999987449	2	3.19121218514234e-15		1
OMSSA	4556-4560	Micyo_2_10_09_2D_Elute_15mM_091003133905	GFIIAPENGSGVGTAVNTIADK	1066.047	1066.0475	-0.00049999999987449	2	4.38544473387383e-14		1
Xtandem	4556-4560	Micyo_2_10_09_2D_Elute_15mM_091003133905	GFIIAPENGSGVGTAVNTIADK	1066.051700	1066.050000	0.001700	2	2.5e-12	82.2	1
OMSSA	3921-3926	Micyo_2_10_09_2D_Elute_20mM_091003145633	GFIIAPENGSGVGTAVNTIADK	1066.047	1066.0485	-0.00150000000007822	2	2.2879779357747e-18		1
Xtandem	3921-3926	Micyo_2_10_09_2D_Elute_20mM_091003145633	GFIIAPENGSGVGTAVNTIADK	1066.051700	1066.050000	0.001700	2	1.0e-15	96.0	1
OMSSA	4513-4520	Micyo_2_10_09_2D_Elute_250mM	GFIIAPENGSGVGTAVNTIADK	1066.047	1066.0475	-0.00049999999987449	2	3.78084612174451e-16		1
Xtandem	4513-4520	Micyo_2_10_09_2D_Elute_250mM	GFIIAPENGSGVGTAVNTIADK	1066.051700	1066.050000	0.001700	2	2.0e-13	95.2	1
OMSSA	4516-4522	Micyo_2_10_09_2D_Elute_250mM	GFIIAPENGSGVGTAVNTIADK	711.031333333333	711.031666666667	-0.000333333333287555	3	7.3012313671714e-16		1
Xtandem	4516-4522	Micyo_2_10_09_2D_Elute_250mM	GFIIAPENGSGVGTAVNTIADK	711.034467	711.033333	0.001134	3	8.9e-08	66.0	1
Xtandem	4314-4321	Micyo_2_10_09_2D_Elute_250mM_091003224106	GFIIAPENGSGVGTAVNTIADK	1066.051700	1066.050000	0.001700	2	8.1e-14	86.5	1
OMSSA	4314-4321	Micyo_2_10_09_2D_Elute_250mM_091003224106	GFIIAPENGSGVGTAVNTIADK	1066.047	1066.0475	-0.00049999999987449	2	4.71388035368892e-16		1
OMSSA	4323-4327	Micyo_2_10_09_2D_Elute_250mM_091003224106	GFIIAPENGSGVGTAVNTIADK	711.031333333333	711.032666666667	-0.00133333333326391	3	1.36962908831185e-14		1
Xtandem	4323-4327	Micyo_2_10_09_2D_Elute_250mM_091003224106	GFIIAPENGSGVGTAVNTIADK	711.034467	711.033333	0.001134	3	3.4e-07	62.8	1
Xtandem	3448-3455	Micyo_2_10_09_2D_Elute_25mM_091003161355	GFIIAPENGSGVGTAVNTIADK	1066.051700	1066.050000	0.001700	2	1.0e-15	104.6	1
OMSSA	3448-3455	Micyo_2_10_09_2D_Elute_25mM_091003161355	GFIIAPENGSGVGTAVNTIADK	1066.047	1066.0485	-0.00150000000007822	2	4.77012013553267e-18		1
Xtandem	3456	Micyo_2_10_09_2D_Elute_25mM_091003161355	GFIIAPENGSGVGTAVNTIADK	711.034467	711.033333	0.001134	3	1.0e-04	54.2	1
OMSSA	3456	Micyo_2_10_09_2D_Elute_25mM_091003161355	GFIIAPENGSGVGTAVNTIADK	711.031333333333	711.031666666667	-0.000333333333287555	3	6.59979114459731e-12		1
Xtandem	3471	Micyo_2_10_09_2D_Elute_25mM_091003161355	GFIIAPENGSGVGTAVNTIADK	711.034467	711.033333	0.001134	3	8.9e-06	60.2	1
OMSSA	3471	Micyo_2_10_09_2D_Elute_25mM_091003161355	GFIIAPENGSGVGTAVNTIADK	711.031333333333	711.031666666667	-0.000333333333287555	3	3.24209819361088e-14		1
Xtandem	3236-3244	Micyo_2_10_09_2D_Elute_30mM_091003173121	GFIIAPENGSGVGTAVNTIADK	1066.051700	1066.050000	0.001700	2	7.2e-15	96.7	1
OMSSA	3236-3244	Micyo_2_10_09_2D_Elute_30mM_091003173121	GFIIAPENGSGVGTAVNTIADK	1066.047	1066.0475	-0.00049999999987449	2	4.5751223334945e-17		1
Xtandem	3256-3263	Micyo_2_10_09_2D_Elute_30mM_091003173121	GFIIAPENGSGVGTAVNTIADK	711.034467	711.033333	0.001134	3	3.3e-06	63.0	1
OMSSA	3256-3263	Micyo_2_10_09_2D_Elute_30mM_091003173121	GFIIAPENGSGVGTAVNTIADK	711.031333333333	711.031666666667	-0.000333333333287555	3	1.99207314547777e-15		1
Xtandem	3109-3113	Micyo_2_10_09_2D_Elute_40mM_091003184846	GFIIAPENGSGVGTAVNTIADK	1066.051700	1066.050000	0.001700	2	8.5e-12	81.1	1
OMSSA	3109-3113	Micyo_2_10_09_2D_Elute_40mM_091003184846	GFIIAPENGSGVGTAVNTIADK	1066.047	1066.0485	-0.00150000000007822	2	7.83344845064477e-14		1
OMSSA	3115-3120	Micyo_2_10_09_2D_Elute_40mM_091003184846	GFIIAPENGSGVGTAVNTIADK	711.031333333333	711.031666666667	-0.000333333333287555	3	4.82985910851692e-14		1
Xtandem	3115-3120	Micyo_2_10_09_2D_Elute_40mM_091003184846	GFIIAPENGSGVGTAVNTIADK	711.034467	711.033333	0.001134	3	3.9e-08	66.4	1
OMSSA	3296-3303	Micyo_2_10_09_2D_Elute_500mM	GFIIAPENGSGVGTAVNTIADK	1066.047	1066.0475	-0.00049999999987449	2	2.62017430148842e-17		1
Xtandem	3296-3303	Micyo_2_10_09_2D_Elute_500mM	GFIIAPENGSGVGTAVNTIADK	1066.051700	1066.050000	0.001700	2	1.0e-15	95.7	1
OMSSA	3305-3310	Micyo_2_10_09_2D_Elute_500mM	GFIIAPENGSGVGTAVNTIADK	711.031333333333	711.031666666667	-0.000333333333287555	3	1.18633885488576e-15		1
Xtandem	3305-3310	Micyo_2_10_09_2D_Elute_500mM	GFIIAPENGSGVGTAVNTIADK	711.034467	711.033333	0.001134	3	1.8e-08	73.4	1
Xtandem	3090-3096	Micyo_2_10_09_2D_Elute_500mM_091003235831	GFIIAPENGSGVGTAVNTIADK	1066.051700	1066.050000	0.001700	2	1.2e-11	95.0	1
OMSSA	3090-3096	Micyo_2_10_09_2D_Elute_500mM_091003235831	GFIIAPENGSGVGTAVNTIADK	1066.047	1066.0475	-0.00049999999987449	2	2.02041604419364e-17		1
OMSSA	2946-2951	Micyo_2_10_09_2D_Elute_50mM_091003200613	GFIIAPENGSGVGTAVNTIADK	1066.047	1066.0475	-0.00049999999987449	2	4.2156376144433e-15		1
Xtandem	2946-2951	Micyo_2_10_09_2D_Elute_50mM_091003200613	GFIIAPENGSGVGTAVNTIADK	1066.051700	1066.050000	0.001700	2	1.0e-13	95.3	1
Xtandem	2961-2965	Micyo_2_10_09_2D_Elute_50mM_091003200613	GFIIAPENGSGVGTAVNTIADK	711.034467	711.033333	0.001134	3	3.3e-08	65.9	1
OMSSA	2961-2965	Micyo_2_10_09_2D_Elute_50mM_091003200613	GFIIAPENGSGVGTAVNTIADK	711.031333333333	711.031666666667	-0.000333333333287555	3	1.84062187771013e-14		1
Xtandem	5612-5621	Micyo_2_10_09_2D_load_091003095248	GFIIAPENGSGVGTAVNTIADK	1066.051700	1066.050000	0.001700	2	3.9e-10	78.4	1
OMSSA	5612-5621	Micyo_2_10_09_2D_load_091003095248	GFIIAPENGSGVGTAVNTIADK	1066.047	1066.0475	-0.00049999999987449	2	3.91882182654302e-14		1
Xtandem	20910	1-1_Tween	GFLAPNDGMAEQAITK	831.908000	832.275000	-0.367000	2	4.4e-03	47.4	1
Xtandem	19579	1-2_Digitonin	GFLAPNDGMAEQAITK	831.908000	832.815000	-0.907000	2	5.6e-03	35.3	1
OMSSA	17105	1-2_Tween	GFLAPNDGM+15.9949AEQAITK	839.9015	839.7925	0.109000000000037	2	2.84907915504562e-06		1
Xtandem	21271	2-1_Tween	GFLAPNDGMAEQAITK	831.908000	832.325000	-0.417000	2	1.6e-03	45.3	1
Xtandem	21150	3-2_Pellet	GFLAPNDGMAEQAITK	831.908000	831.795000	0.113000	2	8.6e-04	41.8	1
Xtandem	20859	4_Pellet	GFLAPNDGMAEQAITK	831.908000	832.605000	-0.697000	2	7.1e-03	39.7	1
Xtandem	21648	4_Tween	GFLAPNDGMAEQAITK	831.908000	832.275000	-0.367000	2	3.7e-03	39.2	1
Xtandem	2375-2378	Micyo_2_10_09_2D_Elute_100mM	GFLAPNDGMAEQAITK	831.908000	831.910000	-0.002000	2	2.3e-07	57.7	1
OMSSA	2375-2378	Micyo_2_10_09_2D_Elute_100mM	GFLAPNDGMAEQAITK	831.904	831.9045	-0.000499999999988177	2	2.2931040112757e-09		1
OMSSA	2998	Micyo_2_10_09_2D_Elute_10mM	GFLAPNDGM+15.9949AEQAITK	839.9015	839.9015	0	2	0.00624911225840599		1
OMSSA	3018	Micyo_2_10_09_2D_Elute_10mM	GFLAPNDGM+15.9949AEQAITK	839.9015	839.9005	0.00100000000009004	2	7.93067964497838e-08		1
OMSSA	3099-3106	Micyo_2_10_09_2D_Elute_10mM	GFLAPNDGM+15.9949AEQAITK	839.9015	839.9015	0	2	1.37842390618772e-11		1
Xtandem	3735	Micyo_2_10_09_2D_Elute_10mM	GFLAPNDGMAEQAITK	831.908000	831.905000	0.003000	2	2.8e-08	69.2	1
OMSSA	3735	Micyo_2_10_09_2D_Elute_10mM	GFLAPNDGMAEQAITK	831.904	831.9025	0.00149999999996453	2	3.9013288545491e-11		1
Xtandem	3749	Micyo_2_10_09_2D_Elute_10mM	GFLAPNDGMAEQAITK	831.908000	831.905000	0.003000	2	8.4e-09	82.1	1
OMSSA	3749	Micyo_2_10_09_2D_Elute_10mM	GFLAPNDGMAEQAITK	831.904	831.9035	0.000499999999988177	2	1.73721846700262e-15		1
OMSSA	3839-3846	Micyo_2_10_09_2D_Elute_10mM	GFLAPNDGMAEQAITK	831.904	831.9045	-0.000499999999988177	2	1.24250363958052e-17		1
Xtandem	3839-3846	Micyo_2_10_09_2D_Elute_10mM	GFLAPNDGMAEQAITK	831.908000	831.910000	-0.002000	2	1.8e-09	87.3	1
OMSSA	3927	Micyo_2_10_09_2D_Elute_10mM	GFLAPNDGMAEQAITK	831.904	831.9045	-0.000499999999988177	2	2.20295366560339e-10		1
Xtandem	3927	Micyo_2_10_09_2D_Elute_10mM	GFLAPNDGMAEQAITK	831.908000	831.910000	-0.002000	2	5.6e-08	62.6	1
Xtandem	3870-3875	Micyo_2_10_09_2D_Elute_10mM_091003122141	GFLAPNDGMAEQAITK	831.908000	831.910000	-0.002000	2	7.7e-12	82.5	1
OMSSA	3870-3875	Micyo_2_10_09_2D_Elute_10mM_091003122141	GFLAPNDGMAEQAITK	831.904	831.9045	-0.000499999999988177	2	5.4928006243273e-16		1
OMSSA	3912	Micyo_2_10_09_2D_Elute_10mM_091003122141	GFLAPNDGMAEQAITK	554.936	554.935666666667	0.000333333333401242	3	5.86748994365321e-14		1
Xtandem	3912	Micyo_2_10_09_2D_Elute_10mM_091003122141	GFLAPNDGMAEQAITK	554.938667	554.940000	-0.001333	3	4.2e-06	51.2	1
Xtandem	3958-3965	Micyo_2_10_09_2D_Elute_10mM_091003122141	GFLAPNDGMAEQAITK	831.908000	831.910000	-0.002000	2	9.7e-13	95.4	1
OMSSA	3958-3965	Micyo_2_10_09_2D_Elute_10mM_091003122141	GFLAPNDGMAEQAITK	831.904	831.9045	-0.000499999999988177	2	6.45067448556232e-17		1
OMSSA	4050-4054	Micyo_2_10_09_2D_Elute_10mM_091003122141	GFLAPNDGMAEQAITK	831.904	831.9045	-0.000499999999988177	2	1.76592406199883e-10		1
Xtandem	4050-4054	Micyo_2_10_09_2D_Elute_10mM_091003122141	GFLAPNDGMAEQAITK	831.908000	831.910000	-0.002000	2	2.2e-09	63.8	1
OMSSA	2881-2888	Micyo_2_10_09_2D_Elute_15mM	GFLAPNDGM+15.9949AEQAITK	839.9015	839.9015	0	2	1.75946040339007e-08		1
OMSSA	2961-2968	Micyo_2_10_09_2D_Elute_15mM	GFLAPNDGM+15.9949AEQAITK	839.9015	839.9015	0	2	5.87857049167751e-09		1
OMSSA	3074	Micyo_2_10_09_2D_Elute_15mM	GFLAPNDGM+15.9949AEQAITK	839.9015	839.9015	0	2	6.82840223217456e-05		1
OMSSA	3572-3578	Micyo_2_10_09_2D_Elute_15mM	GFLAPNDGMAEQAITK	831.904	831.9045	-0.000499999999988177	2	1.7322201811852e-15		1
Xtandem	3572-3578	Micyo_2_10_09_2D_Elute_15mM	GFLAPNDGMAEQAITK	831.908000	831.910000	-0.002000	2	2.6e-12	87.3	1
Xtandem	3606-3613	Micyo_2_10_09_2D_Elute_15mM	GFLAPNDGMAEQAITK	554.938667	554.936667	0.002000	3	4.1e-08	59.3	1
OMSSA	3606-3613	Micyo_2_10_09_2D_Elute_15mM	GFLAPNDGMAEQAITK	554.936	554.935666666667	0.000333333333401242	3	1.75816982316471e-14		1
Xtandem	3660-3667	Micyo_2_10_09_2D_Elute_15mM	GFLAPNDGMAEQAITK	831.908000	831.910000	-0.002000	2	1.1e-12	100.2	1
OMSSA	3660-3667	Micyo_2_10_09_2D_Elute_15mM	GFLAPNDGMAEQAITK	831.904	831.9045	-0.000499999999988177	2	9.17186727663302e-17		1
Xtandem	3676-3684	Micyo_2_10_09_2D_Elute_15mM_091003133905	GFLAPNDGMAEQAITK	831.908000	831.910000	-0.002000	2	7.6e-08	70.5	1
OMSSA	3676-3684	Micyo_2_10_09_2D_Elute_15mM_091003133905	GFLAPNDGMAEQAITK	831.904	831.9045	-0.000499999999988177	2	9.81140547836436e-14		1
OMSSA	2499	Micyo_2_10_09_2D_Elute_20mM	GFLAPNDGM+15.9949AEQAITK	839.9015	839.9015	0	2	9.32290403894918e-07		1
OMSSA	2571-2573	Micyo_2_10_09_2D_Elute_20mM	GFLAPNDGM+15.9949AEQAITK	839.9015	839.9015	0	2	5.79738328456523e-06		1
OMSSA	2654-2658	Micyo_2_10_09_2D_Elute_20mM	GFLAPNDGM+15.9949AEQAITK	839.9015	839.9015	0	2	7.75694618044073e-06		1
Xtandem	3114-3118	Micyo_2_10_09_2D_Elute_20mM	GFLAPNDGMAEQAITK	831.908000	831.910000	-0.002000	2	5.3e-12	82.6	1
OMSSA	3114-3118	Micyo_2_10_09_2D_Elute_20mM	GFLAPNDGMAEQAITK	831.904	831.9045	-0.000499999999988177	2	5.31568447766075e-14		1
Xtandem	3141-3146	Micyo_2_10_09_2D_Elute_20mM	GFLAPNDGMAEQAITK	554.938667	554.940000	-0.001333	3	3.1e-09	73.7	1
OMSSA	3141-3146	Micyo_2_10_09_2D_Elute_20mM	GFLAPNDGMAEQAITK	554.936	554.935666666667	0.000333333333401242	3	6.46905242403938e-16		1
Xtandem	3201-3207	Micyo_2_10_09_2D_Elute_20mM	GFLAPNDGMAEQAITK	831.908000	831.910000	-0.002000	2	8.7e-10	74.2	1
OMSSA	3201-3207	Micyo_2_10_09_2D_Elute_20mM	GFLAPNDGMAEQAITK	831.904	831.9045	-0.000499999999988177	2	7.79543860352809e-14		1
OMSSA	3093-3097	Micyo_2_10_09_2D_Elute_20mM_091003145633	GFLAPNDGMAEQAITK	831.904	831.9035	0.000499999999988177	2	2.30119262986818e-11		1
Xtandem	3093-3097	Micyo_2_10_09_2D_Elute_20mM_091003145633	GFLAPNDGMAEQAITK	831.908000	831.905000	0.003000	2	2.0e-06	59.5	1
OMSSA	2198-2203	Micyo_2_10_09_2D_Elute_25mM	GFLAPNDGM+15.9949AEQAITK	839.9015	839.9015	0	2	2.21498242917847e-07		1
Xtandem	2753-2760	Micyo_2_10_09_2D_Elute_25mM	GFLAPNDGMAEQAITK	831.908000	831.910000	-0.002000	2	1.3e-13	91.2	1
OMSSA	2753-2760	Micyo_2_10_09_2D_Elute_25mM	GFLAPNDGMAEQAITK	831.904	831.9045	-0.000499999999988177	2	7.3443498608361e-18		1
OMSSA	2764-2771	Micyo_2_10_09_2D_Elute_25mM	GFLAPNDGMAEQAITK	554.936	554.936666666667	-0.000666666666575111	3	3.24103144956559e-13		1
Xtandem	2764-2771	Micyo_2_10_09_2D_Elute_25mM	GFLAPNDGMAEQAITK	554.938667	554.940000	-0.001333	3	2.6e-08	56.4	1
OMSSA	2661-2668	Micyo_2_10_09_2D_Elute_25mM_091003161355	GFLAPNDGMAEQAITK	831.904	831.9035	0.000499999999988177	2	2.35024608227734e-05		1
Xtandem	2661-2668	Micyo_2_10_09_2D_Elute_25mM_091003161355	GFLAPNDGMAEQAITK	831.908000	831.910000	-0.002000	2	2.7e-06	51.0	1
OMSSA	2513-2518	Micyo_2_10_09_2D_Elute_30mM	GFLAPNDGMAEQAITK	831.904	831.9045	-0.000499999999988177	2	1.3616172186703e-10		1
Xtandem	2513-2518	Micyo_2_10_09_2D_Elute_30mM	GFLAPNDGMAEQAITK	831.908000	831.910000	-0.002000	2	3.2e-07	58.2	1
Xtandem	2531-2536	Micyo_2_10_09_2D_Elute_30mM	GFLAPNDGMAEQAITK	554.938667	554.940000	-0.001333	3	5.8e-06	49.0	1
OMSSA	2531-2536	Micyo_2_10_09_2D_Elute_30mM	GFLAPNDGMAEQAITK	554.936	554.935666666667	0.000333333333401242	3	7.61776107292906e-10		1
OMSSA	2412-2417	Micyo_2_10_09_2D_Elute_40mM	GFLAPNDGMAEQAITK	831.904	831.9045	-0.000499999999988177	2	1.66033369183813e-12		1
Xtandem	2412-2417	Micyo_2_10_09_2D_Elute_40mM	GFLAPNDGMAEQAITK	831.908000	831.910000	-0.002000	2	4.9e-07	58.5	1
OMSSA	2300-2305	Micyo_2_10_09_2D_Elute_50mM	GFLAPNDGMAEQAITK	831.904	831.9045	-0.000499999999988177	2	7.13408010142286e-10		1
Xtandem	2300-2305	Micyo_2_10_09_2D_Elute_50mM	GFLAPNDGMAEQAITK	831.908000	831.910000	-0.002000	2	4.3e-06	54.3	1
OMSSA	4534	Micyo_2_10_09_2D_Elute_5mM	GFLAPNDGM+15.9949AEQAITK	839.9015	839.9015	0	2	1.29446976717195e-08		1
OMSSA	4552	Micyo_2_10_09_2D_Elute_5mM	GFLAPNDGM+15.9949AEQAITK	839.9015	839.9015	0	2	6.02897586137098e-11		1
OMSSA	4638-4647	Micyo_2_10_09_2D_Elute_5mM	GFLAPNDGM+15.9949AEQAITK	839.9015	839.8995	0.00200000000006639	2	2.49106464635191e-08		1
OMSSA	4543-4554	Micyo_2_10_09_2D_Elute_5mM_091003110320	GFLAPNDGM+15.9949AEQAITK	839.9015	839.9015	0	2	1.47531263730245e-08		1
OMSSA	4640-4648	Micyo_2_10_09_2D_Elute_5mM_091003110320	GFLAPNDGM+15.9949AEQAITK	839.9015	839.9015	0	2	1.3047803393262e-06		1
OMSSA	4741-4746	Micyo_2_10_09_2D_Elute_5mM_091003110320	GFLAPNDGM+15.9949AEQAITK	839.9015	839.9015	0	2	1.26132363629356e-05		1
Xtandem	5510	Micyo_2_10_09_2D_Elute_5mM_091003110320	GFLAPNDGMAEQAITK	831.908000	831.910000	-0.002000	2	5.7e-09	67.3	1
OMSSA	5510	Micyo_2_10_09_2D_Elute_5mM_091003110320	GFLAPNDGMAEQAITK	831.904	831.9035	0.000499999999988177	2	5.39542829737732e-12		1
OMSSA	5526	Micyo_2_10_09_2D_Elute_5mM_091003110320	GFLAPNDGMAEQAITK	831.904	831.9035	0.000499999999988177	2	4.66423173702459e-13		1
Xtandem	5526	Micyo_2_10_09_2D_Elute_5mM_091003110320	GFLAPNDGMAEQAITK	831.908000	831.905000	0.003000	2	2.1e-09	82.7	1
Xtandem	5649	Micyo_2_10_09_2D_Elute_5mM_091003110320	GFLAPNDGMAEQAITK	554.938667	554.940000	-0.001333	3	2.9e-04	43.9	1
OMSSA	5649	Micyo_2_10_09_2D_Elute_5mM_091003110320	GFLAPNDGMAEQAITK	554.936	554.935666666667	0.000333333333401242	3	4.58746105986552e-08		1
OMSSA	5701	Micyo_2_10_09_2D_Elute_5mM_091003110320	GFLAPNDGMAEQAITK	831.904	831.9035	0.000499999999988177	2	2.75281983752303e-16		1
Xtandem	5701	Micyo_2_10_09_2D_Elute_5mM_091003110320	GFLAPNDGMAEQAITK	831.908000	831.910000	-0.002000	2	3.4e-12	95.6	1
OMSSA	3858	Micyo_2_10_09_2D_load_091003095248	GFLAPNDGM+15.9949AEQAITK	839.9015	839.9015	0	2	1.97874174800981e-14		1
OMSSA	3894	Micyo_2_10_09_2D_load_091003095248	GFLAPNDGM+15.9949AEQAITK	839.9015	839.9025	-0.000999999999976353	2	1.11071188671151e-12		1
OMSSA	4594-4603	Micyo_2_10_09_2D_load_091003095248	GFLAPNDGMAEQAITK	831.904	831.9035	0.000499999999988177	2	2.55491735702179e-299		1
Xtandem	4594-4603	Micyo_2_10_09_2D_load_091003095248	GFLAPNDGMAEQAITK	831.908000	831.910000	-0.002000	2	3.5e-10	82.1	1
Xtandem	15232	1-2_Tween	GIPIVAYDR	502.279000	502.325000	-0.046000	2	5.2e-04	39.6	1
Xtandem	16028	2-2_Tween	GIPIVAYDR	502.279000	502.625000	-0.346000	2	3.1e-04	42.1	1
Xtandem	3114-3121	Micyo_2_10_09_2D_Elute_10mM	GIPIVAYDR	502.278750	502.280000	-0.001250	2	5.2e-04	36.6	1
OMSSA	3205-3211	Micyo_2_10_09_2D_Elute_10mM	GIPIVAYDR	502.2745	502.2745	0	2	0.000521146139167601		1
Xtandem	3205-3211	Micyo_2_10_09_2D_Elute_10mM	GIPIVAYDR	502.278750	502.280000	-0.001250	2	8.4e-04	40.3	1
Xtandem	2932-2937	Micyo_2_10_09_2D_Elute_15mM	GIPIVAYDR	502.278750	502.280000	-0.001250	2	7.8e-04	37.3	1
Xtandem	3018-3024	Micyo_2_10_09_2D_Elute_15mM_091003133905	GIPIVAYDR	502.278750	502.280000	-0.001250	2	2.7e-06	45.2	1
OMSSA	3018-3024	Micyo_2_10_09_2D_Elute_15mM_091003133905	GIPIVAYDR	502.2745	502.2745	0	2	0.00330456074699483		1
Xtandem	2516-2521	Micyo_2_10_09_2D_Elute_20mM	GIPIVAYDR	502.278750	502.280000	-0.001250	2	1.7e-03	37.5	1
Xtandem	2187-2189	Micyo_2_10_09_2D_Elute_25mM	GIPIVAYDR	502.278750	502.280000	-0.001250	2	2.4e-03	37.3	1
Xtandem	5113	Micyo_2_10_09_2D_Elute_5mM	GIPIVAYDR	502.278750	502.280000	-0.001250	2	1.2e-05	44.1	1
OMSSA	5207-5214	Micyo_2_10_09_2D_Elute_5mM	GIPIVAYDR	502.2745	502.2745	0	2	1.5415549566516e-07		1
Xtandem	5207-5214	Micyo_2_10_09_2D_Elute_5mM	GIPIVAYDR	502.278750	502.280000	-0.001250	2	7.8e-04	47.0	1
Xtandem	5302-5308	Micyo_2_10_09_2D_Elute_5mM	GIPIVAYDR	502.278750	502.280000	-0.001250	2	1.7e-03	47.0	1
OMSSA	5302-5308	Micyo_2_10_09_2D_Elute_5mM	GIPIVAYDR	502.2745	502.2745	0	2	2.42980014073991e-07		1
Xtandem	5396	Micyo_2_10_09_2D_Elute_5mM	GIPIVAYDR	502.278750	502.280000	-0.001250	2	1.2e-04	44.1	1
OMSSA	5396	Micyo_2_10_09_2D_Elute_5mM	GIPIVAYDR	502.2745	502.2745	0	2	0.00243638965202353		1
Xtandem	5109	Micyo_2_10_09_2D_Elute_5mM_091003110320	GIPIVAYDR	502.278750	502.280000	-0.001250	2	5.6e-04	40.2	1
OMSSA	5109	Micyo_2_10_09_2D_Elute_5mM_091003110320	GIPIVAYDR	502.2745	502.2745	0	2	0.00825547800130684		1
Xtandem	5134	Micyo_2_10_09_2D_Elute_5mM_091003110320	GIPIVAYDR	502.278750	502.280000	-0.001250	2	1.3e-04	43.9	1
OMSSA	5134	Micyo_2_10_09_2D_Elute_5mM_091003110320	GIPIVAYDR	502.2745	502.2745	0	2	9.76761674811917e-06		1
OMSSA	5222-5229	Micyo_2_10_09_2D_Elute_5mM_091003110320	GIPIVAYDR	502.2745	502.2745	0	2	2.81086247397981e-08		1
Xtandem	5222-5229	Micyo_2_10_09_2D_Elute_5mM_091003110320	GIPIVAYDR	502.278750	502.280000	-0.001250	2	1.1e-03	47.0	1
OMSSA	5318-5323	Micyo_2_10_09_2D_Elute_5mM_091003110320	GIPIVAYDR	502.2745	502.2745	0	2	2.60235257562135e-08		1
Xtandem	5318-5323	Micyo_2_10_09_2D_Elute_5mM_091003110320	GIPIVAYDR	502.278750	502.280000	-0.001250	2	4.4e-04	46.8	1
OMSSA	5414-5420	Micyo_2_10_09_2D_Elute_5mM_091003110320	GIPIVAYDR	502.2745	502.2745	0	2	0.00587177903915354		1
Xtandem	5414-5420	Micyo_2_10_09_2D_Elute_5mM_091003110320	GIPIVAYDR	502.278750	502.280000	-0.001250	2	2.9e-05	44.3	1
OMSSA	3705-3710	Micyo_2_10_09_2D_load_091003095248	GIPIVAYDR	502.2745	502.2745	0	2	6.50264611177682e-06		1
Xtandem	3705-3710	Micyo_2_10_09_2D_load_091003095248	GIPIVAYDR	502.278750	502.280000	-0.001250	2	1.0e-03	43.5	1
OMSSA	5249	Micyo_2_10_09_2D_Elute_10mM_091003122141	GLSLAAGLLGK	500.3055	500.3055	0	2	1.98885967245753e-05		1
OMSSA	5266	Micyo_2_10_09_2D_Elute_10mM_091003122141	GLSLAAGLLGK	500.3055	500.3055	0	2	0.000356505337434697		1
OMSSA	4847-4860	Micyo_2_10_09_2D_Elute_15mM	GLSLAAGLLGK	500.3055	500.3055	0	2	2.35789486742071e-08		1
OMSSA	2498-2504	Micyo_2_10_09_2D_Elute_1000mM	GSDKYDWYVSFDNEK	618.264666666667	618.265666666667	-0.000999999999976353	3	1.94906365012445e-12		1
OMSSA	2537	Micyo_2_10_09_2D_Elute_1000mM	GSDKYDWYVSFDNEK	926.897	926.8975	-0.000499999999988177	2	9.80149647193856e-12		1
OMSSA	2358	Micyo_2_10_09_2D_Elute_1000mM_091004011557	GSDKYDWYVSFDNEK	618.264666666667	618.265666666667	-0.000999999999976353	3	8.69970722448946e-11		1
OMSSA	2381	Micyo_2_10_09_2D_Elute_1000mM_091004011557	GSDKYDWYVSFDNEK	618.264666666667	618.264666666667	0	3	8.23794693959158e-10		1
OMSSA	4075-4082	Micyo_2_10_09_2D_Elute_250mM	GSDKYDWYVSFDNEK	618.264666666667	618.265666666667	-0.000999999999976353	3	3.85201184821423e-10		1
OMSSA	3862-3866	Micyo_2_10_09_2D_Elute_250mM_091003224106	GSDKYDWYVSFDNEK	618.264666666667	618.264666666667	0	3	1.96539409077037e-14		1
OMSSA	3890-3894	Micyo_2_10_09_2D_Elute_250mM_091003224106	GSDKYDWYVSFDNEK	926.897	926.8975	-0.000499999999988177	2	2.46959493364545e-16		1
OMSSA	3951-3959	Micyo_2_10_09_2D_Elute_250mM_091003224106	GSDKYDWYVSFDNEK	618.264666666667	618.264666666667	0	3	2.6284589164284e-10		1
OMSSA	2858-2865	Micyo_2_10_09_2D_Elute_500mM	GSDKYDWYVSFDNEK	618.264666666667	618.264666666667	0	3	3.1944555995738e-11		1
OMSSA	2902	Micyo_2_10_09_2D_Elute_500mM	GSDKYDWYVSFDNEK	926.897	926.8985	-0.00149999999996453	2	7.21093411820428e-13		1
OMSSA	2957	Micyo_2_10_09_2D_Elute_500mM	GSDKYDWYVSFDNEK	618.264666666667	618.265666666667	-0.000999999999976353	3	0.0024487768599449		1
OMSSA	2655-2663	Micyo_2_10_09_2D_Elute_500mM_091003235831	GSDKYDWYVSFDNEK	618.264666666667	618.264666666667	0	3	2.82597170442798e-11		1
OMSSA	2679-2687	Micyo_2_10_09_2D_Elute_500mM_091003235831	GSDKYDWYVSFDNEK	926.897	926.8975	-0.000499999999988177	2	3.39689458097541e-13		1
Xtandem	12141	1-1_Pellet	IALTDPDNPR	556.287500	556.615000	-0.327500	2	2.0e-05	45.0	1
Xtandem	12285	2-1_Tween	IALTDPDNPR	556.287500	556.665000	-0.377500	2	1.2e-04	39.7	1
Xtandem	12438	2-2_Tween	IALTDPDNPR	556.287500	556.655000	-0.367500	2	2.0e-03	39.1	1
Xtandem	11594	3-2_SDS	IALTDPDNPR	556.287500	556.615000	-0.327500	2	5.1e-04	45.2	1
Xtandem	13163	4_Tween	IALTDPDNPR	556.287500	556.235000	0.052500	2	5.4e-05	39.6	1
OMSSA	2101-2108	Micyo_2_10_09_2D_load_091002172423	IALTDPDNPR	556.284	556.2825	0.00149999999996453	2	2.63612103204063e-08		1
Xtandem	2101-2108	Micyo_2_10_09_2D_load_091002172423	IALTDPDNPR	556.287300	556.285000	0.002300	2	2.4e-06	59.6	1
Xtandem	2381-2387	Micyo_2_10_09_2D_load_091003095248	IALTDPDNPR	556.287300	556.285000	0.002300	2	4.4e-09	63.8	1
OMSSA	2381-2387	Micyo_2_10_09_2D_load_091003095248	IALTDPDNPR	556.284	556.2835	0.000499999999988177	2	6.28739370311396e-09		1
OMSSA	3311-3322	Micyo_2_10_09_2D_load_091002172423	IAPENGSGVGTAVNTIADK	907.4605	907.4605	0	2	2.7296722630944e-14		1
OMSSA	3642-3647	Micyo_2_10_09_2D_load_091003095248	IAPENGSGVGTAVNTIADK	907.4605	907.4605	0	2	8.98313588924841e-16		1
Xtandem	11618	1-2_Digitonin	IFVTGQDYNDK	650.311000	650.665000	-0.354000	2	8.5e-04	46.7	1
Xtandem	11664	1-2_Digitonin	IFVTGQDYNDK	650.311000	650.435000	-0.124000	2	1.3e-03	42.5	1
OMSSA	11664	1-2_Digitonin	IFVTGQDYNDK	650.307	650.4325	-0.125499999999988	2	0.000883473927644096		1
Xtandem	13465	2-1_Digitonin	IFVTGQDYNDK	650.311000	650.785000	-0.474000	2	2.3e-04	45.7	1
Xtandem	12236	3-2_Digitonin	IFVTGQDYNDK	650.311000	650.805000	-0.494000	2	2.3e-03	46.9	1
Xtandem	12518	3-2_SDS	IFVTGQDYNDK	650.311000	650.735000	-0.424000	2	1.0e-03	37.4	1
OMSSA	3253-3258	Micyo_2_10_09_2D_Elute_10mM	IIAPENGSGVGTAVNTIADK	964.0025	964.0025	0	2	1.70521828651086e-13		1
OMSSA	3967	Micyo_2_10_09_2D_Elute_5mM	IIAPENGSGVGTAVNTIADK	964.0025	964.0025	0	2	1.67990763245401e-08		1
OMSSA	3988	Micyo_2_10_09_2D_Elute_5mM	IIAPENGSGVGTAVNTIADK	964.0025	964.0025	0	2	2.27883981829113e-08		1
OMSSA	3926-3931	Micyo_2_10_09_2D_load_091002172423	IIAPENGSGVGTAVNTIADK	964.0025	964.0025	0	2	1.71240346913931e-15		1
OMSSA	4255-4258	Micyo_2_10_09_2D_load_091003095248	IIAPENGSGVGTAVNTIADK	964.0025	964.0025	0	2	4.44877528622411e-16		1
OMSSA	2743-2749	Micyo_2_10_09_2D_Elute_1000mM	INTILVSPVIVTK	698.935	698.9345	0.000499999999988177	2	0.000161626672735105		1
OMSSA	2931-2939	Micyo_2_10_09_2D_Elute_100mM	INTILVSPVIVTK	698.935	698.9355	-0.000500000000101863	2	6.8284873417714e-11		1
OMSSA	4658-4665	Micyo_2_10_09_2D_Elute_10mM	INTILVSPVIVTK	698.935	698.9345	0.000499999999988177	2	9.93940649893644e-10		1
OMSSA	4742-4748	Micyo_2_10_09_2D_Elute_10mM	INTILVSPVIVTK	698.935	698.9355	-0.000500000000101863	2	9.2220487405888e-14		1
OMSSA	4828-4835	Micyo_2_10_09_2D_Elute_10mM	INTILVSPVIVTK	698.935	698.9355	-0.000500000000101863	2	3.83975350839447e-12		1
OMSSA	4907-4910	Micyo_2_10_09_2D_Elute_10mM	INTILVSPVIVTK	698.935	698.9355	-0.000500000000101863	2	0.000142172849619608		1
OMSSA	4785-4792	Micyo_2_10_09_2D_Elute_10mM_091003122141	INTILVSPVIVTK	698.935	698.9345	0.000499999999988177	2	6.42730420427816e-13		1
OMSSA	4880	Micyo_2_10_09_2D_Elute_10mM_091003122141	INTILVSPVIVTK	698.935	698.9355	-0.000500000000101863	2	2.63528519054508e-12		1
OMSSA	4524-4530	Micyo_2_10_09_2D_Elute_15mM	INTILVSPVIVTK	698.935	698.9355	-0.000500000000101863	2	3.62369429190132e-13		1
OMSSA	4541	Micyo_2_10_09_2D_Elute_15mM	INTILVSPVIVTK	466.29	466.290666666667	-0.000666666666745641	3	1.07347795303532e-05		1
OMSSA	4552-4559	Micyo_2_10_09_2D_Elute_15mM_091003133905	INTILVSPVIVTK	698.935	698.9355	-0.000500000000101863	2	2.71344877604796e-12		1
OMSSA	3932-3937	Micyo_2_10_09_2D_Elute_20mM	INTILVSPVIVTK	698.935	698.9355	-0.000500000000101863	2	2.32706857287706e-12		1
OMSSA	4016	Micyo_2_10_09_2D_Elute_20mM	INTILVSPVIVTK	698.935	698.9355	-0.000500000000101863	2	6.84469934226559e-12		1
OMSSA	3831-3838	Micyo_2_10_09_2D_Elute_20mM_091003145633	INTILVSPVIVTK	698.935	698.9355	-0.000500000000101863	2	3.3123566927546e-08		1
OMSSA	3492-3498	Micyo_2_10_09_2D_Elute_25mM	INTILVSPVIVTK	698.935	698.9345	0.000499999999988177	2	1.56755621093966e-11		1
OMSSA	3352-3358	Micyo_2_10_09_2D_Elute_25mM_091003161355	INTILVSPVIVTK	698.935	698.9355	-0.000500000000101863	2	1.17108598552568e-11		1
OMSSA	3215-3222	Micyo_2_10_09_2D_Elute_30mM	INTILVSPVIVTK	698.935	698.9355	-0.000500000000101863	2	9.06468062791774e-13		1
OMSSA	3121-3126	Micyo_2_10_09_2D_Elute_30mM_091003173121	INTILVSPVIVTK	698.935	698.9355	-0.000500000000101863	2	6.69292624642469e-06		1
OMSSA	3046-3050	Micyo_2_10_09_2D_Elute_40mM	INTILVSPVIVTK	698.935	698.9345	0.000499999999988177	2	5.4257301008714e-08		1
OMSSA	2971	Micyo_2_10_09_2D_Elute_40mM_091003184846	INTILVSPVIVTK	698.935	698.9355	-0.000500000000101863	2	0.000793068417872726		1
OMSSA	3116	Micyo_2_10_09_2D_Elute_500mM	INTILVSPVIVTK	698.935	698.9345	0.000499999999988177	2	0.00429666743618894		1
OMSSA	2890-2895	Micyo_2_10_09_2D_Elute_50mM	INTILVSPVIVTK	698.935	698.9355	-0.000500000000101863	2	2.23063848103428e-05		1
OMSSA	2805-2814	Micyo_2_10_09_2D_Elute_50mM_091003200613	INTILVSPVIVTK	698.935	698.9355	-0.000500000000101863	2	7.32719226629339e-06		1
OMSSA	2816-2821	Micyo_2_10_09_2D_Elute_5mM_091003110320	INTILVSPVIVTK	698.935	698.9355	-0.000500000000101863	2	5.01786225345105e-09		1
OMSSA	4946	Micyo_2_10_09_2D_load_091002172423	INTILVSPVIVTK	698.935	698.9355	-0.000500000000101863	2	0.00518856920726261		1
OMSSA	5343-5350	Micyo_2_10_09_2D_load_091003095248	INTILVSPVIVTK	698.935	698.9355	-0.000500000000101863	2	2.31359843751545e-10		1
OMSSA	5442-5449	Micyo_2_10_09_2D_load_091003095248	INTILVSPVIVTK	698.935	698.9345	0.000499999999988177	2	5.15787894028193e-11		1
OMSSA	4935-4941	Micyo_2_10_09_2D_Elute_5mM	IPIVAYDR	473.764	473.7635	0.000499999999988177	2	0.000386747774599748		1
OMSSA	5030	Micyo_2_10_09_2D_Elute_5mM	IPIVAYDR	473.764	473.7635	0.000499999999988177	2	0.000626687181348937		1
OMSSA	5046	Micyo_2_10_09_2D_Elute_5mM	IPIVAYDR	473.764	473.7635	0.000499999999988177	2	0.000323327596524592		1
OMSSA	4774-4781	Micyo_2_10_09_2D_Elute_5mM_091003110320	IPIVAYDR	473.764	473.7645	-0.000499999999988177	2	2.25163816459991e-05		1
OMSSA	4862-4870	Micyo_2_10_09_2D_Elute_5mM_091003110320	IPIVAYDR	473.764	473.7645	-0.000499999999988177	2	1.73510340433351e-06		1
OMSSA	3194-3200	Micyo_2_10_09_2D_load_091003095248	IPIVAYDR	473.764	473.7635	0.000499999999988177	2	1.55289193117648e-07		1
OMSSA	18379	1-1_Pellet	IQSFLTINK	532.304	532.4425	-0.138500000000022	2	0.00361045444630328		1
Xtandem	16955	1-2_SDS	IQSFLTINK	532.307500	532.645000	-0.337500	2	2.5e-03	44.5	1
Xtandem	16907	4_SDS	IQSFLTINK	532.307500	532.705000	-0.397500	2	7.2e-03	41.1	1
Xtandem	15937	1-1_Tween	IQSFLTINKDPAGGNK	851.956500	852.115000	-0.158500	2	5.5e-07	63.2	1
Xtandem	16082	1-1_Tween	IQSFLTINKDPAGGNK	851.956500	852.295000	-0.338500	2	1.4e-06	59.5	1
Xtandem	16801	1-1_Tween	IQSFLTINKDPAGGNK	851.956500	851.835000	0.121500	2	1.6e-05	56.3	1
OMSSA	16801	1-1_Tween	IQSFLTINKDPAGGNK	851.9525	851.8325	0.120000000000005	2	2.45618575616619e-05		1
Xtandem	14895	1-2_Tween	IQSFLTINKDPAGGNK	851.956500	852.335000	-0.378500	2	1.3e-08	75.8	1
Xtandem	17071	2-1_Tween	IQSFLTINKDPAGGNK	851.956500	852.285000	-0.328500	2	9.3e-09	85.2	1
OMSSA	17092	2-1_Tween	IQSFLTINKDPAGGNK	568.301666666667	568.252666666667	0.0489999999999782	3	2.3523889542607e-05		1
Xtandem	16425	2-2_Pellet	IQSFLTINKDPAGGNK	851.956500	852.275000	-0.318500	2	1.4e-06	71.2	1
Xtandem	16031	2-2_Tween	IQSFLTINKDPAGGNK	851.956500	852.025000	-0.068500	2	1.4e-10	78.5	1
OMSSA	16031	2-2_Tween	IQSFLTINKDPAGGNK	851.9525	852.0225	-0.07000000000005	2	1.66395923664501e-09		1
Xtandem	16895	2-2_Tween	IQSFLTINKDPAGGNK	851.956500	852.405000	-0.448500	2	3.7e-05	62.9	1
OMSSA	3610-3615	Micyo_2_10_09_2D_Elute_15mM_091003133905	IQSFLTINKDPAGGNK	568.301666666667	568.301666666667	0	3	0.00532043869870273		1
OMSSA	3407-3412	Micyo_2_10_09_2D_Elute_10mM	ISYVDETEAATSTITK	864.924	864.9235	0.000499999999988177	2	7.39077841803884e-12		1
OMSSA	4102	Micyo_2_10_09_2D_Elute_5mM	ISYVDETEAATSTITK	864.924	864.9245	-0.000499999999988177	2	3.05530319623147e-10		1
OMSSA	4143	Micyo_2_10_09_2D_Elute_5mM	ISYVDETEAATSTITK	864.924	864.9245	-0.000499999999988177	2	6.59812050864798e-07		1
OMSSA	4069	Micyo_2_10_09_2D_Elute_5mM_091003110320	ISYVDETEAATSTITK	864.924	864.9235	0.000499999999988177	2	1.33737300267733e-05		1
OMSSA	4092	Micyo_2_10_09_2D_Elute_5mM_091003110320	ISYVDETEAATSTITK	864.924	864.9235	0.000499999999988177	2	0.000119268438738091		1
OMSSA	4508-4518	Micyo_2_10_09_2D_load_091003095248	ISYVDETEAATSTITK	864.924	864.9235	0.000499999999988177	2	9.7654310663888e-15		1
OMSSA	2650-2653	Micyo_2_10_09_2D_Elute_1000mM	ITGSDKYDWYVSFDNEK	689.642	689.642666666667	-0.000666666666688798	3	7.06025898598231e-12		1
OMSSA	2482-2490	Micyo_2_10_09_2D_Elute_1000mM_091004011557	ITGSDKYDWYVSFDNEK	689.642	689.642666666667	-0.000666666666688798	3	8.7822543613324e-18		1
OMSSA	2493	Micyo_2_10_09_2D_Elute_1000mM_091004011557	ITGSDKYDWYVSFDNEK	1033.963	1033.9625	0.00049999999987449	2	2.86888932051237e-10		1
OMSSA	2574-2581	Micyo_2_10_09_2D_Elute_1000mM_091004011557	ITGSDKYDWYVSFDNEK	689.642	689.642666666667	-0.000666666666688798	3	1.60958580467812e-10		1
OMSSA	4017	Micyo_2_10_09_2D_Elute_250mM_091003224106	ITGSDKYDWYVSFDNEK	689.642	689.642666666667	-0.000666666666688798	3	1.59784273455188e-16		1
OMSSA	4116	Micyo_2_10_09_2D_Elute_250mM_091003224106	ITGSDKYDWYVSFDNEK	689.642	689.642666666667	-0.000666666666688798	3	7.63339854245846e-11		1
OMSSA	3014-3026	Micyo_2_10_09_2D_Elute_500mM	ITGSDKYDWYVSFDNEK	689.642	689.641666666667	0.000333333333173869	3	3.40975374554423e-11		1
OMSSA	2800-2803	Micyo_2_10_09_2D_Elute_500mM_091003235831	ITGSDKYDWYVSFDNEK	689.642	689.642666666667	-0.000666666666688798	3	3.14704433188091e-13		1
OMSSA	2828	Micyo_2_10_09_2D_Elute_500mM_091003235831	ITGSDKYDWYVSFDNEK	1033.963	1033.9635	-0.000500000000101863	2	7.62932094055606e-16		1
OMSSA	2889-2896	Micyo_2_10_09_2D_Elute_500mM_091003235831	ITGSDKYDWYVSFDNEK	689.642	689.642666666667	-0.000666666666688798	3	3.49164620897875e-10		1
OMSSA	2676	Micyo_2_10_09_2D_load_091002172423	LAPNDGMAEQAITK	729.8595	729.8585	0.000999999999976353	2	0.00509832552462775		1
Xtandem	26098	1-1_SDS	LITGSDKYDWYVSFDNEK	1090.509500	1090.525000	-0.015500	2	5.3e-05	38.7	1
Xtandem	24464	1-1_Tween	LITGSDKYDWYVSFDNEK	1090.509500	1090.545000	-0.035500	2	2.7e-03	36.5	1
Xtandem	25321	1-1_Tween	LITGSDKYDWYVSFDNEK	1090.509500	1090.865000	-0.355500	2	3.3e-04	44.5	1
Xtandem	26029	2-1_SDS	LITGSDKYDWYVSFDNEK	1090.509500	1091.075000	-0.565500	2	5.5e-03	40.5	1
Xtandem	26367	2-1_SDS	LITGSDKYDWYVSFDNEK	1090.509500	1090.535000	-0.025500	2	2.3e-03	42.2	1
Xtandem	26923	2-1_Tween	LITGSDKYDWYVSFDNEK	1090.509500	1090.565000	-0.055500	2	3.1e-03	34.0	1
Xtandem	25477	2-2_Pellet	LITGSDKYDWYVSFDNEK	1090.509500	1090.965000	-0.455500	2	3.0e-04	43.6	1
Xtandem	25029	4_Digitonin	LITGSDKYDWYVSFDNEK	1090.509500	1090.845000	-0.335500	2	2.2e-04	44.9	1
Xtandem	27025	4_SDS	LITGSDKYDWYVSFDNEK	1090.509500	1090.865000	-0.355500	2	4.0e-03	35.0	1
Xtandem	27267	4_SDS	LITGSDKYDWYVSFDNEK	1090.509500	1090.995000	-0.485500	2	3.3e-04	43.8	1
Xtandem	24919	4_Tween	LITGSDKYDWYVSFDNEK	1090.509500	1090.395000	0.114500	2	2.1e-06	55.8	1
Xtandem	13704	1-1_Tween	LKLEGFDTQK	589.821000	590.255000	-0.434000	2	6.2e-03	44.1	1
Xtandem	12586	1-2_Tween	LKLEGFDTQK	589.821000	590.175000	-0.354000	2	2.3e-03	47.9	1
OMSSA	14005	2-1_Tween	LKLEGFDTQK	589.8175	589.7525	0.0649999999999409	2	4.86840684454441e-07		1
Xtandem	14005	2-1_Tween	LKLEGFDTQK	589.821000	589.755000	0.066000	2	1.8e-03	53.7	1
Xtandem	13698	2-2_Tween	LKLEGFDTQK	589.821000	590.125000	-0.304000	2	1.3e-03	50.7	1
OMSSA	3080-3084	Micyo_2_10_09_2D_Elute_15mM_091003133905	LKLEGFDTQK	589.8175	589.8175	0	2	3.57219941532286e-07		1
Xtandem	3080-3084	Micyo_2_10_09_2D_Elute_15mM_091003133905	LKLEGFDTQK	589.821000	589.820000	0.001000	2	8.9e-04	39.1	1
OMSSA	3086-3097	Micyo_2_10_09_2D_Elute_15mM_091003133905	LKLEGFDTQK	393.545	393.544666666667	0.000333333333344399	3	1.27025165521267e-05		1
Xtandem	3086-3097	Micyo_2_10_09_2D_Elute_15mM_091003133905	LKLEGFDTQK	393.547333	393.546667	0.000666	3	3.4e-03	38.0	1
Xtandem	2440	Micyo_2_10_09_2D_Elute_20mM	LKLEGFDTQK	589.821000	589.820000	0.001000	2	9.9e-04	39.5	1
OMSSA	2440	Micyo_2_10_09_2D_Elute_20mM	LKLEGFDTQK	589.8175	589.8165	0.000999999999976353	2	0.000205057823090356		1
OMSSA	2455	Micyo_2_10_09_2D_Elute_20mM	LKLEGFDTQK	589.8175	589.8175	0	2	0.000577359809482099		1
Xtandem	2455	Micyo_2_10_09_2D_Elute_20mM	LKLEGFDTQK	589.821000	589.820000	0.001000	2	1.1e-04	42.4	1
Xtandem	2370-2375	Micyo_2_10_09_2D_Elute_20mM_091003145633	LKLEGFDTQK	589.821000	589.820000	0.001000	2	1.7e-04	38.9	1
OMSSA	2370-2375	Micyo_2_10_09_2D_Elute_20mM_091003145633	LKLEGFDTQK	589.8175	589.8175	0	2	3.34279769763042e-05		1
Xtandem	2380-2385	Micyo_2_10_09_2D_Elute_20mM_091003145633	LKLEGFDTQK	393.547333	393.546667	0.000666	3	2.6e-05	46.4	1
OMSSA	2380-2385	Micyo_2_10_09_2D_Elute_20mM_091003145633	LKLEGFDTQK	393.545	393.544666666667	0.000333333333344399	3	3.04916951141212e-09		1
Xtandem	2453	Micyo_2_10_09_2D_Elute_20mM_091003145633	LKLEGFDTQK	589.821000	589.820000	0.001000	2	4.4e-03	36.4	1
OMSSA	2063-2067	Micyo_2_10_09_2D_Elute_25mM	LKLEGFDTQK	589.8175	589.8175	0	2	0.000267488877433662		1
Xtandem	2063-2067	Micyo_2_10_09_2D_Elute_25mM	LKLEGFDTQK	589.821000	589.820000	0.001000	2	1.1e-03	35.8	1
Xtandem	2073-2080	Micyo_2_10_09_2D_Elute_25mM	LKLEGFDTQK	393.547333	393.546667	0.000666	3	1.5e-03	41.5	1
OMSSA	2073-2080	Micyo_2_10_09_2D_Elute_25mM	LKLEGFDTQK	393.545	393.544666666667	0.000333333333344399	3	5.85291917335079e-07		1
Xtandem	1968-1976	Micyo_2_10_09_2D_Elute_25mM_091003161355	LKLEGFDTQK	589.821000	589.820000	0.001000	2	7.0e-04	32.6	1
Xtandem	1843-1846	Micyo_2_10_09_2D_Elute_30mM	LKLEGFDTQK	589.821000	589.820000	0.001000	2	5.4e-04	38.3	1
OMSSA	1843-1846	Micyo_2_10_09_2D_Elute_30mM	LKLEGFDTQK	589.8175	589.8165	0.000999999999976353	2	0.000594252044464382		1
Xtandem	1860-1869	Micyo_2_10_09_2D_Elute_30mM	LKLEGFDTQK	393.547333	393.546667	0.000666	3	7.7e-04	46.5	1
OMSSA	1860-1869	Micyo_2_10_09_2D_Elute_30mM	LKLEGFDTQK	393.545	393.544666666667	0.000333333333344399	3	1.56189032934983e-09		1
Xtandem	1913-1915	Micyo_2_10_09_2D_Elute_30mM	LKLEGFDTQK	589.821000	589.820000	0.001000	2	8.3e-04	39.1	1
OMSSA	1913-1915	Micyo_2_10_09_2D_Elute_30mM	LKLEGFDTQK	589.8175	589.8165	0.000999999999976353	2	0.00031993660585469		1
OMSSA	1795-1799	Micyo_2_10_09_2D_Elute_30mM_091003173121	LKLEGFDTQK	589.8175	589.8175	0	2	0.00832904362311745		1
Xtandem	1762-1765	Micyo_2_10_09_2D_Elute_40mM	LKLEGFDTQK	589.821000	589.820000	0.001000	2	6.9e-04	38.4	1
OMSSA	1762-1765	Micyo_2_10_09_2D_Elute_40mM	LKLEGFDTQK	589.8175	589.8175	0	2	2.36993591356051e-05		1
OMSSA	5674-5681	Micyo_2_10_09_2D_Elute_5mM	LPNISFK	409.735	409.7345	0.000499999999988177	2	0.000255049754272018		1
OMSSA	5767-5774	Micyo_2_10_09_2D_Elute_5mM	LPNISFK	409.735	409.7345	0.000499999999988177	2	0.000238832564907118		1
OMSSA	5778-5785	Micyo_2_10_09_2D_Elute_5mM_091003110320	LPNISFK	409.735	409.7345	0.000499999999988177	2	0.000144208936599989		1
OMSSA	5871-5878	Micyo_2_10_09_2D_Elute_5mM_091003110320	LPNISFK	409.735	409.7345	0.000499999999988177	2	0.000400852356628129		1
OMSSA	4086-4090	Micyo_2_10_09_2D_load_091003095248	LPNISFK	409.735	409.7345	0.000499999999988177	2	6.28805654426186e-05		1
OMSSA	4178	Micyo_2_10_09_2D_load_091003095248	LPNISFK	409.735	409.7345	0.000499999999988177	2	0.000254645479853162		1
OMSSA	667	Micyo_2_10_09_2D_load_091002172423	LTDPDNPR	464.2235	464.2225	0.000999999999976353	2	0.000781512355016998		1
OMSSA	1059-1063	Micyo_2_10_09_2D_load_091002172423	LTINKDPAGGNK	409.887333333333	409.886666666667	0.000666666666631954	3	7.09057194685148e-06		1
OMSSA	1298-1303	Micyo_2_10_09_2D_load_091003095248	LTINKDPAGGNK	409.887333333333	409.887666666667	-0.000333333333344399	3	4.52222366258521e-09		1
Xtandem	25509	1-1_Tween	NINTILVSPVIVTK	755.960500	756.865000	-0.904500	2	3.6e-06	53.6	1
Xtandem	25888	2-1_Pellet	NINTILVSPVIVTK	755.960500	756.345000	-0.384500	2	1.2e-07	58.3	1
Xtandem	25140	2-1_SDS	NINTILVSPVIVTK	755.960500	756.395000	-0.434500	2	7.0e-05	50.2	1
Xtandem	25849	2-1_Tween	NINTILVSPVIVTK	755.960500	756.405000	-0.444500	2	4.2e-07	58.8	1
Xtandem	24953	2-2_Tween	NINTILVSPVIVTK	755.960500	756.325000	-0.364500	2	1.5e-07	58.9	1
OMSSA	4295-4299	Micyo_2_10_09_2D_Elute_20mM	NINTILVSPVIVTK	755.9565	755.9565	0	2	2.76827290077081e-05		1
Xtandem	3840-3848	Micyo_2_10_09_2D_Elute_25mM	NINTILVSPVIVTK	755.960350	755.960000	0.000350	2	1.0e-04	42.8	1
OMSSA	3840-3848	Micyo_2_10_09_2D_Elute_25mM	NINTILVSPVIVTK	755.9565	755.9565	0	2	1.31167799963586e-05		1
Xtandem	3557-3560	Micyo_2_10_09_2D_Elute_30mM	NINTILVSPVIVTK	755.960350	755.960000	0.000350	2	4.1e-06	57.0	1
OMSSA	3557-3560	Micyo_2_10_09_2D_Elute_30mM	NINTILVSPVIVTK	755.9565	755.9565	0	2	4.61539825302127e-12		1
OMSSA	3209	Micyo_2_10_09_2D_Elute_50mM	NINTILVSPVIVTK	755.9565	755.9565	0	2	5.10492462079759e-05		1
Xtandem	3209	Micyo_2_10_09_2D_Elute_50mM	NINTILVSPVIVTK	755.960350	755.960000	0.000350	2	2.5e-03	35.5	1
OMSSA	21339	1-1_Pellet	NQDAQNNWLTQQANLSPAPK	1119.5425	1119.5725	-0.0299999999999727	2	0.000164030609662924		1
Xtandem	21339	1-1_Pellet	NQDAQNNWLTQQANLSPAPK	1119.545000	1119.575000	-0.030000	2	1.0e-15	114.0	1
Xtandem	21529	1-1_Tween	NQDAQNNWLTQQANLSPAPK	1119.545000	1120.145000	-0.600000	2	1.0e-02	38.2	1
Xtandem	21342	1-2_Pellet	NQDAQNNWLTQQANLSPAPK	1119.545000	1120.115000	-0.570000	2	3.2e-03	49.5	1
Xtandem	20870	1-2_SDS	NQDAQNNWLTQQANLSPAPK	1119.545000	1119.725000	-0.180000	2	6.5e-03	38.6	1
Xtandem	21068	2-1_SDS	NQDAQNNWLTQQANLSPAPK	1119.545000	1119.895000	-0.350000	2	1.3e-05	48.9	1
Xtandem	21379	2-1_Tween	NQDAQNNWLTQQANLSPAPK	1119.545000	1119.985000	-0.440000	2	8.5e-10	81.5	1
Xtandem	22239	2-1_Tween	NQDAQNNWLTQQANLSPAPK	1119.545000	1120.455000	-0.910000	2	8.8e-04	38.6	1
Xtandem	23172	2-1_Tween	NQDAQNNWLTQQANLSPAPK	1119.545000	1119.945000	-0.400000	2	4.3e-03	32.0	1
Xtandem	21134	2-2_Pellet	NQDAQNNWLTQQANLSPAPK	1119.545000	1119.645000	-0.100000	2	3.4e-14	87.1	1
Xtandem	20191	3-2_Digitonin	NQDAQNNWLTQQANLSPAPK	1119.545000	1119.925000	-0.380000	2	9.9e-04	40.6	1
Xtandem	21345	3-2_SDS	NQDAQNNWLTQQANLSPAPK	1119.545000	1120.065000	-0.520000	2	1.2e-09	68.2	1
Xtandem	20649	4_Pellet	NQDAQNNWLTQQANLSPAPK	1119.545000	1120.005000	-0.460000	2	2.3e-09	73.1	1
Xtandem	21224	4_SDS	NQDAQNNWLTQQANLSPAPK	1119.545000	1119.985000	-0.440000	2	1.7e-14	105.0	1
Xtandem	21446	4_Tween	NQDAQNNWLTQQANLSPAPK	1119.545000	1119.945000	-0.400000	2	4.4e-07	59.7	1
OMSSA	2347-2349	Micyo_2_10_09_2D_Elute_100mM	NQDAQNNWLTQQANLSPAPK	746.695	746.694666666667	0.000333333333401242	3	1.66484129215659e-13		1
Xtandem	2347-2349	Micyo_2_10_09_2D_Elute_100mM	NQDAQNNWLTQQANLSPAPK	746.696733	746.696667	0.000066	3	3.4e-08	62.6	1
Xtandem	2355-2367	Micyo_2_10_09_2D_Elute_100mM	NQDAQNNWLTQQANLSPAPK	1119.545100	1119.545000	0.000100	2	1.2e-12	74.2	1
OMSSA	2355-2367	Micyo_2_10_09_2D_Elute_100mM	NQDAQNNWLTQQANLSPAPK	1119.5425	1119.5415	0.000999999999976353	2	9.62953580817071e-13		1
Xtandem	3553	Micyo_2_10_09_2D_Elute_10mM	NQDAQNNWLTQQANLSPAPK	1119.545100	1119.545000	0.000100	2	3.9e-12	85.4	1
OMSSA	3553	Micyo_2_10_09_2D_Elute_10mM	NQDAQNNWLTQQANLSPAPK	1119.5425	1119.5405	0.00199999999995271	2	5.40052199047723e-15		1
OMSSA	3563-3571	Micyo_2_10_09_2D_Elute_10mM	NQDAQNNWLTQQANLSPAPK	746.695	746.693666666667	0.0013333333333776	3	8.27421000106982e-11		1
Xtandem	3563-3571	Micyo_2_10_09_2D_Elute_10mM	NQDAQNNWLTQQANLSPAPK	746.696733	746.696667	0.000066	3	1.4e-05	48.5	1
OMSSA	3653-3658	Micyo_2_10_09_2D_Elute_10mM_091003122141	NQDAQNNWLTQQANLSPAPK	746.695	746.694666666667	0.000333333333401242	3	2.03303489790194e-14		1
Xtandem	3653-3658	Micyo_2_10_09_2D_Elute_10mM_091003122141	NQDAQNNWLTQQANLSPAPK	746.696733	746.696667	0.000066	3	8.0e-08	63.1	1
Xtandem	3661-3666	Micyo_2_10_09_2D_Elute_10mM_091003122141	NQDAQNNWLTQQANLSPAPK	1119.545100	1119.545000	0.000100	2	3.0e-10	63.1	1
OMSSA	3661-3666	Micyo_2_10_09_2D_Elute_10mM_091003122141	NQDAQNNWLTQQANLSPAPK	1119.5425	1119.5415	0.000999999999976353	2	2.51436427604333e-17		1
OMSSA	3740	Micyo_2_10_09_2D_Elute_10mM_091003122141	NQDAQNNWLTQQANLSPAPK	746.695	746.694666666667	0.000333333333401242	3	1.7137933964139e-16		1
Xtandem	3740	Micyo_2_10_09_2D_Elute_10mM_091003122141	NQDAQNNWLTQQANLSPAPK	746.696733	746.696667	0.000066	3	9.6e-10	69.8	1
Xtandem	3749-3759	Micyo_2_10_09_2D_Elute_10mM_091003122141	NQDAQNNWLTQQANLSPAPK	1119.545100	1119.545000	0.000100	2	1.0e-10	67.5	1
OMSSA	3749-3759	Micyo_2_10_09_2D_Elute_10mM_091003122141	NQDAQNNWLTQQANLSPAPK	1119.5425	1119.5415	0.000999999999976353	2	2.2038292804141e-13		1
Xtandem	3364	Micyo_2_10_09_2D_Elute_15mM	NQDAQNNWLTQQANLSPAPK	1119.545000	1120.040000	-0.495000	2	3.5e-06	45.6	1
Xtandem	3379	Micyo_2_10_09_2D_Elute_15mM	NQDAQNNWLTQQANLSPAPK	1119.545000	1120.040000	-0.495000	2	1.0e-09	56.8	1
OMSSA	3397-3403	Micyo_2_10_09_2D_Elute_15mM	NQDAQNNWLTQQANLSPAPK	746.695	746.694666666667	0.000333333333401242	3	3.52412801828196e-19		1
Xtandem	3397-3403	Micyo_2_10_09_2D_Elute_15mM	NQDAQNNWLTQQANLSPAPK	746.696733	746.696667	0.000066	3	8.8e-09	69.9	1
Xtandem	3458	Micyo_2_10_09_2D_Elute_15mM	NQDAQNNWLTQQANLSPAPK	1119.545100	1119.545000	0.000100	2	1.2e-11	70.9	1
OMSSA	3458	Micyo_2_10_09_2D_Elute_15mM	NQDAQNNWLTQQANLSPAPK	1119.5425	1119.5415	0.000999999999976353	2	5.26146653090059e-15		1
Xtandem	3490-3496	Micyo_2_10_09_2D_Elute_15mM_091003133905	NQDAQNNWLTQQANLSPAPK	746.696733	746.696667	0.000066	3	1.2e-08	63.8	1
OMSSA	3490-3496	Micyo_2_10_09_2D_Elute_15mM_091003133905	NQDAQNNWLTQQANLSPAPK	746.695	746.694666666667	0.000333333333401242	3	2.03564106586623e-299		1
Xtandem	3001-3006	Micyo_2_10_09_2D_Elute_20mM	NQDAQNNWLTQQANLSPAPK	1119.545100	1119.545000	0.000100	2	2.4e-09	62.1	1
OMSSA	3001-3006	Micyo_2_10_09_2D_Elute_20mM	NQDAQNNWLTQQANLSPAPK	1119.5425	1119.5415	0.000999999999976353	2	1.40874980058493e-15		1
Xtandem	3062-3069	Micyo_2_10_09_2D_Elute_20mM	NQDAQNNWLTQQANLSPAPK	746.696733	746.696667	0.000066	3	7.8e-09	64.2	1
OMSSA	3062-3069	Micyo_2_10_09_2D_Elute_20mM	NQDAQNNWLTQQANLSPAPK	746.695	746.694666666667	0.000333333333401242	3	4.92138586604297e-14		1
OMSSA	2987-2993	Micyo_2_10_09_2D_Elute_20mM_091003145633	NQDAQNNWLTQQANLSPAPK	746.695	746.694666666667	0.000333333333401242	3	3.35073529065621e-16		1
Xtandem	2987-2993	Micyo_2_10_09_2D_Elute_20mM_091003145633	NQDAQNNWLTQQANLSPAPK	746.696733	746.696667	0.000066	3	1.0e-09	64.4	1
OMSSA	3010	Micyo_2_10_09_2D_Elute_20mM_091003145633	NQDAQNNWLTQQANLSPAPK	1119.5425	1119.5425	0	2	6.87955153819547e-07		1
Xtandem	3010	Micyo_2_10_09_2D_Elute_20mM_091003145633	NQDAQNNWLTQQANLSPAPK	1119.545100	1119.545000	0.000100	2	2.2e-05	42.1	1
Xtandem	2659-2663	Micyo_2_10_09_2D_Elute_25mM	NQDAQNNWLTQQANLSPAPK	1119.545100	1119.545000	0.000100	2	5.1e-09	66.7	1
OMSSA	2659-2663	Micyo_2_10_09_2D_Elute_25mM	NQDAQNNWLTQQANLSPAPK	1119.5425	1119.5415	0.000999999999976353	2	2.14357708315238e-15		1
Xtandem	2698-2705	Micyo_2_10_09_2D_Elute_25mM	NQDAQNNWLTQQANLSPAPK	746.696733	746.696667	0.000066	3	2.0e-14	91.7	1
OMSSA	2698-2705	Micyo_2_10_09_2D_Elute_25mM	NQDAQNNWLTQQANLSPAPK	746.695	746.694666666667	0.000333333333401242	3	5.89754113724555e-21		1
OMSSA	2459-2464	Micyo_2_10_09_2D_Elute_30mM	NQDAQNNWLTQQANLSPAPK	1119.5425	1119.5415	0.000999999999976353	2	1.29450080051499e-16		1
Xtandem	2459-2464	Micyo_2_10_09_2D_Elute_30mM	NQDAQNNWLTQQANLSPAPK	1119.545100	1119.545000	0.000100	2	1.2e-14	78.6	1
OMSSA	2474-2478	Micyo_2_10_09_2D_Elute_30mM	NQDAQNNWLTQQANLSPAPK	746.695	746.694666666667	0.000333333333401242	3	3.97485797845224e-15		1
Xtandem	2474-2478	Micyo_2_10_09_2D_Elute_30mM	NQDAQNNWLTQQANLSPAPK	746.696733	746.696667	0.000066	3	1.6e-11	90.1	1
OMSSA	2366-2370	Micyo_2_10_09_2D_Elute_40mM	NQDAQNNWLTQQANLSPAPK	746.695	746.694666666667	0.000333333333401242	3	3.49840815561166e-15		1
Xtandem	2366-2370	Micyo_2_10_09_2D_Elute_40mM	NQDAQNNWLTQQANLSPAPK	746.696733	746.696667	0.000066	3	3.3e-07	59.5	1
OMSSA	2374-2378	Micyo_2_10_09_2D_Elute_40mM	NQDAQNNWLTQQANLSPAPK	1119.5425	1119.5415	0.000999999999976353	2	7.02604849432483e-12		1
Xtandem	2374-2378	Micyo_2_10_09_2D_Elute_40mM	NQDAQNNWLTQQANLSPAPK	1119.545100	1119.545000	0.000100	2	7.6e-11	64.1	1
OMSSA	2277-2287	Micyo_2_10_09_2D_Elute_50mM	NQDAQNNWLTQQANLSPAPK	1119.5425	1119.5415	0.000999999999976353	2	6.39700189427396e-18		1
Xtandem	2277-2287	Micyo_2_10_09_2D_Elute_50mM	NQDAQNNWLTQQANLSPAPK	1119.545100	1119.545000	0.000100	2	5.0e-12	78.9	1
Xtandem	2280-2283	Micyo_2_10_09_2D_Elute_50mM	NQDAQNNWLTQQANLSPAPK	746.696733	746.696667	0.000066	3	3.0e-06	53.6	1
OMSSA	2280-2283	Micyo_2_10_09_2D_Elute_50mM	NQDAQNNWLTQQANLSPAPK	746.695	746.694666666667	0.000333333333401242	3	4.66658950530088e-10		1
OMSSA	4095	Micyo_2_10_09_2D_Elute_5mM_091003110320	NQDAQNNWLTQQANLSPAPK	1119.5425	1119.5415	0.000999999999976353	2	4.38616169841493e-16		1
Xtandem	4095	Micyo_2_10_09_2D_Elute_5mM_091003110320	NQDAQNNWLTQQANLSPAPK	1119.545100	1119.545000	0.000100	2	1.1e-11	66.6	1
OMSSA	4108	Micyo_2_10_09_2D_Elute_5mM_091003110320	NQDAQNNWLTQQANLSPAPK	1119.5425	1119.5415	0.000999999999976353	2	5.23970534421352e-15		1
Xtandem	4108	Micyo_2_10_09_2D_Elute_5mM_091003110320	NQDAQNNWLTQQANLSPAPK	1119.545100	1119.545000	0.000100	2	1.9e-12	74.7	1
Xtandem	4114-4122	Micyo_2_10_09_2D_Elute_5mM_091003110320	NQDAQNNWLTQQANLSPAPK	746.696733	746.696667	0.000066	3	2.1e-08	66.2	1
OMSSA	4114-4122	Micyo_2_10_09_2D_Elute_5mM_091003110320	NQDAQNNWLTQQANLSPAPK	746.695	746.694666666667	0.000333333333401242	3	1.23339918856497e-15		1
Xtandem	4190-4196	Micyo_2_10_09_2D_Elute_5mM_091003110320	NQDAQNNWLTQQANLSPAPK	1119.545100	1119.545000	0.000100	2	1.4e-13	83.9	1
OMSSA	4190-4196	Micyo_2_10_09_2D_Elute_5mM_091003110320	NQDAQNNWLTQQANLSPAPK	1119.5425	1119.5405	0.00199999999995271	2	2.23183992843237e-17		1
OMSSA	4201-4208	Micyo_2_10_09_2D_Elute_5mM_091003110320	NQDAQNNWLTQQANLSPAPK	746.695	746.694666666667	0.000333333333401242	3	2.14492582111237e-17		1
Xtandem	4201-4208	Micyo_2_10_09_2D_Elute_5mM_091003110320	NQDAQNNWLTQQANLSPAPK	746.696733	746.696667	0.000066	3	8.8e-09	66.3	1
Xtandem	4280-4285	Micyo_2_10_09_2D_Elute_5mM_091003110320	NQDAQNNWLTQQANLSPAPK	1119.545100	1119.545000	0.000100	2	6.3e-12	72.3	1
OMSSA	4280-4285	Micyo_2_10_09_2D_Elute_5mM_091003110320	NQDAQNNWLTQQANLSPAPK	1119.5425	1119.5415	0.000999999999976353	2	1.94214139694393e-16		1
OMSSA	4291	Micyo_2_10_09_2D_Elute_5mM_091003110320	NQDAQNNWLTQQANLSPAPK	746.695	746.694666666667	0.000333333333401242	3	4.39745344837993e-12		1
Xtandem	4291	Micyo_2_10_09_2D_Elute_5mM_091003110320	NQDAQNNWLTQQANLSPAPK	746.696733	746.696667	0.000066	3	1.6e-04	41.0	1
Xtandem	4616	Micyo_2_10_09_2D_load_091003095248	NQDAQNNWLTQQANLSPAPK	746.696733	746.696667	0.000066	3	2.6e-06	46.4	1
OMSSA	4616	Micyo_2_10_09_2D_load_091003095248	NQDAQNNWLTQQANLSPAPK	746.695	746.694666666667	0.000333333333401242	3	2.30268832444734e-08		1
OMSSA	3998-4005	Micyo_2_10_09_2D_Elute_10mM	NTILVSPVIVTK	642.393	642.3925	0.000499999999988177	2	4.09995401888325e-08		1
OMSSA	3831	Micyo_2_10_09_2D_Elute_15mM	NTILVSPVIVTK	642.393	642.3935	-0.000499999999988177	2	3.51020679157242e-06		1
OMSSA	2891	Micyo_2_10_09_2D_Elute_25mM	NTILVSPVIVTK	642.393	642.3935	-0.000499999999988177	2	0.000419810080985188		1
OMSSA	2922	Micyo_2_10_09_2D_Elute_25mM	NTILVSPVIVTK	642.393	642.3925	0.000499999999988177	2	0.000996912232337385		1
OMSSA	2639-2644	Micyo_2_10_09_2D_Elute_30mM	NTILVSPVIVTK	642.393	642.3935	-0.000499999999988177	2	5.38220536110403e-06		1
OMSSA	2504	Micyo_2_10_09_2D_Elute_40mM	NTILVSPVIVTK	642.393	642.3925	0.000499999999988177	2	5.23672800044428e-06		1
OMSSA	5714-5720	Micyo_2_10_09_2D_Elute_5mM	NTILVSPVIVTK	642.393	642.3925	0.000499999999988177	2	3.83909418163059e-11		1
OMSSA	5808-5815	Micyo_2_10_09_2D_Elute_5mM	NTILVSPVIVTK	642.393	642.3925	0.000499999999988177	2	1.26239782726633e-13		1
OMSSA	5919-5930	Micyo_2_10_09_2D_Elute_5mM_091003110320	NTILVSPVIVTK	642.393	642.3925	0.000499999999988177	2	4.36610353422057e-08		1
OMSSA	4332	Micyo_2_10_09_2D_load_091002172423	NTILVSPVIVTK	642.393	642.3935	-0.000499999999988177	2	2.3857032032753e-05		1
OMSSA	4406-4412	Micyo_2_10_09_2D_load_091002172423	NTILVSPVIVTK	642.393	642.3935	-0.000499999999988177	2	4.11295479494663e-09		1
OMSSA	4650-4657	Micyo_2_10_09_2D_load_091003095248	NTILVSPVIVTK	642.393	642.3925	0.000499999999988177	2	5.01854625144915e-08		1
OMSSA	4746-4754	Micyo_2_10_09_2D_load_091003095248	NTILVSPVIVTK	642.393	642.3935	-0.000499999999988177	2	2.58644656450582e-12		1
OMSSA	3560-3567	Micyo_2_10_09_2D_Elute_10mM	QDAQNNWLTQQANLSPAPK	708.680666666667	708.679666666667	0.000999999999862666	3	1.37711811589475e-11		1
OMSSA	3587	Micyo_2_10_09_2D_Elute_10mM	QDAQNNWLTQQANLSPAPK	1062.521	1062.5235	-0.00250000000005457	2	5.25188136557553e-10		1
OMSSA	3600	Micyo_2_10_09_2D_Elute_10mM	QDAQNNWLTQQANLSPAPK	1062.521	1062.5185	0.00250000000005457	2	2.4295512795989e-298		1
OMSSA	3686-3693	Micyo_2_10_09_2D_Elute_10mM_091003122141	QDAQNNWLTQQANLSPAPK	708.680666666667	708.679666666667	0.000999999999862666	3	2.41659959929147e-15		1
OMSSA	3695-3698	Micyo_2_10_09_2D_Elute_10mM_091003122141	QDAQNNWLTQQANLSPAPK	1062.521	1062.5185	0.00250000000005457	2	6.8027021465884e-10		1
OMSSA	3421-3423	Micyo_2_10_09_2D_Elute_15mM	QDAQNNWLTQQANLSPAPK	708.680666666667	708.679666666667	0.000999999999862666	3	2.02314265812228e-14		1
OMSSA	3425-3430	Micyo_2_10_09_2D_Elute_15mM	QDAQNNWLTQQANLSPAPK	1062.521	1062.5185	0.00250000000005457	2	4.01268015193086e-15		1
OMSSA	3540	Micyo_2_10_09_2D_Elute_15mM_091003133905	QDAQNNWLTQQANLSPAPK	1062.521	1062.5195	0.00149999999985084	2	9.17112542146365e-10		1
OMSSA	3547	Micyo_2_10_09_2D_Elute_15mM_091003133905	QDAQNNWLTQQANLSPAPK	708.680666666667	708.680666666667	0	3	1.58369488297163e-08		1
OMSSA	3024-3027	Micyo_2_10_09_2D_Elute_20mM	QDAQNNWLTQQANLSPAPK	708.680666666667	708.680666666667	0	3	3.22848840633613e-16		1
OMSSA	3030-3035	Micyo_2_10_09_2D_Elute_20mM	QDAQNNWLTQQANLSPAPK	1062.521	1062.5205	0.00049999999987449	2	2.58797301596796e-14		1
OMSSA	2679-2682	Micyo_2_10_09_2D_Elute_25mM	QDAQNNWLTQQANLSPAPK	708.680666666667	708.679666666667	0.000999999999862666	3	3.41829523010545e-15		1
OMSSA	2683-2688	Micyo_2_10_09_2D_Elute_25mM	QDAQNNWLTQQANLSPAPK	1062.521	1062.5195	0.00149999999985084	2	1.10415110686916e-12		1
OMSSA	2486-2490	Micyo_2_10_09_2D_Elute_30mM	QDAQNNWLTQQANLSPAPK	1062.521	1062.5205	0.00049999999987449	2	1.4070668025661e-13		1
OMSSA	2489-2493	Micyo_2_10_09_2D_Elute_30mM	QDAQNNWLTQQANLSPAPK	708.680666666667	708.679666666667	0.000999999999862666	3	0		1
OMSSA	2394-2401	Micyo_2_10_09_2D_Elute_40mM	QDAQNNWLTQQANLSPAPK	708.680666666667	708.679666666667	0.000999999999862666	3	1.14562897554288e-13		1
OMSSA	2397-2399	Micyo_2_10_09_2D_Elute_40mM	QDAQNNWLTQQANLSPAPK	1062.521	1062.5195	0.00149999999985084	2	3.0936917311627e-08		1
OMSSA	2439	Micyo_2_10_09_2D_Elute_5mM	Q-17.0265DAQNNWLTQQANLSPAPK	1054.008	1054.0045	0.00350000000003092	2	1.30451907868523e-05		1
OMSSA	2483	Micyo_2_10_09_2D_Elute_5mM	Q-17.0265DAQNNWLTQQANLSPAPK	1054.008	1054.0065	0.00150000000007822	2	8.77848489468828e-09		1
OMSSA	4213-4218	Micyo_2_10_09_2D_Elute_5mM_091003110320	QDAQNNWLTQQANLSPAPK	1062.521	1062.5195	0.00149999999985084	2	1.9266574610938e-14		1
OMSSA	4224-4230	Micyo_2_10_09_2D_Elute_5mM_091003110320	QDAQNNWLTQQANLSPAPK	708.680666666667	708.679666666667	0.000999999999862666	3	1.58994796911616e-301		1
OMSSA	4297-4305	Micyo_2_10_09_2D_Elute_5mM_091003110320	QDAQNNWLTQQANLSPAPK	1062.521	1062.5195	0.00149999999985084	2	1.61364592387645e-15		1
OMSSA	4311-4319	Micyo_2_10_09_2D_Elute_5mM_091003110320	QDAQNNWLTQQANLSPAPK	708.680666666667	708.680666666667	0	3	3.37900155402497e-15		1
OMSSA	4390	Micyo_2_10_09_2D_Elute_5mM_091003110320	QDAQNNWLTQQANLSPAPK	1062.521	1062.5205	0.00049999999987449	2	2.14922453162415e-12		1
OMSSA	5148-5151	Micyo_2_10_09_2D_load_091003095248	Q-17.0265DAQNNWLTQQANLSPAPK	1054.008	1054.0065	0.00150000000007822	2	4.86628704620135e-18		1
OMSSA	5316-5322	Micyo_2_10_09_2D_Elute_10mM_091003122141	QGLSLAAGLLGK	564.335	564.3365	-0.00149999999996453	2	0.000807133322736009		1
OMSSA	4906-4912	Micyo_2_10_09_2D_Elute_15mM	QGLSLAAGLLGK	564.335	564.3365	-0.00149999999996453	2	5.09128784363281e-06		1
OMSSA	4340-4345	Micyo_2_10_09_2D_Elute_20mM	QGLSLAAGLLGK	564.335	564.3335	0.00150000000007822	2	9.53350894644781e-05		1
OMSSA	6734-6738	Micyo_2_10_09_2D_load_091003095248	Q-17.0265GLSLAAGLLGK	555.822	555.8225	-0.000499999999988177	2	8.8263424928465e-07		1
OMSSA	3032	Micyo_2_10_09_2D_Elute_10mM	QSFLTINKDPAGGNK	530.607	530.606666666667	0.000333333333287555	3	0.00188293573814944		1
OMSSA	3075	Micyo_2_10_09_2D_Elute_10mM	QSFLTINKDPAGGNK	530.607	530.606666666667	0.000333333333287555	3	0.000962158693615746		1
OMSSA	3095	Micyo_2_10_09_2D_Elute_10mM	QSFLTINKDPAGGNK	530.607	530.607666666667	-0.000666666666688798	3	0.000820721936014618		1
OMSSA	3179	Micyo_2_10_09_2D_Elute_10mM_091003122141	QSFLTINKDPAGGNK	530.607	530.606666666667	0.000333333333287555	3	0.000126857222014413		1
OMSSA	3260-3266	Micyo_2_10_09_2D_Elute_10mM_091003122141	QSFLTINKDPAGGNK	530.607	530.606666666667	0.000333333333287555	3	7.32161786010316e-05		1
OMSSA	3350	Micyo_2_10_09_2D_Elute_10mM_091003122141	QSFLTINKDPAGGNK	530.607	530.607666666667	-0.000666666666688798	3	0.00303879517652785		1
OMSSA	2788-2793	Micyo_2_10_09_2D_Elute_15mM	QSFLTINKDPAGGNK	530.607	530.606666666667	0.000333333333287555	3	7.97035601747276e-06		1
OMSSA	2255-2262	Micyo_2_10_09_2D_Elute_20mM	QSFLTINKDPAGGNK	530.607	530.607666666667	-0.000666666666688798	3	0.000540879662666648		1
OMSSA	2271-2274	Micyo_2_10_09_2D_Elute_20mM	QSFLTINKDPAGGNK	795.4105	795.4105	0	2	0.00166432757940135		1
OMSSA	1925-1929	Micyo_2_10_09_2D_Elute_25mM	QSFLTINKDPAGGNK	530.607	530.606666666667	0.000333333333287555	3	2.90089516545331e-05		1
OMSSA	4882-4891	Micyo_2_10_09_2D_Elute_5mM	Q-17.0265SFLTINKDPAGGNK	786.8975	786.8965	0.00100000000009004	2	0.00800438333133188		1
OMSSA	3940-3947	Micyo_2_10_09_2D_load_091002172423	Q-17.0265SFLTINKDPAGGNK	786.8975	786.8975	0	2	0.00709406711483684		1
OMSSA	4226-4231	Micyo_2_10_09_2D_load_091003095248	Q-17.0265SFLTINKDPAGGNK	786.8975	786.8965	0.00100000000009004	2	2.50465600524873e-06		1
Xtandem	1236-1243	Micyo_2_10_09_2D_load_091002172423	SEVENELK	474.234200	474.234000	0.000200	2	2.0e-06	50.2	1
OMSSA	1236-1243	Micyo_2_10_09_2D_load_091002172423	SEVENELK	474.231	474.2295	0.00150000000002137	2	0.00288487336606189		1
OMSSA	1475-1482	Micyo_2_10_09_2D_load_091003095248	SEVENELK	474.231	474.2295	0.00150000000002137	2	0.000131799560548822		1
Xtandem	1475-1482	Micyo_2_10_09_2D_load_091003095248	SEVENELK	474.234200	474.234000	0.000200	2	3.2e-05	47.1	1
OMSSA	1554	Micyo_2_10_09_2D_Elute_100mM	SFLTINKDPAGGNK	487.920666666667	487.920666666667	0	3	0.00311135654845787		1
OMSSA	3306-3313	Micyo_2_10_09_2D_Elute_10mM_091003122141	SFLTINKDPAGGNK	731.381	731.3815	-0.000499999999988177	2	1.18586543980612e-05		1
OMSSA	3362-3368	Micyo_2_10_09_2D_Elute_10mM_091003122141	SFLTINKDPAGGNK	487.920666666667	487.920666666667	0	3	9.78754102817806e-08		1
OMSSA	3395-3400	Micyo_2_10_09_2D_Elute_10mM_091003122141	SFLTINKDPAGGNK	731.381	731.3815	-0.000499999999988177	2	1.18363840763917e-05		1
OMSSA	3456-3464	Micyo_2_10_09_2D_Elute_10mM_091003122141	SFLTINKDPAGGNK	487.920666666667	487.920666666667	0	3	1.95317455415332e-09		1
OMSSA	3493-3500	Micyo_2_10_09_2D_Elute_10mM_091003122141	SFLTINKDPAGGNK	731.381	731.3815	-0.000499999999988177	2	0.000335010347111062		1
OMSSA	3545-3551	Micyo_2_10_09_2D_Elute_10mM_091003122141	SFLTINKDPAGGNK	487.920666666667	487.920666666667	0	3	6.67483078777679e-08		1
OMSSA	3637	Micyo_2_10_09_2D_Elute_10mM_091003122141	SFLTINKDPAGGNK	487.920666666667	487.920666666667	0	3	2.44842632328716e-07		1
OMSSA	3652	Micyo_2_10_09_2D_Elute_10mM_091003122141	SFLTINKDPAGGNK	487.920666666667	487.920666666667	0	3	1.25105696582892e-06		1
OMSSA	2867-2872	Micyo_2_10_09_2D_Elute_15mM	SFLTINKDPAGGNK	487.920666666667	487.920666666667	0	3	3.07668672535847e-09		1
OMSSA	2869-2875	Micyo_2_10_09_2D_Elute_15mM	SFLTINKDPAGGNK	731.381	731.3815	-0.000499999999988177	2	8.28822170101878e-07		1
OMSSA	2947-2952	Micyo_2_10_09_2D_Elute_15mM	SFLTINKDPAGGNK	487.920666666667	487.920666666667	0	3	5.3283701625662e-10		1
OMSSA	2949-2953	Micyo_2_10_09_2D_Elute_15mM	SFLTINKDPAGGNK	731.381	731.3815	-0.000499999999988177	2	1.13414521182082e-05		1
OMSSA	3044	Micyo_2_10_09_2D_Elute_15mM	SFLTINKDPAGGNK	487.920666666667	487.920666666667	0	3	0.00141778493350509		1
OMSSA	2955-2962	Micyo_2_10_09_2D_Elute_15mM_091003133905	SFLTINKDPAGGNK	487.920666666667	487.920666666667	0	3	3.99113281547409e-08		1
OMSSA	2958-2966	Micyo_2_10_09_2D_Elute_15mM_091003133905	SFLTINKDPAGGNK	731.381	731.3815	-0.000499999999988177	2	7.34891962993802e-08		1
OMSSA	3045-3054	Micyo_2_10_09_2D_Elute_15mM_091003133905	SFLTINKDPAGGNK	487.920666666667	487.920666666667	0	3	6.27540424833775e-08		1
OMSSA	2292-2298	Micyo_2_10_09_2D_Elute_20mM	SFLTINKDPAGGNK	487.920666666667	487.920666666667	0	3	5.31121199056279e-06		1
OMSSA	2296-2299	Micyo_2_10_09_2D_Elute_20mM	SFLTINKDPAGGNK	731.381	731.3815	-0.000499999999988177	2	2.63357447962764e-06		1
OMSSA	2374-2381	Micyo_2_10_09_2D_Elute_20mM	SFLTINKDPAGGNK	487.920666666667	487.920666666667	0	3	1.27979545374507e-07		1
OMSSA	2376-2382	Micyo_2_10_09_2D_Elute_20mM	SFLTINKDPAGGNK	731.381	731.3815	-0.000499999999988177	2	0.0022585611077658		1
OMSSA	1948-1954	Micyo_2_10_09_2D_Elute_25mM	SFLTINKDPAGGNK	731.381	731.3815	-0.000499999999988177	2	9.46220409722919e-06		1
OMSSA	1985-1992	Micyo_2_10_09_2D_Elute_25mM	SFLTINKDPAGGNK	487.920666666667	487.920666666667	0	3	0.00015101986537922		1
OMSSA	1742	Micyo_2_10_09_2D_Elute_30mM	SFLTINKDPAGGNK	487.920666666667	487.920666666667	0	3	0.00103563027408267		1
OMSSA	1655	Micyo_2_10_09_2D_Elute_40mM	SFLTINKDPAGGNK	487.920666666667	487.923666666667	-0.0029999999999859	3	0.00642353392949492		1
OMSSA	2395-2400	Micyo_2_10_09_2D_Elute_1000mM	SPEGENAVYVPGWNYGTAGQR	1126.514	1126.5145	-0.000500000000101863	2	1.91600062538808e-13		1
OMSSA	2402-2408	Micyo_2_10_09_2D_Elute_1000mM	SPEGENAVYVPGWNYGTAGQR	751.342666666667	751.343666666667	-0.00100000000009004	3	1.6343693418351e-16		1
OMSSA	2478-2485	Micyo_2_10_09_2D_Elute_1000mM	SPEGENAVYVPGWNYGTAGQR	1126.514	1126.5155	-0.00150000000007822	2	4.3725822203915e-13		1
OMSSA	2492-2497	Micyo_2_10_09_2D_Elute_1000mM	SPEGENAVYVPGWNYGTAGQR	751.342666666667	751.343666666667	-0.00100000000009004	3	2.95675932299736e-12		1
OMSSA	2240-2246	Micyo_2_10_09_2D_Elute_1000mM_091004011557	SPEGENAVYVPGWNYGTAGQR	1126.514	1126.5145	-0.000500000000101863	2	2.17006976458064e-14		1
OMSSA	2249-2254	Micyo_2_10_09_2D_Elute_1000mM_091004011557	SPEGENAVYVPGWNYGTAGQR	751.342666666667	751.343666666667	-0.00100000000009004	3	7.6602341327211e-299		1
OMSSA	2617	Micyo_2_10_09_2D_Elute_100mM	SPEGENAVYVPGWNYGTAGQR	1126.514	1126.5115	0.0024999999998272	2	0.000181643545600032		1
OMSSA	2668-2671	Micyo_2_10_09_2D_Elute_100mM_091003212339	SPEGENAVYVPGWNYGTAGQR	1126.514	1126.5145	-0.000500000000101863	2	1.63895467961838e-12		1
OMSSA	2674-2677	Micyo_2_10_09_2D_Elute_100mM_091003212339	SPEGENAVYVPGWNYGTAGQR	751.342666666667	751.343666666667	-0.00100000000009004	3	5.17327849968373e-16		1
OMSSA	2736-2740	Micyo_2_10_09_2D_Elute_100mM_091003212339	SPEGENAVYVPGWNYGTAGQR	1126.514	1126.5145	-0.000500000000101863	2	1.12884022415986e-13		1
OMSSA	2750-2757	Micyo_2_10_09_2D_Elute_100mM_091003212339	SPEGENAVYVPGWNYGTAGQR	751.342666666667	751.342666666667	0	3	8.81571150238174e-10		1
OMSSA	4176	Micyo_2_10_09_2D_Elute_10mM_091003122141	SPEGENAVYVPGWNYGTAGQR	1126.514	1126.5135	0.00049999999987449	2	6.5958742871693e-13		1
OMSSA	4196	Micyo_2_10_09_2D_Elute_10mM_091003122141	SPEGENAVYVPGWNYGTAGQR	1126.514	1126.5135	0.00049999999987449	2	1.09296526518036e-09		1
OMSSA	3927-3933	Micyo_2_10_09_2D_Elute_15mM_091003133905	SPEGENAVYVPGWNYGTAGQR	1126.514	1126.5145	-0.000500000000101863	2	2.62396906837712e-14		1
OMSSA	3936-3940	Micyo_2_10_09_2D_Elute_15mM_091003133905	SPEGENAVYVPGWNYGTAGQR	751.342666666667	751.342666666667	0	3	3.37315668939589e-17		1
OMSSA	3340-3344	Micyo_2_10_09_2D_Elute_20mM_091003145633	SPEGENAVYVPGWNYGTAGQR	1126.514	1126.5145	-0.000500000000101863	2	2.97867840748867e-13		1
OMSSA	3346-3354	Micyo_2_10_09_2D_Elute_20mM_091003145633	SPEGENAVYVPGWNYGTAGQR	751.342666666667	751.343666666667	-0.00100000000009004	3	1.39770417257245e-15		1
OMSSA	3421-3432	Micyo_2_10_09_2D_Elute_20mM_091003145633	SPEGENAVYVPGWNYGTAGQR	1126.514	1126.5145	-0.000500000000101863	2	7.4817037084115e-10		1
OMSSA	3949-3953	Micyo_2_10_09_2D_Elute_250mM	SPEGENAVYVPGWNYGTAGQR	1126.514	1126.5145	-0.000500000000101863	2	1.27703705619586e-14		1
OMSSA	3957-3960	Micyo_2_10_09_2D_Elute_250mM	SPEGENAVYVPGWNYGTAGQR	751.342666666667	751.343666666667	-0.00100000000009004	3	1.04094469664998e-15		1
OMSSA	4039-4045	Micyo_2_10_09_2D_Elute_250mM	SPEGENAVYVPGWNYGTAGQR	1126.514	1126.5145	-0.000500000000101863	2	2.54686448226901e-12		1
OMSSA	4054	Micyo_2_10_09_2D_Elute_250mM	SPEGENAVYVPGWNYGTAGQR	751.342666666667	751.343666666667	-0.00100000000009004	3	9.57308539295503e-12		1
OMSSA	3742-3749	Micyo_2_10_09_2D_Elute_250mM_091003224106	SPEGENAVYVPGWNYGTAGQR	1126.514	1126.5135	0.00049999999987449	2	3.3105209266765e-300		1
OMSSA	3748-3754	Micyo_2_10_09_2D_Elute_250mM_091003224106	SPEGENAVYVPGWNYGTAGQR	751.342666666667	751.342666666667	0	3	1.03439620149732e-15		1
OMSSA	3831-3840	Micyo_2_10_09_2D_Elute_250mM_091003224106	SPEGENAVYVPGWNYGTAGQR	1126.514	1126.5145	-0.000500000000101863	2	6.68167673245272e-15		1
OMSSA	2900-2905	Micyo_2_10_09_2D_Elute_25mM_091003161355	SPEGENAVYVPGWNYGTAGQR	1126.514	1126.5145	-0.000500000000101863	2	6.45591269056306e-13		1
OMSSA	2911-2917	Micyo_2_10_09_2D_Elute_25mM_091003161355	SPEGENAVYVPGWNYGTAGQR	751.342666666667	751.343666666667	-0.00100000000009004	3	2.74522742011755e-18		1
OMSSA	2974-2981	Micyo_2_10_09_2D_Elute_25mM_091003161355	SPEGENAVYVPGWNYGTAGQR	1126.514	1126.5145	-0.000500000000101863	2	4.57113790966457e-12		1
OMSSA	2729-2737	Micyo_2_10_09_2D_Elute_30mM_091003173121	SPEGENAVYVPGWNYGTAGQR	1126.514	1126.5145	-0.000500000000101863	2	3.13799951978056e-14		1
OMSSA	2736-2742	Micyo_2_10_09_2D_Elute_30mM_091003173121	SPEGENAVYVPGWNYGTAGQR	751.342666666667	751.343666666667	-0.00100000000009004	3	1.24925321067686e-17		1
OMSSA	2800-2807	Micyo_2_10_09_2D_Elute_30mM_091003173121	SPEGENAVYVPGWNYGTAGQR	1126.514	1126.5145	-0.000500000000101863	2	7.40874100231272e-11		1
OMSSA	2809-2816	Micyo_2_10_09_2D_Elute_30mM_091003173121	SPEGENAVYVPGWNYGTAGQR	751.342666666667	751.343666666667	-0.00100000000009004	3	1.84113807350658e-08		1
OMSSA	2618-2625	Micyo_2_10_09_2D_Elute_40mM_091003184846	SPEGENAVYVPGWNYGTAGQR	1126.514	1126.5155	-0.00150000000007822	2	1.58136141125394e-14		1
OMSSA	2626-2632	Micyo_2_10_09_2D_Elute_40mM_091003184846	SPEGENAVYVPGWNYGTAGQR	751.342666666667	751.343666666667	-0.00100000000009004	3	4.2408241607614e-17		1
OMSSA	2689-2693	Micyo_2_10_09_2D_Elute_40mM_091003184846	SPEGENAVYVPGWNYGTAGQR	1126.514	1126.5145	-0.000500000000101863	2	1.38284583301561e-12		1
OMSSA	2698-2706	Micyo_2_10_09_2D_Elute_40mM_091003184846	SPEGENAVYVPGWNYGTAGQR	751.342666666667	751.342666666667	0	3	1.49591003951196e-13		1
OMSSA	2750-2757	Micyo_2_10_09_2D_Elute_500mM	SPEGENAVYVPGWNYGTAGQR	1126.514	1126.5155	-0.00150000000007822	2	2.17920169575792e-13		1
OMSSA	2754-2758	Micyo_2_10_09_2D_Elute_500mM	SPEGENAVYVPGWNYGTAGQR	751.342666666667	751.343666666667	-0.00100000000009004	3	5.15991005088852e-14		1
OMSSA	2836-2843	Micyo_2_10_09_2D_Elute_500mM	SPEGENAVYVPGWNYGTAGQR	1126.514	1126.5155	-0.00150000000007822	2	4.43166875262616e-13		1
OMSSA	2838-2844	Micyo_2_10_09_2D_Elute_500mM	SPEGENAVYVPGWNYGTAGQR	751.342666666667	751.343666666667	-0.00100000000009004	3	2.29877436866849e-15		1
OMSSA	2551-2557	Micyo_2_10_09_2D_Elute_500mM_091003235831	SPEGENAVYVPGWNYGTAGQR	1126.514	1126.5135	0.00049999999987449	2	3.29614788323085e-15		1
OMSSA	2552-2560	Micyo_2_10_09_2D_Elute_500mM_091003235831	SPEGENAVYVPGWNYGTAGQR	751.342666666667	751.343666666667	-0.00100000000009004	3	1.38488003824579e-14		1
OMSSA	2490-2493	Micyo_2_10_09_2D_Elute_50mM_091003200613	SPEGENAVYVPGWNYGTAGQR	1126.514	1126.5145	-0.000500000000101863	2	8.17526492296934e-12		1
OMSSA	2492-2500	Micyo_2_10_09_2D_Elute_50mM_091003200613	SPEGENAVYVPGWNYGTAGQR	751.342666666667	751.342666666667	0	3	5.013547268833e-14		1
OMSSA	2551-2556	Micyo_2_10_09_2D_Elute_50mM_091003200613	SPEGENAVYVPGWNYGTAGQR	1126.514	1126.5145	-0.000500000000101863	2	8.00407095728578e-14		1
OMSSA	2564-2573	Micyo_2_10_09_2D_Elute_50mM_091003200613	SPEGENAVYVPGWNYGTAGQR	751.342666666667	751.343666666667	-0.00100000000009004	3	9.57227828638305e-14		1
OMSSA	1208	Micyo_2_10_09_2D_load_091003095248	SPVIVTK	372.2295	372.2295	0	2	0.00420567761515357		1
Xtandem	13946	1-2_Tween	TFIKDGDQNMTIYKPDK	1007.497500	1007.825000	-0.327500	2	5.0e-03	36.3	1
OMSSA	2470-2475	Micyo_2_10_09_2D_Elute_250mM_091003224106	TFIKDGDQNMTIYKPDK	671.996	671.995666666667	0.000333333333287555	3	5.65262090414479e-09		1
Xtandem	2470-2475	Micyo_2_10_09_2D_Elute_250mM_091003224106	TFIKDGDQNMTIYKPDK	671.998467	671.996667	0.001800	3	2.4e-05	46.2	1
OMSSA	507	Micyo_2_10_09_2D_load_091003095248	TGQDYNDK	470.697	470.6965	0.000499999999988177	2	0.00689499135174091		1
OMSSA	2487-2490	Micyo_2_10_09_2D_Elute_1000mM	TGSDKYDWYVSFDNEK	651.947333333333	651.947666666667	-0.000333333333287555	3	1.63188036765354e-09		1
OMSSA	2515	Micyo_2_10_09_2D_Elute_1000mM	TGSDKYDWYVSFDNEK	977.421	977.4225	-0.00149999999996453	2	1.45720781558487e-09		1
OMSSA	2529	Micyo_2_10_09_2D_Elute_1000mM	TGSDKYDWYVSFDNEK	977.421	977.4215	-0.000499999999988177	2	1.54777549472963e-12		1
OMSSA	2354	Micyo_2_10_09_2D_Elute_1000mM_091004011557	TGSDKYDWYVSFDNEK	977.421	977.4215	-0.000499999999988177	2	5.63312059077552e-12		1
OMSSA	2371	Micyo_2_10_09_2D_Elute_1000mM_091004011557	TGSDKYDWYVSFDNEK	651.947333333333	651.947666666667	-0.000333333333287555	3	3.8887636610901e-10		1
OMSSA	4066-4072	Micyo_2_10_09_2D_Elute_250mM	TGSDKYDWYVSFDNEK	651.947333333333	651.947666666667	-0.000333333333287555	3	1.57443128658292e-13		1
OMSSA	4090	Micyo_2_10_09_2D_Elute_250mM	TGSDKYDWYVSFDNEK	977.421	977.4205	0.000500000000101863	2	2.93556159769558e-13		1
OMSSA	3857	Micyo_2_10_09_2D_Elute_250mM_091003224106	TGSDKYDWYVSFDNEK	651.947333333333	651.947666666667	-0.000333333333287555	3	3.14066846675667e-08		1
OMSSA	3876-3881	Micyo_2_10_09_2D_Elute_250mM_091003224106	TGSDKYDWYVSFDNEK	977.421	977.4205	0.000500000000101863	2	3.22806093933749e-13		1
OMSSA	2845-2850	Micyo_2_10_09_2D_Elute_500mM	TGSDKYDWYVSFDNEK	651.947333333333	651.947666666667	-0.000333333333287555	3	1.54971799944481e-09		1
OMSSA	2876-2883	Micyo_2_10_09_2D_Elute_500mM	TGSDKYDWYVSFDNEK	977.421	977.4205	0.000500000000101863	2	2.84985326317346e-15		1
OMSSA	2671-2677	Micyo_2_10_09_2D_Elute_500mM_091003235831	TGSDKYDWYVSFDNEK	977.421	977.4215	-0.000499999999988177	2	1.25922765254916e-14		1
OMSSA	10050	1-2_Tween	VAVEVLR	393.24	393.2425	-0.00249999999999773	2	0.00395476757041896		1
OMSSA	11347	2-2_Tween	VAVEVLR	393.24	393.3225	-0.0824999999999818	2	0.00423585750435842		1
Xtandem	32250	1-1_SDS	VGELQGLSLAAGLLGK	763.447500	763.545000	-0.097500	2	1.2e-10	79.5	1
OMSSA	32250	1-1_SDS	VGELQGLSLAAGLLGK	763.443	763.5425	-0.0995000000000346	2	1.19437151816245e-11		1
Xtandem	31725	1-1_Tween	VGELQGLSLAAGLLGK	763.447500	763.835000	-0.387500	2	6.8e-08	65.9	1
Xtandem	32545	1-1_Tween	VGELQGLSLAAGLLGK	763.447500	763.875000	-0.427500	2	6.4e-07	53.9	1
Xtandem	31004	1-2_SDS	VGELQGLSLAAGLLGK	763.447500	764.465000	-1.017500	2	4.1e-09	70.7	1
Xtandem	32461	2-1_Pellet	VGELQGLSLAAGLLGK	763.447500	763.875000	-0.427500	2	1.4e-10	75.0	1
Xtandem	31634	2-2_Pellet	VGELQGLSLAAGLLGK	763.447500	764.275000	-0.827500	2	8.2e-11	69.8	1
Xtandem	30689	2-2_SDS	VGELQGLSLAAGLLGK	763.447500	763.915000	-0.467500	2	6.8e-09	70.4	1
Xtandem	30791	2-2_Tween	VGELQGLSLAAGLLGK	763.447500	763.835000	-0.387500	2	3.3e-08	62.5	1
Xtandem	33015	3-2_SDS	VGELQGLSLAAGLLGK	763.447500	763.945000	-0.497500	2	6.5e-08	65.5	1
Xtandem	32335	3-2_Tween	VGELQGLSLAAGLLGK	763.447500	763.935000	-0.487500	2	2.0e-06	54.3	1
Xtandem	31966	4_Digitonin	VGELQGLSLAAGLLGK	763.447500	763.875000	-0.427500	2	7.1e-08	66.8	1
Xtandem	31930	4_Pellet	VGELQGLSLAAGLLGK	763.447500	764.025000	-0.577500	2	1.3e-04	39.5	1
Xtandem	32636	4_SDS	VGELQGLSLAAGLLGK	763.447500	764.295000	-0.847500	2	2.7e-10	74.3	1
Xtandem	31539	4_Tween	VGELQGLSLAAGLLGK	763.447500	764.285000	-0.837500	2	5.7e-09	67.2	1
Xtandem	32340	4_Tween	VGELQGLSLAAGLLGK	763.447500	763.515000	-0.067500	2	1.9e-05	53.8	1
OMSSA	32340	4_Tween	VGELQGLSLAAGLLGK	763.443	763.5125	-0.0695000000000618	2	0.00559635747250608		1
Xtandem	4413-4417	Micyo_2_10_09_2D_Elute_1000mM_091004011557	VGELQGLSLAAGLLGK	763.447600	763.450000	-0.002400	2	1.5e-11	76.9	1
OMSSA	4413-4417	Micyo_2_10_09_2D_Elute_1000mM_091004011557	VGELQGLSLAAGLLGK	763.443	763.4445	-0.00149999999996453	2	2.77826362343208e-16		1
OMSSA	6070	Micyo_2_10_09_2D_Elute_250mM_091003224106	VGELQGLSLAAGLLGK	763.443	763.4435	-0.000499999999988177	2	8.78640964003792e-08		1
Xtandem	6070	Micyo_2_10_09_2D_Elute_250mM_091003224106	VGELQGLSLAAGLLGK	763.447600	763.450000	-0.002400	2	6.3e-06	42.7	1
OMSSA	4775-4781	Micyo_2_10_09_2D_Elute_500mM_091003235831	VGELQGLSLAAGLLGK	763.443	763.4435	-0.000499999999988177	2	1.63985520956911e-12		1
Xtandem	4775-4781	Micyo_2_10_09_2D_Elute_500mM_091003235831	VGELQGLSLAAGLLGK	763.447600	763.450000	-0.002400	2	1.0e-10	65.3	1
OMSSA	2216-2219	Micyo_2_10_09_2D_Elute_15mM	VGSKPASIFK	517.298	517.2985	-0.000499999999988177	2	0.00023965662655561		1
OMSSA	447-455	Micyo_2_10_09_2D_load_091002172423	VTGQDYNDK	520.231	520.2305	0.000499999999988177	2	6.9203769563746e-07		1
OMSSA	649-657	Micyo_2_10_09_2D_load_091003095248	VTGQDYNDK	520.231	520.2305	0.000499999999988177	2	5.84843835263113e-07		1
Xtandem	6036	2-2_Tween	YDNQTYKVQGK	672.329500	672.815000	-0.485500	2	1.3e-03	39.1	1
Xtandem	24531	1-1_Tween	YDWYVSFDNEK	733.313500	733.735000	-0.421500	2	3.3e-05	42.5	1
Xtandem	24523	3-2_Tween	YDWYVSFDNEK	733.313750	733.315000	-0.001250	2	3.6e-05	45.3	1
OMSSA	24523	3-2_Tween	YDWYVSFDNEK	733.3095	733.3125	-0.00300000000004275	2	3.90616117635182e-05		1
Xtandem	2930-2938	Micyo_2_10_09_2D_Elute_1000mM	YDWYVSFDNEK	733.313750	733.315000	-0.001250	2	1.5e-06	49.6	1
OMSSA	2930-2938	Micyo_2_10_09_2D_Elute_1000mM	YDWYVSFDNEK	733.3095	733.3095	0	2	1.61163458195644e-08		1
Xtandem	2782	Micyo_2_10_09_2D_Elute_1000mM_091004011557	YDWYVSFDNEK	733.313750	733.315000	-0.001250	2	3.2e-04	36.0	1
OMSSA	2782	Micyo_2_10_09_2D_Elute_1000mM_091004011557	YDWYVSFDNEK	733.3095	733.3095	0	2	1.42893746277568e-05		1
Xtandem	4503-4507	Micyo_2_10_09_2D_Elute_250mM	YDWYVSFDNEK	733.313750	733.315000	-0.001250	2	7.6e-09	53.5	1
OMSSA	4503-4507	Micyo_2_10_09_2D_Elute_250mM	YDWYVSFDNEK	733.3095	733.3105	-0.00100000000009004	2	4.3601221378047e-10		1
Xtandem	4302-4308	Micyo_2_10_09_2D_Elute_250mM_091003224106	YDWYVSFDNEK	733.313750	733.315000	-0.001250	2	6.5e-09	53.6	1
OMSSA	4302-4308	Micyo_2_10_09_2D_Elute_250mM_091003224106	YDWYVSFDNEK	733.3095	733.3095	0	2	2.19167685735302e-11		1
Xtandem	3283-3289	Micyo_2_10_09_2D_Elute_500mM	YDWYVSFDNEK	733.313750	733.315000	-0.001250	2	2.2e-07	49.9	1
OMSSA	3283-3289	Micyo_2_10_09_2D_Elute_500mM	YDWYVSFDNEK	733.3095	733.3095	0	2	4.49571628944481e-08		1
Xtandem	3087-3089	Micyo_2_10_09_2D_Elute_500mM_091003235831	YDWYVSFDNEK	733.313750	733.315000	-0.001250	2	1.7e-09	53.5	1
OMSSA	3087-3089	Micyo_2_10_09_2D_Elute_500mM_091003235831	YDWYVSFDNEK	733.3095	733.3105	-0.00100000000009004	2	5.34431630608129e-10		1
gi|54019969|ref|NC_006360.1| Mycoplasma hyopneumoniae 232 chromosome, complete genome|FRAME F2|SPLIT 89	na	6.34576503958839e-14	2	2	2	2
Engine	Scans	File	Sequence	Theoretical m/z	Measured m/z	Delta m/z	Charge	E-value	HyperScore	Proteins
Xtandem	18701	2-1_Digitonin	NISLMLILLSQISMKLLKK	1093.669000	1094.575000	-0.906000	2	5.4e-03	34.2	1
Xtandem	22510	2-1_Digitonin	T+79.9663HQGIMSIIY+79.9663FY+79.9663QK	984.888500	984.895000	-0.006500	2	3.8e-03	41.1	1
gi|54019969|ref|NC_006360.1| Mycoplasma hyopneumoniae 232 chromosome, complete genome|FRAME F3|SPLIT 377	na	0	52	46	17	15
Engine	Scans	File	Sequence	Theoretical m/z	Measured m/z	Delta m/z	Charge	E-value	HyperScore	Proteins
Xtandem	24881	2-1_Pellet	AEINEPLNNFSLVK	794.419000	794.365000	0.054000	2	1.2e-03	36.3	1
Xtandem	4849	Micyo_2_10_09_2D_Elute_10mM_091003122141	AEINEPLNNFSLVK	794.419050	794.420000	-0.000950	2	1.4e-05	49.1	1
OMSSA	4849	Micyo_2_10_09_2D_Elute_10mM_091003122141	AEINEPLNNFSLVK	794.4155	794.4155	0	2	2.57835653754e-05		1
Xtandem	4863	Micyo_2_10_09_2D_Elute_10mM_091003122141	AEINEPLNNFSLVK	794.419050	794.420000	-0.000950	2	1.2e-07	51.0	1
OMSSA	4863	Micyo_2_10_09_2D_Elute_10mM_091003122141	AEINEPLNNFSLVK	794.4155	794.4155	0	2	2.73292998030776e-08		1
Xtandem	3617	Micyo_2_10_09_2D_Elute_25mM	AEINEPLNNFSLVK	794.419050	794.420000	-0.000950	2	2.8e-06	51.0	1
OMSSA	3617	Micyo_2_10_09_2D_Elute_25mM	AEINEPLNNFSLVK	794.4155	794.4155	0	2	1.49472120387802e-05		1
Xtandem	3634	Micyo_2_10_09_2D_Elute_25mM	AEINEPLNNFSLVK	794.419050	794.420000	-0.000950	2	2.5e-05	37.0	1
OMSSA	3634	Micyo_2_10_09_2D_Elute_25mM	AEINEPLNNFSLVK	794.4155	794.4165	-0.00100000000009004	2	7.89382756943253e-05		1
OMSSA	3330	Micyo_2_10_09_2D_Elute_30mM	AEINEPLNNFSLVK	794.4155	794.4155	0	2	0.00261141260631034		1
Xtandem	3330	Micyo_2_10_09_2D_Elute_30mM	AEINEPLNNFSLVK	794.419050	794.420000	-0.000950	2	1.7e-04	41.4	1
Xtandem	19244	2-2_SDS	ATTTILTLVR	544.834000	545.245000	-0.411000	2	5.6e-05	43.1	1
Xtandem	30980	1-1_Pellet	FSGLLTEFLK	577.823000	578.275000	-0.452000	2	1.3e-04	41.5	1
Xtandem	31048	1-1_SDS	FSGLLTEFLK	577.823000	578.285000	-0.462000	2	2.7e-03	32.5	1
Xtandem	30257	1-1_Tween	FSGLLTEFLK	577.823000	578.285000	-0.462000	2	9.0e-06	44.3	1
Xtandem	31491	3-2_SDS	FSGLLTEFLK	577.823000	578.285000	-0.462000	2	3.6e-05	50.0	1
Xtandem	30651	4_Digitonin	FSGLLTEFLK	577.823000	578.185000	-0.362000	2	1.5e-03	32.2	1
Xtandem	31010	4_SDS	FSGLLTEFLK	577.823000	578.245000	-0.422000	2	2.2e-05	48.5	1
Xtandem	16131	2-1_Tween	GISNPEEIIK	550.300000	550.925000	-0.625000	2	1.2e-03	40.7	2
Xtandem	34498	2-1_Pellet	IFNVNFEENEFEPLFK	1008.487500	1009.015000	-0.527500	2	9.1e-05	47.5	1
Xtandem	35157	2-1_SDS	IFNVNFEENEFEPLFK	1008.487500	1008.455000	0.032500	2	9.6e-05	50.0	1
Xtandem	33297	2-2_Tween	IFNVNFEENEFEPLFK	1008.487500	1009.055000	-0.567500	2	1.1e-05	50.6	1
Xtandem	33644	3-2_Pellet	IFNVNFEENEFEPLFK	1008.487500	1008.915000	-0.427500	2	5.8e-04	38.4	1
Xtandem	30978	1-1_Pellet	IGSQDLILFFK	640.862500	641.345000	-0.482500	2	2.1e-04	50.9	2
Xtandem	30217	1-1_Tween	IGSQDLILFFK	640.862500	641.375000	-0.512500	2	5.6e-04	39.9	2
Xtandem	31163	2-1_Pellet	IGSQDLILFFK	640.862500	641.365000	-0.502500	2	2.7e-05	55.4	2
Xtandem	31489	2-1_SDS	IGSQDLILFFK	640.862500	641.455000	-0.592500	2	9.0e-03	36.1	2
Xtandem	30218	4_Pellet	IGSQDLILFFK	640.862500	641.385000	-0.522500	2	2.3e-04	51.3	2
Xtandem	20415	3-2_Pellet	IIFDSFSDK	536.268000	536.595000	-0.327000	2	2.6e-03	37.8	1
Xtandem	16191	4_SDS	IIFDSFSDKHTLTK	826.434500	827.255000	-0.820500	2	9.8e-03	42.8	1
Xtandem	16301	4_SDS	IIFDSFSDKHTLTK	826.434500	826.865000	-0.430500	2	2.7e-03	47.0	1
Xtandem	26428	2-2_SDS	IQQIFDAFLK	611.841500	612.255000	-0.413500	2	8.5e-03	35.9	1
Xtandem	27785	4_Digitonin	IQQIFDAFLK	611.841500	612.355000	-0.513500	2	4.9e-03	37.3	1
Xtandem	26613	4_Pellet	KFSGLLTEFLK	641.870500	642.465000	-0.594500	2	5.9e-03	43.4	1
Xtandem	20601	1-2_Pellet	LFEELSIQK	553.805000	554.125000	-0.320000	2	9.0e-03	34.4	1
Xtandem	8071	1-2_Tween	NSTLNFENNQK	654.809000	655.205000	-0.396000	2	1.5e-03	40.7	1
Xtandem	9280	2-2_Tween	NSTLNFENNQK	654.809000	655.335000	-0.526000	2	1.6e-03	38.7	1
Xtandem	20062	1-2_Tween	SAMENFLPNPVNK	730.860500	730.885000	-0.024500	2	1.3e-04	41.9	1
Xtandem	21822	4_Digitonin	SAMENFLPNPVNK	730.860500	731.375000	-0.514500	2	9.0e-03	35.2	1
Xtandem	20708	4_Pellet	SLFENQYFTK	638.810500	639.185000	-0.374500	2	1.1e-03	39.9	1
OMSSA	37930	4_SDS	SNALVELFDGYFK	751.872	752.0325	-0.16050000000007	2	2.22079310997665e-08		1
Xtandem	37930	4_SDS	SNALVELFDGYFK	751.876500	752.035000	-0.158500	2	1.8e-06	42.8	1
OMSSA	5591-5601	Micyo_2_10_09_2D_Elute_10mM_091003122141	SPLVIQALIK	541.3455	541.3455	0	2	3.37734810393334e-08		1
OMSSA	5672	Micyo_2_10_09_2D_Elute_10mM_091003122141	SPLVIQALIK	541.3455	541.3455	0	2	2.20028319517279e-09		1
OMSSA	5125-5127	Micyo_2_10_09_2D_Elute_15mM	SPLVIQALIK	541.3455	541.3455	0	2	9.0458254921989e-09		1
OMSSA	5316-5324	Micyo_2_10_09_2D_Elute_15mM_091003133905	SPLVIQALIK	541.3455	541.3455	0	2	2.56722988879935e-06		1
OMSSA	4551-4554	Micyo_2_10_09_2D_Elute_20mM	SPLVIQALIK	541.3455	541.3445	0.000999999999976353	2	3.9835771902375e-09		1
Xtandem	21496	1-1_Tween	YIIQDNINNYYSNEEDPK	1116.505000	1116.585000	-0.080000	2	2.0e-07	78.1	1
Xtandem	20109	1-2_Tween	YIIQDNINNYYSNEEDPK	1116.505000	1116.915000	-0.410000	2	1.7e-05	54.4	1
Xtandem	21747	2-1_SDS	YIIQDNINNYYSNEEDPK	1116.505000	1116.825000	-0.320000	2	1.8e-13	66.7	1
Xtandem	22091	2-1_Tween	YIIQDNINNYYSNEEDPK	1116.505000	1116.845000	-0.340000	2	5.3e-11	82.6	1
Xtandem	21792	2-2_Pellet	YIIQDNINNYYSNEEDPK	1116.505000	1117.095000	-0.590000	2	1.1e-04	65.1	1
Xtandem	22280	3-2_SDS	YIIQDNINNYYSNEEDPK	1116.505000	1116.485000	0.020000	2	4.8e-03	45.6	1
Xtandem	22396	3-2_SDS	YIIQDNINNYYSNEEDPK	1116.505000	1116.865000	-0.360000	2	2.2e-04	48.3	1
Xtandem	21979	3-2_Tween	YIIQDNINNYYSNEEDPK	1116.505000	1116.915000	-0.410000	2	3.2e-04	53.4	1
Xtandem	21776	4_Digitonin	YIIQDNINNYYSNEEDPK	1116.505000	1116.915000	-0.410000	2	7.9e-04	46.0	1
Xtandem	21133	4_Pellet	YIIQDNINNYYSNEEDPK	1116.505000	1117.015000	-0.510000	2	1.3e-03	48.9	1
Xtandem	22074	4_Tween	YIIQDNINNYYSNEEDPK	1116.505000	1117.315000	-0.810000	2	2.5e-03	41.7	1
gi|54019969|ref|NC_006360.1| Mycoplasma hyopneumoniae 232 chromosome, complete genome|FRAME F2|SPLIT 483	na	2.27630992215713e-138	14	14	9	9
Engine	Scans	File	Sequence	Theoretical m/z	Measured m/z	Delta m/z	Charge	E-value	HyperScore	Proteins
Xtandem	39127	4_Pellet	FSTDMGNIVLGLFGYK	881.444000	882.455000	-1.011000	2	4.7e-06	46.0	1
Xtandem	34484	3-2_Pellet	FWLIDEAFDNIQK	819.908500	820.355000	-0.446500	2	5.2e-04	45.2	1
Xtandem	20753	3-2_Pellet	LISGVYDNYLGK	671.352500	671.695000	-0.342500	2	3.4e-03	38.2	1
Xtandem	30795	2-2_SDS	LSSDSEAFSNYNLGLLNSFK	1103.533500	1104.075000	-0.541500	2	2.3e-06	49.4	1
Xtandem	20706	1-2_Pellet	NNITLFDENPDYK	791.869500	791.825000	0.044500	2	2.0e-04	45.4	1
OMSSA	20706	1-2_Pellet	NNITLFDENPDYK	791.866	791.8225	0.0434999999999945	2	8.21437950634631e-06		1
OMSSA	20270	2-2_Pellet	NNITLFDENPDYK	791.866	792.0025	-0.136500000000069	2	3.38049050633174e-06		1
Xtandem	20270	2-2_Pellet	NNITLFDENPDYK	791.869500	792.005000	-0.135500	2	1.4e-05	55.3	1
Xtandem	16617	1-1_Pellet	NNITLFDENPDYKK	855.917000	856.485000	-0.568000	2	7.2e-06	64.3	1
Xtandem	17042	1-2_Pellet	NNITLFDENPDYKK	855.917000	856.325000	-0.408000	2	2.7e-04	48.3	1
Xtandem	17297	2-1_Pellet	NNITLFDENPDYKK	855.917000	855.955000	-0.038000	2	4.2e-03	41.4	1
OMSSA	17297	2-1_Pellet	NNITLFDENPDYKK	855.9135	855.9525	-0.0389999999999873	2	0.000682742117904706		1
Xtandem	17309	2-1_Pellet	NNITLFDENPDYKK	855.917000	856.835000	-0.918000	2	7.8e-03	39.7	1
Xtandem	17367	2-1_Pellet	NNITLFDENPDYKK	855.917000	856.465000	-0.548000	2	9.7e-06	54.2	1
Xtandem	32334	3-2_Pellet	NNITLFDENPDYKKLNSILK	1190.128000	1191.195000	-1.067000	2	8.9e-03	32.9	1
Xtandem	29090	3-2_SDS	TVLEEPINKIDFENVSFSYK	1186.601000	1187.585000	-0.984000	2	1.5e-03	35.6	1
Xtandem	25538	1-1_Pellet	VLENFNFSFEK	687.337000	687.805000	-0.468000	2	1.6e-05	57.6	1
gi|54019969|ref|NC_006360.1| Mycoplasma hyopneumoniae 232 chromosome, complete genome|FRAME F2|SPLIT 270	na	6.14399622117728e-13	2	2	2	2
Engine	Scans	File	Sequence	Theoretical m/z	Measured m/z	Delta m/z	Charge	E-value	HyperScore	Proteins
Xtandem	20603	1-1_Pellet	FALVESEFK	535.278500	535.725000	-0.446500	2	1.1e-03	37.6	1
OMSSA	5843	Micyo_2_10_09_2D_Elute_250mM	VDLIELLR	485.793	485.7925	0.000499999999988177	2	0.00262176606750077		1
gi|54019969|ref|NC_006360.1| Mycoplasma hyopneumoniae 232 chromosome, complete genome|FRAME R1|SPLIT 107	na	0	122	122	23	23
Engine	Scans	File	Sequence	Theoretical m/z	Measured m/z	Delta m/z	Charge	E-value	HyperScore	Proteins
OMSSA	23144	1-1_Digitonin	AQDVFSYLEK	600.2935	600.3425	-0.0489999999999782	2	0.000912658423978314		1
Xtandem	21128	1-2_Digitonin	AQDVFSYLEK	600.297500	600.705000	-0.407500	2	4.2e-03	42.5	1
Xtandem	22829	3-2_Pellet	AQDVFSYLEK	600.297500	600.635000	-0.337500	2	2.6e-03	40.1	1
Xtandem	22409	3-2_SDS	AQDVFSYLEK	600.297500	600.655000	-0.357500	2	2.3e-05	48.5	1
Xtandem	21927	4_Pellet	AQDVFSYLEK	600.297500	600.325000	-0.027500	2	2.1e-03	36.2	1
OMSSA	21927	4_Pellet	AQDVFSYLEK	600.2935	600.3225	-0.0289999999999964	2	0.000788661830121461		1
Xtandem	4669	Micyo_2_10_09_2D_Elute_10mM_091003122141	AQDVFSYLEK	600.297350	600.295000	0.002350	2	1.3e-04	46.3	1
OMSSA	4669	Micyo_2_10_09_2D_Elute_10mM_091003122141	AQDVFSYLEK	600.2935	600.2935	0	2	8.6246407632571e-07		1
OMSSA	4683	Micyo_2_10_09_2D_Elute_10mM_091003122141	AQDVFSYLEK	600.2935	600.2935	0	2	4.19854903063983e-07		1
Xtandem	4683	Micyo_2_10_09_2D_Elute_10mM_091003122141	AQDVFSYLEK	600.297350	600.295000	0.002350	2	9.2e-05	39.7	1
Xtandem	4382	Micyo_2_10_09_2D_Elute_15mM	AQDVFSYLEK	600.297350	600.295000	0.002350	2	4.4e-04	33.2	1
OMSSA	4382	Micyo_2_10_09_2D_Elute_15mM	AQDVFSYLEK	600.2935	600.2935	0	2	0.00182650336099952		1
OMSSA	4403-4407	Micyo_2_10_09_2D_Elute_15mM_091003133905	AQDVFSYLEK	600.2935	600.2935	0	2	1.39172951566519e-09		1
Xtandem	4403-4407	Micyo_2_10_09_2D_Elute_15mM_091003133905	AQDVFSYLEK	600.297350	600.300000	-0.002650	2	8.0e-09	53.2	1
OMSSA	3833-3840	Micyo_2_10_09_2D_Elute_20mM	AQDVFSYLEK	600.2935	600.2935	0	2	1.86604832926247e-08		1
Xtandem	3833-3840	Micyo_2_10_09_2D_Elute_20mM	AQDVFSYLEK	600.297350	600.295000	0.002350	2	8.8e-07	49.7	1
OMSSA	671-678	Micyo_2_10_09_2D_load_091002172423	ASAIVAAK	365.719	365.7185	0.000499999999988177	2	0.000954213292560027		1
OMSSA	885-890	Micyo_2_10_09_2D_load_091003095248	ASAIVAAK	365.719	365.7185	0.000499999999988177	2	0.000335773201743919		1
OMSSA	4295-4301	Micyo_2_10_09_2D_Elute_15mM_091003133905	DVFSYLEK	500.7455	500.7455	0	2	0.00399928302098381		1
OMSSA	3779-3785	Micyo_2_10_09_2D_Elute_20mM	DVFSYLEK	500.7455	500.7455	0	2	0.00541755348479425		1
OMSSA	3668-3674	Micyo_2_10_09_2D_Elute_20mM_091003145633	DVFSYLEK	500.7455	500.7455	0	2	0.000410545443256906		1
OMSSA	3355-3361	Micyo_2_10_09_2D_Elute_25mM	DVFSYLEK	500.7455	500.7455	0	2	0.000144585318681471		1
OMSSA	3093-3098	Micyo_2_10_09_2D_Elute_30mM	DVFSYLEK	500.7455	500.7455	0	2	0.000565494550993379		1
Xtandem	24134	1-1_Digitonin	EEFSEDLEKDYLGQVQK	1028.985500	1029.965000	-0.979500	2	1.0e-02	40.6	1
Xtandem	24221	1-1_Digitonin	EEFSEDLEKDYLGQVQK	1028.985500	1028.975000	0.010500	2	4.2e-04	44.9	1
Xtandem	23558	1-1_SDS	EEFSEDLEKDYLGQVQK	1028.985500	1029.925000	-0.939500	2	1.3e-05	57.2	1
Xtandem	22859	1-2_SDS	EEFSEDLEKDYLGQVQK	1028.985500	1029.945000	-0.959500	2	1.9e-07	64.3	1
Xtandem	24711	2-1_Digitonin	EEFSEDLEKDYLGQVQK	1028.985500	1030.045000	-1.059500	2	2.8e-04	60.0	1
Xtandem	23511	2-1_SDS	EEFSEDLEKDYLGQVQK	1028.985500	1029.385000	-0.399500	2	1.5e-04	52.2	1
Xtandem	22531	2-2_SDS	EEFSEDLEKDYLGQVQK	1028.985500	1029.045000	-0.059500	2	4.9e-08	71.6	1
Xtandem	22713	3-2_Digitonin	EEFSEDLEKDYLGQVQK	1028.985500	1030.145000	-1.159500	2	9.1e-03	35.9	1
Xtandem	23483	3-2_Pellet	EEFSEDLEKDYLGQVQK	1028.985500	1028.975000	0.010500	2	2.6e-11	84.6	1
Xtandem	23998	3-2_SDS	EEFSEDLEKDYLGQVQK	1028.985500	1029.935000	-0.949500	2	1.1e-05	57.3	1
Xtandem	23022	4_SDS	EEFSEDLEKDYLGQVQK	1028.985500	1029.085000	-0.099500	2	2.3e-09	77.3	1
Xtandem	23777	4_SDS	EEFSEDLEKDYLGQVQK	1028.985500	1029.535000	-0.549500	2	3.7e-08	68.8	1
Xtandem	2621-2626	Micyo_2_10_09_2D_Elute_1000mM	EEFSEDLEKDYLGQVQK	686.323800	686.323333	0.000467	3	1.6e-03	47.5	1
OMSSA	2621-2626	Micyo_2_10_09_2D_Elute_1000mM	EEFSEDLEKDYLGQVQK	686.321666666667	686.321666666667	0	3	4.07404389266914e-06		1
OMSSA	2623-2635	Micyo_2_10_09_2D_Elute_1000mM	EEFSEDLEKDYLGQVQK	1028.9825	1028.9825	0	2	8.75857067280535e-10		1
Xtandem	2623-2635	Micyo_2_10_09_2D_Elute_1000mM	EEFSEDLEKDYLGQVQK	1028.985700	1028.985000	0.000700	2	2.7e-10	61.6	1
Xtandem	2451-2457	Micyo_2_10_09_2D_Elute_1000mM_091004011557	EEFSEDLEKDYLGQVQK	686.323800	686.323333	0.000467	3	5.3e-05	51.6	1
OMSSA	2451-2457	Micyo_2_10_09_2D_Elute_1000mM_091004011557	EEFSEDLEKDYLGQVQK	686.321666666667	686.321666666667	0	3	1.0256882140029e-05		1
Xtandem	2465-2472	Micyo_2_10_09_2D_Elute_1000mM_091004011557	EEFSEDLEKDYLGQVQK	1028.985700	1028.985000	0.000700	2	1.1e-07	56.4	1
OMSSA	2465-2472	Micyo_2_10_09_2D_Elute_1000mM_091004011557	EEFSEDLEKDYLGQVQK	1028.9825	1028.9805	0.00200000000018008	2	1.7482452770687e-08		1
OMSSA	4183	Micyo_2_10_09_2D_Elute_250mM	EEFSEDLEKDYLGQVQK	686.321666666667	686.321666666667	0	3	4.37953210168653e-07		1
Xtandem	4183	Micyo_2_10_09_2D_Elute_250mM	EEFSEDLEKDYLGQVQK	686.323800	686.323333	0.000467	3	1.6e-03	45.1	1
OMSSA	4194-4200	Micyo_2_10_09_2D_Elute_250mM	EEFSEDLEKDYLGQVQK	1028.9825	1028.9815	0.000999999999976353	2	2.62281393116092e-14		1
Xtandem	4194-4200	Micyo_2_10_09_2D_Elute_250mM	EEFSEDLEKDYLGQVQK	1028.985700	1028.985000	0.000700	2	7.6e-11	65.2	1
OMSSA	3976	Micyo_2_10_09_2D_Elute_250mM_091003224106	EEFSEDLEKDYLGQVQK	686.321666666667	686.321666666667	0	3	1.968699396093e-05		1
Xtandem	3976	Micyo_2_10_09_2D_Elute_250mM_091003224106	EEFSEDLEKDYLGQVQK	686.323800	686.323333	0.000467	3	9.8e-05	52.1	1
OMSSA	3990-3998	Micyo_2_10_09_2D_Elute_250mM_091003224106	EEFSEDLEKDYLGQVQK	1028.9825	1028.9825	0	2	5.86955823533114e-12		1
Xtandem	3990-3998	Micyo_2_10_09_2D_Elute_250mM_091003224106	EEFSEDLEKDYLGQVQK	1028.985700	1028.985000	0.000700	2	4.1e-07	50.1	1
OMSSA	2969-2974	Micyo_2_10_09_2D_Elute_500mM	EEFSEDLEKDYLGQVQK	686.321666666667	686.321666666667	0	3	0.000123450251808027		1
Xtandem	2969-2974	Micyo_2_10_09_2D_Elute_500mM	EEFSEDLEKDYLGQVQK	686.323800	686.323333	0.000467	3	1.6e-03	42.8	1
OMSSA	2978-2983	Micyo_2_10_09_2D_Elute_500mM	EEFSEDLEKDYLGQVQK	1028.9825	1028.9825	0	2	1.70297984379943e-10		1
Xtandem	2978-2983	Micyo_2_10_09_2D_Elute_500mM	EEFSEDLEKDYLGQVQK	1028.985700	1028.985000	0.000700	2	5.5e-08	57.0	1
Xtandem	2765-2767	Micyo_2_10_09_2D_Elute_500mM_091003235831	EEFSEDLEKDYLGQVQK	686.323800	686.323333	0.000467	3	2.3e-03	43.2	1
OMSSA	2765-2767	Micyo_2_10_09_2D_Elute_500mM_091003235831	EEFSEDLEKDYLGQVQK	686.321666666667	686.321666666667	0	3	0.000108550377999683		1
Xtandem	2778-2781	Micyo_2_10_09_2D_Elute_500mM_091003235831	EEFSEDLEKDYLGQVQK	1028.985700	1028.985000	0.000700	2	1.4e-07	50.0	1
OMSSA	2778-2781	Micyo_2_10_09_2D_Elute_500mM_091003235831	EEFSEDLEKDYLGQVQK	1028.9825	1028.9815	0.000999999999976353	2	3.44722739363907e-08		1
OMSSA	3942	Micyo_2_10_09_2D_Elute_10mM	GAPNPQLISYIK	650.8595	650.8595	0	2	0.000292550394539934		1
OMSSA	3789-3796	Micyo_2_10_09_2D_Elute_15mM	GAPNPQLISYIK	650.8595	650.8595	0	2	8.46311589191003e-05		1
OMSSA	2393	Micyo_2_10_09_2D_Elute_15mM	GGGNFWR	397.1825	397.1835	-0.000999999999976353	2	0.0062657146054568		1
OMSSA	3648-3656	Micyo_2_10_09_2D_Elute_1000mM_091004011557	GTVMNGLALDSVFR	740.3765	740.3775	-0.00100000000009004	2	1.19530087897159e-09		1
OMSSA	4003	Micyo_2_10_09_2D_Elute_500mM_091003235831	GTVMNGLALDSVFR	740.3765	740.3775	-0.00100000000009004	2	3.42403921484143e-08		1
OMSSA	1406-1413	Micyo_2_10_09_2D_load_091002172423	IASAIVAAK	422.261	422.2615	-0.000499999999988177	2	0.00109461093551839		1
OMSSA	1660-1667	Micyo_2_10_09_2D_load_091003095248	IASAIVAAK	422.261	422.2615	-0.000499999999988177	2	1.78371653370589e-07		1
Xtandem	2067-2075	Micyo_2_10_09_2D_Elute_15mM	IDQLFDKK	503.778600	503.780000	-0.001400	2	6.0e-03	36.3	1
OMSSA	2146-2154	Micyo_2_10_09_2D_Elute_15mM	IDQLFDKK	503.775	503.7745	0.000499999999988177	2	6.719126952345e-05		1
Xtandem	2146-2154	Micyo_2_10_09_2D_Elute_15mM	IDQLFDKK	503.778600	503.780000	-0.001400	2	5.5e-03	47.8	1
OMSSA	2153-2159	Micyo_2_10_09_2D_Elute_15mM_091003133905	IDQLFDKK	503.775	503.7745	0.000499999999988177	2	0.00051831146402355		1
Xtandem	2153-2159	Micyo_2_10_09_2D_Elute_15mM_091003133905	IDQLFDKK	503.778600	503.780000	-0.001400	2	1.1e-03	47.0	1
Xtandem	2232-2237	Micyo_2_10_09_2D_Elute_15mM_091003133905	IDQLFDKK	503.778600	503.780000	-0.001400	2	2.2e-03	44.9	1
OMSSA	2232-2237	Micyo_2_10_09_2D_Elute_15mM_091003133905	IDQLFDKK	503.775	503.7745	0.000499999999988177	2	0.00151006794983183		1
Xtandem	2316-2324	Micyo_2_10_09_2D_Elute_15mM_091003133905	IDQLFDKK	503.778600	503.780000	-0.001400	2	5.6e-03	36.6	1
OMSSA	4820-4826	Micyo_2_10_09_2D_Elute_5mM	IDYELVR	454.2405	454.2405	0	2	1.34732011841823e-05		1
OMSSA	4916-4923	Micyo_2_10_09_2D_Elute_5mM	IDYELVR	454.2405	454.2405	0	2	0.000284575189649136		1
OMSSA	4684	Micyo_2_10_09_2D_Elute_5mM_091003110320	IDYELVR	454.2405	454.2405	0	2	1.10046211124376e-05		1
OMSSA	4697	Micyo_2_10_09_2D_Elute_5mM_091003110320	IDYELVR	454.2405	454.2405	0	2	1.74487259318682e-05		1
OMSSA	4785-4792	Micyo_2_10_09_2D_Elute_5mM_091003110320	IDYELVR	454.2405	454.2405	0	2	6.79359290689808e-06		1
OMSSA	3063-3069	Micyo_2_10_09_2D_Elute_25mM_091003161355	IEFSFYK	467.232	467.2325	-0.000499999999988177	2	0.0059478894132892		1
OMSSA	2762-2769	Micyo_2_10_09_2D_Elute_40mM	IEFSFYK	467.232	467.2325	-0.000499999999988177	2	0.00447129767688993		1
OMSSA	2636-2644	Micyo_2_10_09_2D_Elute_1000mM	IGAPNPQLISYIK	707.4015	707.4025	-0.000999999999976353	2	3.05538827607724e-09		1
OMSSA	2828-2835	Micyo_2_10_09_2D_Elute_100mM	IGAPNPQLISYIK	707.4015	707.4015	0	2	4.8525153229261e-12		1
OMSSA	4582-4589	Micyo_2_10_09_2D_Elute_10mM_091003122141	IGAPNPQLISYIK	707.4015	707.4015	0	2	3.99937095563738e-11		1
OMSSA	4673-4679	Micyo_2_10_09_2D_Elute_10mM_091003122141	IGAPNPQLISYIK	707.4015	707.4015	0	2	2.3669725912695e-09		1
OMSSA	4329-4335	Micyo_2_10_09_2D_Elute_15mM_091003133905	IGAPNPQLISYIK	707.4015	707.4015	0	2	8.6369052766684e-12		1
OMSSA	4419	Micyo_2_10_09_2D_Elute_15mM_091003133905	IGAPNPQLISYIK	707.4015	707.4025	-0.000999999999976353	2	1.06236229302127e-05		1
OMSSA	3819-3827	Micyo_2_10_09_2D_Elute_20mM	IGAPNPQLISYIK	707.4015	707.4015	0	2	1.01540749698098e-07		1
OMSSA	3695-3702	Micyo_2_10_09_2D_Elute_20mM_091003145633	IGAPNPQLISYIK	707.4015	707.4015	0	2	1.45485289185491e-11		1
OMSSA	4212	Micyo_2_10_09_2D_Elute_250mM	IGAPNPQLISYIK	707.4015	707.4005	0.00100000000009004	2	3.39201004583291e-07		1
OMSSA	3375-3382	Micyo_2_10_09_2D_Elute_25mM	IGAPNPQLISYIK	707.4015	707.4015	0	2	6.03593359840544e-11		1
OMSSA	3226-3232	Micyo_2_10_09_2D_Elute_25mM_091003161355	IGAPNPQLISYIK	707.4015	707.4015	0	2	2.40581774112673e-08		1
OMSSA	3085-3092	Micyo_2_10_09_2D_Elute_30mM	IGAPNPQLISYIK	707.4015	707.4015	0	2	9.08519140372501e-13		1
OMSSA	3040	Micyo_2_10_09_2D_Elute_30mM_091003173121	IGAPNPQLISYIK	707.4015	707.4025	-0.000999999999976353	2	0.000528711058495082		1
OMSSA	2964-2971	Micyo_2_10_09_2D_Elute_40mM	IGAPNPQLISYIK	707.4015	707.4015	0	2	1.48923471719765e-12		1
OMSSA	3003-3010	Micyo_2_10_09_2D_Elute_500mM	IGAPNPQLISYIK	707.4015	707.4015	0	2	2.46739799681146e-06		1
OMSSA	2799-2806	Micyo_2_10_09_2D_Elute_50mM	IGAPNPQLISYIK	707.4015	707.4015	0	2	4.11625405701472e-13		1
Xtandem	29872	4_Pellet	ILIVIGGGNFWR	672.889500	673.475000	-0.585500	2	4.8e-04	34.6	1
Xtandem	2520	Micyo_2_10_09_2D_load_091002172423	ITYNQVIEK	554.302450	554.300000	0.002450	2	3.1e-04	40.3	1
Xtandem	2554	Micyo_2_10_09_2D_load_091002172423	ITYNQVIEK	554.302450	554.300000	0.002450	2	5.3e-05	45.6	1
OMSSA	2554	Micyo_2_10_09_2D_load_091002172423	ITYNQVIEK	554.299	554.2985	0.000499999999988177	2	0.000521951483619717		1
OMSSA	2876-2880	Micyo_2_10_09_2D_load_091003095248	ITYNQVIEK	554.299	554.2985	0.000499999999988177	2	7.82937279242559e-05		1
Xtandem	2876-2880	Micyo_2_10_09_2D_load_091003095248	ITYNQVIEK	554.302450	554.300000	0.002450	2	1.7e-03	42.6	1
Xtandem	9833	2-2_Pellet	KEEFSEDLEK	627.295000	627.645000	-0.350000	2	3.1e-03	46.5	1
Xtandem	10010	3-2_Tween	KEEFSEDLEK	627.295000	627.705000	-0.410000	2	1.8e-05	61.6	1
Xtandem	9549	4_Pellet	KEEFSEDLEK	627.295000	627.725000	-0.430000	2	4.3e-04	50.1	1
Xtandem	21256	2-1_Pellet	KEEFSEDLEKDYLGQVQK	1093.033000	1093.975000	-0.942000	2	1.6e-03	44.2	1
Xtandem	19665	2-1_SDS	KEEFSEDLEKDYLGQVQK	1093.033000	1093.185000	-0.152000	2	3.0e-05	51.4	1
Xtandem	20506	2-2_Pellet	KEEFSEDLEKDYLGQVQK	1093.033150	1093.035000	-0.001850	2	2.6e-08	63.8	1
Xtandem	19215	2-2_SDS	KEEFSEDLEKDYLGQVQK	1093.033000	1092.955000	0.078000	2	8.0e-07	52.7	1
Xtandem	19248	2-2_SDS	KEEFSEDLEKDYLGQVQK	1093.033000	1093.855000	-0.822000	2	2.4e-08	72.1	1
Xtandem	20625	4_Digitonin	KEEFSEDLEKDYLGQVQK	1093.033000	1093.575000	-0.542000	2	2.8e-03	37.6	1
Xtandem	20169	4_Pellet	KEEFSEDLEKDYLGQVQK	1093.033000	1093.625000	-0.592000	2	4.3e-04	51.2	1
OMSSA	2244-2251	Micyo_2_10_09_2D_Elute_1000mM	KEEFSEDLEKDYLGQVQK	729.02	729.019666666667	0.000333333333287555	3	6.30039081509665e-17		1
Xtandem	2244-2251	Micyo_2_10_09_2D_Elute_1000mM	KEEFSEDLEKDYLGQVQK	729.022100	729.023333	-0.001233	3	1.2e-05	53.7	1
Xtandem	2072-2078	Micyo_2_10_09_2D_Elute_1000mM_091004011557	KEEFSEDLEKDYLGQVQK	729.022100	729.023333	-0.001233	3	6.7e-10	69.8	1
OMSSA	2072-2078	Micyo_2_10_09_2D_Elute_1000mM_091004011557	KEEFSEDLEKDYLGQVQK	729.02	729.019666666667	0.000333333333287555	3	1.71803327990194e-15		1
OMSSA	2086-2089	Micyo_2_10_09_2D_Elute_1000mM_091004011557	KEEFSEDLEKDYLGQVQK	547.015	547.01475	0.000249999999937245	4	1.83434996380543e-11		1
OMSSA	3796-3802	Micyo_2_10_09_2D_Elute_250mM	KEEFSEDLEKDYLGQVQK	547.015	547.01475	0.000249999999937245	4	6.40857024146729e-16		1
OMSSA	3589	Micyo_2_10_09_2D_Elute_250mM_091003224106	KEEFSEDLEKDYLGQVQK	547.015	547.01475	0.000249999999937245	4	9.08093275882158e-12		1
OMSSA	3603	Micyo_2_10_09_2D_Elute_250mM_091003224106	KEEFSEDLEKDYLGQVQK	547.015	547.01475	0.000249999999937245	4	6.36859934626931e-15		1
OMSSA	2592-2598	Micyo_2_10_09_2D_Elute_500mM	KEEFSEDLEKDYLGQVQK	729.02	729.019666666667	0.000333333333287555	3	2.67032903213328e-18		1
Xtandem	2592-2598	Micyo_2_10_09_2D_Elute_500mM	KEEFSEDLEKDYLGQVQK	729.022100	729.023333	-0.001233	3	3.0e-10	73.2	1
OMSSA	2605	Micyo_2_10_09_2D_Elute_500mM	KEEFSEDLEKDYLGQVQK	547.015	547.01475	0.000249999999937245	4	8.96795671549659e-14		1
OMSSA	2618	Micyo_2_10_09_2D_Elute_500mM	KEEFSEDLEKDYLGQVQK	547.015	547.01475	0.000249999999937245	4	2.163714157199e-11		1
Xtandem	2384	Micyo_2_10_09_2D_Elute_500mM_091003235831	KEEFSEDLEKDYLGQVQK	729.022100	729.020000	0.002100	3	6.8e-05	44.5	1
OMSSA	2384	Micyo_2_10_09_2D_Elute_500mM_091003235831	KEEFSEDLEKDYLGQVQK	729.02	729.018666666667	0.00133333333326391	3	3.17376099557029e-17		1
OMSSA	2394-2398	Micyo_2_10_09_2D_Elute_500mM_091003235831	KEEFSEDLEKDYLGQVQK	547.015	547.01475	0.000249999999937245	4	1.14432783712605e-15		1
OMSSA	3677-3684	Micyo_2_10_09_2D_Elute_20mM_091003145633	NEIEFSFYK	588.775	588.7745	0.000499999999988177	2	2.12738668591425e-07		1
Xtandem	3677-3684	Micyo_2_10_09_2D_Elute_20mM_091003145633	NEIEFSFYK	588.778800	588.780000	-0.001200	2	7.2e-03	36.6	1
OMSSA	3176-3181	Micyo_2_10_09_2D_Elute_25mM_091003161355	NEIEFSFYK	588.775	588.7755	-0.000499999999988177	2	0.000744213058413607		1
OMSSA	2913	Micyo_2_10_09_2D_Elute_40mM	NEIEFSFYK	588.775	588.7745	0.000499999999988177	2	4.08334928261895e-07		1
Xtandem	2913	Micyo_2_10_09_2D_Elute_40mM	NEIEFSFYK	588.778800	588.780000	-0.001200	2	2.0e-04	46.3	1
OMSSA	2752-2760	Micyo_2_10_09_2D_Elute_50mM	NEIEFSFYK	588.775	588.7745	0.000499999999988177	2	1.66202384465093e-07		1
Xtandem	2752-2760	Micyo_2_10_09_2D_Elute_50mM	NEIEFSFYK	588.778800	588.780000	-0.001200	2	4.3e-03	39.9	1
Xtandem	30557	2-1_SDS	NINSEIEKIDQLFDK	903.464000	903.405000	0.059000	2	2.8e-03	39.3	1
Xtandem	30558	4_SDS	NINSEIEKIDQLFDK	903.464000	903.905000	-0.441000	2	2.0e-08	74.5	1
OMSSA	4333-4338	Micyo_2_10_09_2D_Elute_15mM_091003133905	QDVFSYLEK	564.775	564.7755	-0.000499999999988177	2	0.00111482788412357		1
OMSSA	2397	Micyo_2_10_09_2D_Elute_20mM	SEDLEKDYLGQVQK	551.270333333333	551.269666666667	0.000666666666575111	3	0.00327516465176337		1
Xtandem	15497	1-1_SDS	VLSSMSLDPR	552.786000	553.165000	-0.379000	2	1.2e-03	41.1	1
Xtandem	16106	1-2_Pellet	VLSSMSLDPR	552.786000	553.115000	-0.329000	2	1.8e-04	48.7	1
Xtandem	16270	2-1_Pellet	VLSSMSLDPR	552.786000	553.165000	-0.379000	2	1.3e-04	48.8	1
Xtandem	8260	2-1_Pellet	VMDSTAFSM+31.9898AR	624.270000	624.395000	-0.125000	2	7.9e-03	34.1	1
Xtandem	26154	2-1_Tween	VTIGAPNPQLISYIK	807.463500	807.385000	0.078500	2	1.2e-05	61.7	1
Xtandem	25784	3-2_Tween	VTIGAPNPQLISYIK	807.463500	807.785000	-0.321500	2	1.7e-06	63.2	1
Xtandem	3316-3325	Micyo_2_10_09_2D_Elute_100mM_091003212339	VTIGAPNPQLISYIK	807.463250	807.465000	-0.001750	2	7.3e-06	50.3	1
OMSSA	3316-3325	Micyo_2_10_09_2D_Elute_100mM_091003212339	VTIGAPNPQLISYIK	807.4595	807.4605	-0.000999999999976353	2	1.56305831639452e-07		1
Xtandem	4167	Micyo_2_10_09_2D_Elute_20mM_091003145633	VTIGAPNPQLISYIK	807.463250	807.465000	-0.001750	2	3.2e-06	45.1	1
OMSSA	4167	Micyo_2_10_09_2D_Elute_20mM_091003145633	VTIGAPNPQLISYIK	807.4595	807.4605	-0.000999999999976353	2	7.74399805074156e-05		1
Xtandem	3666-3671	Micyo_2_10_09_2D_Elute_25mM_091003161355	VTIGAPNPQLISYIK	807.463250	807.465000	-0.001750	2	2.0e-05	42.4	1
Xtandem	3445-3450	Micyo_2_10_09_2D_Elute_30mM_091003173121	VTIGAPNPQLISYIK	807.463250	807.465000	-0.001750	2	8.0e-05	41.0	1
OMSSA	3445-3450	Micyo_2_10_09_2D_Elute_30mM_091003173121	VTIGAPNPQLISYIK	807.4595	807.4595	0	2	0.00385591046560607		1
OMSSA	3293	Micyo_2_10_09_2D_Elute_40mM_091003184846	VTIGAPNPQLISYIK	807.4595	807.4595	0	2	0.000293642856916303		1
Xtandem	3293	Micyo_2_10_09_2D_Elute_40mM_091003184846	VTIGAPNPQLISYIK	807.463250	807.465000	-0.001750	2	3.3e-05	43.5	1
OMSSA	3306	Micyo_2_10_09_2D_Elute_40mM_091003184846	VTIGAPNPQLISYIK	807.4595	807.4595	0	2	7.60572451017578e-09		1
Xtandem	3306	Micyo_2_10_09_2D_Elute_40mM_091003184846	VTIGAPNPQLISYIK	807.463250	807.465000	-0.001750	2	5.4e-08	57.0	1
OMSSA	3132-3143	Micyo_2_10_09_2D_Elute_50mM_091003200613	VTIGAPNPQLISYIK	807.4595	807.4605	-0.000999999999976353	2	4.56908348537796e-06		1
Xtandem	3132-3143	Micyo_2_10_09_2D_Elute_50mM_091003200613	VTIGAPNPQLISYIK	807.463250	807.465000	-0.001750	2	1.2e-07	51.6	1
gi|54019969|ref|NC_006360.1| Mycoplasma hyopneumoniae 232 chromosome, complete genome|FRAME F1|SPLIT 127	na	2.70483087589145e-280	24	20	9	7
Engine	Scans	File	Sequence	Theoretical m/z	Measured m/z	Delta m/z	Charge	E-value	HyperScore	Proteins
Xtandem	12164	2-2_Digitonin	FNANDDLPK	517.247500	517.295000	-0.047500	2	9.3e-03	36.3	1
Xtandem	11224	2-2_SDS	FNANDDLPK	517.247500	517.165000	0.082500	2	3.3e-03	39.7	1
Xtandem	11722	3-2_SDS	FNANDDLPK	517.247500	517.585000	-0.337500	2	5.5e-03	36.6	1
Xtandem	24198	1-1_Digitonin	HILIASSDPNLFLSAR	877.480000	877.475000	0.005000	2	3.1e-07	57.7	2
Xtandem	23965	1-1_Pellet	HILIASSDPNLFLSAR	877.480000	877.435000	0.045000	2	4.1e-08	52.0	2
Xtandem	22039	2-2_SDS	HILIASSDPNLFLSAR	877.480000	877.845000	-0.365000	2	3.2e-03	35.8	2
OMSSA	10460	4_Digitonin	ISEISIQSQK	566.8075	566.7625	0.0449999999999591	2	0.000182580980223491		1
Xtandem	10460	4_Digitonin	ISEISIQSQK	566.810500	566.765000	0.045500	2	3.7e-04	41.7	1
OMSSA	11827	4_Tween	ISEISIQSQK	566.8075	566.8325	-0.0249999999999773	2	3.65076756062818e-06		1
Xtandem	11827	4_Tween	ISEISIQSQK	566.810500	566.835000	-0.024500	2	2.1e-04	40.4	1
Xtandem	2039-2046	Micyo_2_10_09_2D_load_091002172423	ISEISIQSQK	566.810650	566.810000	0.000650	2	6.2e-06	56.8	1
OMSSA	2039-2046	Micyo_2_10_09_2D_load_091002172423	ISEISIQSQK	566.8075	566.8065	0.000999999999976353	2	5.41579393604804e-07		1
OMSSA	2348-2355	Micyo_2_10_09_2D_load_091003095248	ISEISIQSQK	566.8075	566.8065	0.000999999999976353	2	1.00811993319833e-07		1
Xtandem	2348-2355	Micyo_2_10_09_2D_load_091003095248	ISEISIQSQK	566.810650	566.810000	0.000650	2	3.7e-06	61.1	1
OMSSA	40298	4_Tween	KLAFISALSQLAQNQQILVNDFSMNK	974.516	974.482666666667	0.033333333333303	3	0.000835188241566108		1
OMSSA	40740	2-1_Pellet	LAFISALSQLAQNQQILVNDFSM+15.9949NKI	974.844	974.822666666667	0.0213333333334731	3	0.00072835566818082		1
Xtandem	18172	2-1_Digitonin	NLPNVELVK	513.299500	513.655000	-0.355500	2	5.7e-03	41.2	2
Xtandem	8678	2-2_Digitonin	RSPIFVGGGR	523.295500	523.445000	-0.149500	2	2.1e-05	46.3	1
OMSSA	8678	2-2_Digitonin	RSPIFVGGGR	523.2905	523.4425	-0.152000000000044	2	3.34683790560713e-05		1
Xtandem	2556-2562	Micyo_2_10_09_2D_load_091003095248	SPIFVGGGR	445.244750	445.244500	0.000250	2	5.1e-03	33.3	1
OMSSA	2580	Micyo_2_10_09_2D_Elute_100mM	SQLAQNQQILVNDFSM+15.9949NK	1047.511	1047.5095	0.00150000000007822	2	7.2123218384126e-11		1
OMSSA	3372	Micyo_2_10_09_2D_Elute_20mM_091003145633	SQLAQNQQILVNDFSM+15.9949NK	1047.511	1047.5085	0.00250000000005457	2	0.000125518412930965		1
OMSSA	3386-3394	Micyo_2_10_09_2D_Elute_25mM_091003161355	SQLAQNQQILVNDFSMNK	1039.5135	1039.5125	0.000999999999976353	2	4.17275243984443e-13		1
OMSSA	3184	Micyo_2_10_09_2D_Elute_30mM_091003173121	SQLAQNQQILVNDFSMNK	693.342333333333	693.342666666667	-0.000333333333173869	3	6.13432793176603e-15		1
OMSSA	3205	Micyo_2_10_09_2D_Elute_30mM_091003173121	SQLAQNQQILVNDFSMNK	1039.5135	1039.5135	0	2	1.64235888062839e-05		1
OMSSA	2665-2672	Micyo_2_10_09_2D_Elute_40mM	SQLAQNQQILVNDFSM+15.9949NK	698.674	698.673666666667	0.000333333333287555	3	4.22070627776005e-14		1
OMSSA	3053-3057	Micyo_2_10_09_2D_Elute_40mM_091003184846	SQLAQNQQILVNDFSMNK	1039.5135	1039.5135	0	2	1.19068407126173e-13		1
OMSSA	2898	Micyo_2_10_09_2D_Elute_50mM_091003200613	SQLAQNQQILVNDFSMNK	1039.5135	1039.5115	0.00199999999995271	2	2.12902426652671e-11		1
OMSSA	2912	Micyo_2_10_09_2D_Elute_50mM_091003200613	SQLAQNQQILVNDFSMNK	1039.5135	1039.5135	0	2	7.64252986299845e-10		1
gi|54019969|ref|NC_006360.1| Mycoplasma hyopneumoniae 232 chromosome, complete genome|FRAME F1|SPLIT 384	na	7.65114847728742e-58	8	8	2	2
Engine	Scans	File	Sequence	Theoretical m/z	Measured m/z	Delta m/z	Charge	E-value	HyperScore	Proteins
Xtandem	44700	2-2_Pellet	IWKVMAGS+79.9663IVEPDLEITLIAK	1203.638000	1204.205000	-0.567000	2	6.7e-05	33.2	1
Xtandem	46306	1-1_SDS	VMAGSIVEPDLEITLIAK	950.025500	950.675000	-0.649500	2	2.4e-04	37.4	1
Xtandem	32784	2-2_Pellet	VMAGSIVEPDLEITLIAK	950.025500	950.725000	-0.699500	2	4.1e-03	37.2	1
Xtandem	37071	2-2_Pellet	VMAGSIVEPDLEITLIAK	950.025500	950.665000	-0.639500	2	5.3e-03	35.4	1
Xtandem	51510	2-2_Tween	VMAGSIVEPDLEITLIAK	950.025500	949.935000	0.090500	2	1.8e-03	34.4	1
Xtandem	49881	3-2_SDS	VMAGSIVEPDLEITLIAK	950.025500	950.055000	-0.029500	2	3.3e-03	35.4	1
Xtandem	43120	4_Digitonin	VMAGSIVEPDLEITLIAK	950.025500	950.445000	-0.419500	2	3.2e-03	35.1	1
Xtandem	63210	4_Tween	VMAGSIVEPDLEITLIAK	950.025500	950.925000	-0.899500	2	2.8e-04	37.1	1
gi|54019969|ref|NC_006360.1| Mycoplasma hyopneumoniae 232 chromosome, complete genome|FRAME R2|SPLIT 228	na	3.58839919134116e-148	14	14	9	9
Engine	Scans	File	Sequence	Theoretical m/z	Measured m/z	Delta m/z	Charge	E-value	HyperScore	Proteins
OMSSA	3849	Micyo_2_10_09_2D_Elute_5mM	ANYANYLENR	614.284	614.2835	0.000499999999988177	2	0.00277260306946813		1
OMSSA	3742-3748	Micyo_2_10_09_2D_Elute_5mM_091003110320	ANYANYLENR	614.284	614.2845	-0.000499999999988177	2	0.00156142817447374		1
OMSSA	4492	Micyo_2_10_09_2D_Elute_250mM_091003224106	LSNPNPFDGNIQEAEVNLNQNEIEAK	966.462	966.462666666667	-0.000666666666688798	3	8.35152740651204e-17		1
Xtandem	4492	Micyo_2_10_09_2D_Elute_250mM_091003224106	LSNPNPFDGNIQEAEVNLNQNEIEAK	966.463867	966.463333	0.000534	3	1.5e-10	75.5	1
Xtandem	27050	1-1_Pellet	LVGFVFNSVSNDIK	769.911000	770.245000	-0.334000	2	6.6e-06	43.6	1
Xtandem	16505	1-2_Pellet	NINNVFVEPK	587.313500	587.715000	-0.401500	2	2.6e-03	34.9	1
Xtandem	16132	3-2_Pellet	NSANYANYLENR	714.825500	714.715000	0.110500	2	1.4e-04	45.0	1
Xtandem	14790	4_SDS	NSANYANYLENR	714.825500	715.235000	-0.409500	2	1.0e-05	49.9	1
Xtandem	7430	2-1_Pellet	NSPEYYSQTK	608.774000	609.425000	-0.651000	2	2.5e-03	49.0	1
Xtandem	33065	1-1_Digitonin	NYSNLLHEDENQFFNYLADAK	1273.081500	1273.975000	-0.893500	2	3.4e-04	35.5	1
Xtandem	33651	3-2_SDS	NYSNLLHEDENQFFNYLADAK	1273.081500	1273.585000	-0.503500	2	7.2e-07	47.9	1
Xtandem	32240	4_Pellet	NYSNLLHEDENQFFNYLADAK	1273.081500	1273.565000	-0.483500	2	9.3e-09	53.3	1
Xtandem	33137	4_SDS	NYSNLLHEDENQFFNYLADAK	1273.081500	1273.675000	-0.593500	2	7.4e-08	57.3	1
Xtandem	14687	2-2_SDS	SVVEISDLNAK	587.816000	587.655000	0.161000	2	2.2e-03	42.2	1
OMSSA	14687	2-2_SDS	SVVEISDLNAK	587.812	587.6525	0.15949999999998	2	0.00144792160537398		1
Xtandem	4937	2-1_Pellet	TTFQAGQDK	498.240000	498.396500	-0.156500	2	2.2e-05	42.0	1
gi|54019969|ref|NC_006360.1| Mycoplasma hyopneumoniae 232 chromosome, complete genome|FRAME F3|SPLIT 423	na	1.27422349061048e-115	10	10	2	2
Engine	Scans	File	Sequence	Theoretical m/z	Measured m/z	Delta m/z	Charge	E-value	HyperScore	Proteins
Xtandem	21829	1-2_SDS	NSDFTYEQNFDFK	827.851000	828.305000	-0.454000	2	8.0e-07	55.4	1
Xtandem	20918	1-2_Tween	NSDFTYEQNFDFK	827.851000	827.695000	0.156000	2	6.3e-05	40.0	1
Xtandem	22949	2-1_Pellet	NSDFTYEQNFDFK	827.851000	828.255000	-0.404000	2	8.6e-06	55.3	1
OMSSA	2594-2603	Micyo_2_10_09_2D_Elute_100mM	SDFTYEQNFDFK	770.826	770.8265	-0.000499999999988177	2	1.05155356397039e-13		1
OMSSA	3378-3387	Micyo_2_10_09_2D_Elute_20mM_091003145633	SDFTYEQNFDFK	770.826	770.8265	-0.000499999999988177	2	2.2106272433638e-13		1
OMSSA	3979-3984	Micyo_2_10_09_2D_Elute_250mM	SDFTYEQNFDFK	770.826	770.8255	0.000499999999988177	2	1.86919250294397e-11		1
OMSSA	2942-2946	Micyo_2_10_09_2D_Elute_25mM_091003161355	SDFTYEQNFDFK	770.826	770.8255	0.000499999999988177	2	5.45845354595445e-13		1
OMSSA	2757-2759	Micyo_2_10_09_2D_Elute_30mM_091003173121	SDFTYEQNFDFK	770.826	770.8255	0.000499999999988177	2	1.20180481537767e-07		1
OMSSA	2666	Micyo_2_10_09_2D_Elute_40mM_091003184846	SDFTYEQNFDFK	770.826	770.8265	-0.000499999999988177	2	1.09611899567604e-05		1
OMSSA	2565-2571	Micyo_2_10_09_2D_Elute_50mM	SDFTYEQNFDFK	770.826	770.8255	0.000499999999988177	2	5.37583286479228e-11		1
gi|54019969|ref|NC_006360.1| Mycoplasma hyopneumoniae 232 chromosome, complete genome|FRAME R1|SPLIT 205	na	5.28855067761392e-36	4	4	3	3
Engine	Scans	File	Sequence	Theoretical m/z	Measured m/z	Delta m/z	Charge	E-value	HyperScore	Proteins
Xtandem	20682	2-1_Pellet	KPVYIPEIPTVK	692.412500	692.595000	-0.182500	2	3.5e-03	32.9	1
Xtandem	17929	4_SDS	NNPNTDNFSPVANTDYIQPPPKK	1286.124000	1285.995000	0.129000	2	3.3e-06	49.8	1
Xtandem	31755	4_Pellet	YGIQYLTISPSIILK	854.994500	855.455000	-0.460500	2	5.2e-07	55.0	1
Xtandem	32993	4_SDS	YGIQYLTISPSIILK	854.994500	855.495000	-0.500500	2	2.3e-05	46.4	1
gi|54019969|ref|NC_006360.1| Mycoplasma hyopneumoniae 232 chromosome, complete genome|FRAME F3|SPLIT 171	na	0	180	104	20	12
Engine	Scans	File	Sequence	Theoretical m/z	Measured m/z	Delta m/z	Charge	E-value	HyperScore	Proteins
OMSSA	38890	1-1_SDS	AKEGVSPIPSFTDILNELQIGATDSDPK	981.497666666667	981.372666666667	0.125	3	0.000884772078639941		1
Xtandem	16006	2-1_SDS	DLSDNKLIFK	596.829000	596.875000	-0.046000	2	9.0e-05	59.6	2
Xtandem	16718	3-2_SDS	DLSDNKLIFK	596.829000	597.145000	-0.316000	2	1.0e-05	49.8	2
Xtandem	28693	1-1_Digitonin	FNPDVFLDGTINYQDQGK	1035.988500	1036.985000	-0.996500	2	1.2e-03	40.2	1
Xtandem	29267	1-1_SDS	FNPDVFLDGTINYQDQGK	1035.988500	1036.005000	-0.016500	2	3.7e-08	73.5	1
Xtandem	30086	1-1_SDS	FNPDVFLDGTINYQDQGK	1035.988500	1035.955000	0.033500	2	3.4e-06	55.3	1
Xtandem	27016	1-2_Digitonin	FNPDVFLDGTINYQDQGK	1035.988500	1036.415000	-0.426500	2	9.3e-06	54.5	1
Xtandem	28266	1-2_Pellet	FNPDVFLDGTINYQDQGK	1035.988500	1035.975000	0.013500	2	1.1e-06	59.6	1
Xtandem	28317	1-2_SDS	FNPDVFLDGTINYQDQGK	1035.988500	1036.455000	-0.466500	2	2.9e-03	44.2	1
Xtandem	26831	1-2_Tween	FNPDVFLDGTINYQDQGK	1035.988500	1035.855000	0.133500	2	7.1e-04	40.6	1
Xtandem	26995	1-2_Tween	FNPDVFLDGTINYQDQGK	1035.988500	1035.895000	0.093500	2	5.8e-03	36.0	1
Xtandem	27027	1-2_Tween	FNPDVFLDGTINYQDQGK	1035.988500	1035.955000	0.033500	2	4.9e-05	50.1	1
Xtandem	29039	2-1_Pellet	FNPDVFLDGTINYQDQGK	1035.988500	1035.835000	0.153500	2	4.4e-06	51.0	1
Xtandem	29860	2-1_Pellet	FNPDVFLDGTINYQDQGK	1035.988500	1036.105000	-0.116500	2	1.0e-02	33.2	1
Xtandem	29066	2-1_SDS	FNPDVFLDGTINYQDQGK	1035.988500	1035.905000	0.083500	2	2.1e-06	61.8	1
Xtandem	29906	2-1_SDS	FNPDVFLDGTINYQDQGK	1035.988500	1035.995000	-0.006500	2	2.7e-07	66.1	1
Xtandem	28667	2-1_Tween	FNPDVFLDGTINYQDQGK	1035.988500	1035.835000	0.153500	2	1.4e-04	40.4	1
Xtandem	28646	2-2_Pellet	FNPDVFLDGTINYQDQGK	1035.988500	1036.895000	-0.906500	2	2.1e-07	70.6	1
Xtandem	27896	2-2_SDS	FNPDVFLDGTINYQDQGK	1035.988500	1036.865000	-0.876500	2	8.5e-04	45.7	1
Xtandem	27600	2-2_Tween	FNPDVFLDGTINYQDQGK	1035.988500	1036.995000	-1.006500	2	1.7e-03	40.9	1
Xtandem	28398	2-2_Tween	FNPDVFLDGTINYQDQGK	1035.988500	1036.485000	-0.496500	2	2.4e-04	40.4	1
Xtandem	28036	3-2_Digitonin	FNPDVFLDGTINYQDQGK	1035.988500	1036.015000	-0.026500	2	2.2e-05	54.3	1
Xtandem	30180	3-2_SDS	FNPDVFLDGTINYQDQGK	1035.988500	1035.925000	0.063500	2	3.9e-05	51.0	1
Xtandem	28796	4_Digitonin	FNPDVFLDGTINYQDQGK	1035.988500	1036.865000	-0.876500	2	7.1e-07	64.2	1
Xtandem	28143	4_Pellet	FNPDVFLDGTINYQDQGK	1035.988500	1035.875000	0.113500	2	1.7e-05	62.7	1
OMSSA	3600	Micyo_2_10_09_2D_Elute_1000mM_091004011557	FNPDVFLDGTINYQDQGK	1035.9845	1035.9845	0	2	8.40827300202515e-16		1
Xtandem	3600	Micyo_2_10_09_2D_Elute_1000mM_091004011557	FNPDVFLDGTINYQDQGK	1035.988550	1035.990000	-0.001450	2	2.1e-10	68.6	1
OMSSA	3613	Micyo_2_10_09_2D_Elute_1000mM_091004011557	FNPDVFLDGTINYQDQGK	1035.9845	1035.9845	0	2	1.29812113050886e-14		1
Xtandem	3613	Micyo_2_10_09_2D_Elute_1000mM_091004011557	FNPDVFLDGTINYQDQGK	1035.988550	1035.990000	-0.001450	2	2.2e-13	69.8	1
Xtandem	26710	1-1_SDS	FNPDVFLDGTINYQDQGKDK	1157.549500	1157.455000	0.094500	2	6.8e-04	37.1	1
Xtandem	26542	2-1_SDS	FNPDVFLDGTINYQDQGKDK	1157.549500	1158.075000	-0.525500	2	1.1e-05	53.3	1
Xtandem	27064	3-2_SDS	FNPDVFLDGTINYQDQGKDK	1157.549500	1157.685000	-0.135500	2	1.4e-04	41.0	1
Xtandem	26961	4_SDS	FNPDVFLDGTINYQDQGKDK	1157.549500	1158.055000	-0.505500	2	8.7e-06	58.0	1
OMSSA	19627	1-1_SDS	ILLEVVENNDR	657.3495	657.3725	-0.0229999999999109	2	8.28415868121178e-07		1
OMSSA	19367	2-2_Tween	ILLEVVENNDR	657.3495	657.3825	-0.0330000000000155	2	0.00290853619244752		1
Xtandem	19283	1-1_SDS	ISLNNIINSNK	615.342500	615.795000	-0.452500	2	4.8e-05	54.6	3
Xtandem	18860	2-1_SDS	ISLNNIINSNK	615.342500	615.765000	-0.422500	2	9.6e-06	57.9	3
Xtandem	20326	2-1_Tween	ISLNNIINSNK	615.342500	615.515000	-0.172500	2	8.7e-05	46.0	3
Xtandem	20163	4_Digitonin	ISLNNIINSNK	615.342500	615.685000	-0.342500	2	1.1e-04	56.7	3
Xtandem	3923	Micyo_2_10_09_2D_Elute_10mM	ISLNNIINSNK	615.342650	615.345000	-0.002350	2	2.7e-05	42.9	3
OMSSA	3923	Micyo_2_10_09_2D_Elute_10mM	ISLNNIINSNK	615.339	615.3385	0.000500000000101863	2	0.000210259920166858		3
OMSSA	3936	Micyo_2_10_09_2D_Elute_10mM	ISLNNIINSNK	615.339	615.3385	0.000500000000101863	2	1.30386929834583e-05		3
Xtandem	3936	Micyo_2_10_09_2D_Elute_10mM	ISLNNIINSNK	615.342650	615.345000	-0.002350	2	1.5e-06	47.6	3
Xtandem	3216	Micyo_2_10_09_2D_Elute_20mM_091003145633	ISLNNIINSNK	615.342650	615.340000	0.002650	2	1.2e-03	33.7	3
Xtandem	3230	Micyo_2_10_09_2D_Elute_20mM_091003145633	ISLNNIINSNK	615.342650	615.345000	-0.002350	2	7.6e-04	34.6	3
Xtandem	2877	Micyo_2_10_09_2D_Elute_25mM	ISLNNIINSNK	615.342650	615.345000	-0.002350	2	2.3e-04	35.6	3
Xtandem	2775-2781	Micyo_2_10_09_2D_Elute_25mM_091003161355	ISLNNIINSNK	615.342650	615.340000	0.002650	2	2.0e-05	36.6	3
Xtandem	2613-2626	Micyo_2_10_09_2D_Elute_30mM	ISLNNIINSNK	615.342650	615.345000	-0.002350	2	4.6e-03	33.8	3
OMSSA	5520-5527	Micyo_2_10_09_2D_Elute_5mM	ISLNNIINSNK	615.339	615.3385	0.000500000000101863	2	3.5545520321671e-05		3
Xtandem	5520-5527	Micyo_2_10_09_2D_Elute_5mM	ISLNNIINSNK	615.342650	615.340000	0.002650	2	9.8e-06	47.6	3
Xtandem	5686-5693	Micyo_2_10_09_2D_Elute_5mM_091003110320	ISLNNIINSNK	615.342650	615.340000	0.002650	2	7.3e-07	55.4	3
OMSSA	5686-5693	Micyo_2_10_09_2D_Elute_5mM_091003110320	ISLNNIINSNK	615.339	615.3385	0.000500000000101863	2	2.27676005514005e-08		3
Xtandem	26337	2-1_Digitonin	KFNPDVFLDGTINYQDQGK	1100.036000	1100.005000	0.031000	2	2.6e-09	74.5	1
Xtandem	25674	2-1_Pellet	KFNPDVFLDGTINYQDQGK	1100.036000	1099.875000	0.161000	2	1.5e-08	66.1	1
Xtandem	24960	2-1_SDS	KFNPDVFLDGTINYQDQGK	1100.036000	1100.865000	-0.829000	2	1.1e-03	43.7	1
Xtandem	24877	2-2_Digitonin	KFNPDVFLDGTINYQDQGK	1100.036000	1099.845000	0.191000	2	6.7e-13	82.4	1
Xtandem	24988	2-2_Pellet	KFNPDVFLDGTINYQDQGK	1100.036000	1099.885000	0.151000	2	2.4e-07	53.8	1
Xtandem	24153	3-2_Digitonin	KFNPDVFLDGTINYQDQGK	1100.036000	1100.185000	-0.149000	2	2.7e-04	43.1	1
Xtandem	25385	3-2_Pellet	KFNPDVFLDGTINYQDQGK	1100.036000	1100.475000	-0.439000	2	1.5e-03	39.3	1
OMSSA	25538	3-2_Pellet	KFNPDVFLDGTINYQDQGK	733.688	733.652666666667	0.0353333333332557	3	3.68870661593128e-05		1
Xtandem	26015	3-2_SDS	KFNPDVFLDGTINYQDQGK	1100.036000	1100.095000	-0.059000	2	2.6e-04	42.3	1
Xtandem	25399	4_Digitonin	KFNPDVFLDGTINYQDQGK	1100.036000	1100.505000	-0.469000	2	7.8e-06	51.2	1
Xtandem	24869	4_SDS	KFNPDVFLDGTINYQDQGK	1100.036000	1100.525000	-0.489000	2	6.8e-08	74.3	1
Xtandem	25662	4_SDS	KFNPDVFLDGTINYQDQGK	1100.036000	1100.845000	-0.809000	2	1.2e-05	61.0	1
Xtandem	25528	4_Tween	KFNPDVFLDGTINYQDQGK	1100.036000	1099.845000	0.191000	2	7.1e-06	42.0	1
Xtandem	25925	4_Tween	KFNPDVFLDGTINYQDQGK	1100.036000	1100.495000	-0.459000	2	2.4e-03	35.7	1
OMSSA	1495-1502	Micyo_2_10_09_2D_load_091002172423	LNNIINSNK	515.281	515.2805	0.000499999999988177	2	0.000467963838827923		1
OMSSA	1762-1767	Micyo_2_10_09_2D_load_091003095248	LNNIINSNK	515.281	515.2805	0.000499999999988177	2	1.40741658510209e-05		1
Xtandem	5320	1-1_Digitonin	LSPTTNSSSTTSQK	719.851000	720.305000	-0.454000	2	4.4e-07	58.9	1
Xtandem	4647	1-2_Digitonin	LSPTTNSSSTTSQK	719.851000	720.165000	-0.314000	2	2.2e-04	41.4	1
Xtandem	5717	2-2_Tween	LSPTTNSSSTTSQK	719.851000	720.195000	-0.344000	2	2.0e-05	49.9	1
Xtandem	5173	4_Digitonin	LSPTTNSSSTTSQK	719.851000	720.225000	-0.374000	2	7.0e-07	59.0	1
Xtandem	15631	2-2_SDS	LSVSVFSSQAGK	605.324000	605.425000	-0.101000	2	1.1e-07	60.5	1
OMSSA	15631	2-2_SDS	LSVSVFSSQAGK	605.3195	605.4225	-0.103000000000065	2	0.00379123009577595		1
Xtandem	13709	1-1_Digitonin	LVDKTNQNLILAQSK	842.980000	843.605000	-0.625000	2	1.7e-03	39.2	3
Xtandem	13817	1-2_Pellet	LVDKTNQNLILAQSK	842.980000	843.375000	-0.395000	2	5.9e-13	85.6	3
Xtandem	12423	1-2_SDS	LVDKTNQNLILAQSK	842.980000	842.995000	-0.015000	2	2.7e-09	66.4	3
OMSSA	12423	1-2_SDS	LVDKTNQNLILAQSK	842.9765	842.9925	-0.0159999999999627	2	3.26301853849619e-07		3
Xtandem	13487	2-1_Digitonin	LVDKTNQNLILAQSK	842.980000	843.795000	-0.815000	2	1.2e-10	76.7	3
Xtandem	13985	2-1_Digitonin	LVDKTNQNLILAQSK	842.980000	843.535000	-0.555000	2	1.8e-04	42.0	3
Xtandem	11447	2-1_SDS	LVDKTNQNLILAQSK	842.980000	843.305000	-0.325000	2	5.2e-12	89.7	3
Xtandem	12290	3-2_Digitonin	LVDKTNQNLILAQSK	842.980000	843.655000	-0.675000	2	6.7e-08	82.1	3
Xtandem	12335	3-2_SDS	LVDKTNQNLILAQSK	842.980000	842.825000	0.155000	2	1.3e-13	72.6	3
Xtandem	14228	3-2_SDS	LVDKTNQNLILAQSK	842.980000	843.285000	-0.305000	2	3.0e-03	33.9	3
OMSSA	12920	4_Digitonin	LVDKTNQNLILAQSK	842.9765	842.7925	0.183999999999969	2	2.32614785276096e-10		3
Xtandem	12920	4_Digitonin	LVDKTNQNLILAQSK	842.980000	842.795000	0.185000	2	3.3e-12	81.9	3
Xtandem	12284	4_SDS	LVDKTNQNLILAQSK	842.980000	843.575000	-0.595000	2	1.3e-10	65.2	3
Xtandem	12486	4_SDS	LVDKTNQNLILAQSK	842.980000	843.485000	-0.505000	2	1.0e-06	57.1	3
Xtandem	20285	1-2_Pellet	NLVFGSNINNQEIR	809.417500	809.455000	-0.037500	2	9.3e-05	43.2	1
Xtandem	19330	1-2_SDS	NLVFGSNINNQEIR	809.417500	809.795000	-0.377500	2	6.1e-04	52.7	1
Xtandem	18987	2-1_SDS	NLVFGSNINNQEIR	809.417500	809.755000	-0.337500	2	2.1e-06	62.7	1
Xtandem	19826	3-2_SDS	NLVFGSNINNQEIR	809.417500	809.865000	-0.447500	2	2.5e-05	63.9	1
Xtandem	19701	4_Pellet	NLVFGSNINNQEIR	809.417500	809.275000	0.142500	2	5.0e-06	51.1	1
OMSSA	2438-2440	Micyo_2_10_09_2D_Elute_1000mM	NPDVFLDGTINYQDQGK	962.4505	962.4505	0	2	8.73260097086881e-15		1
OMSSA	2264-2269	Micyo_2_10_09_2D_Elute_1000mM_091004011557	NPDVFLDGTINYQDQGK	962.4505	962.4505	0	2	2.26054260565866e-16		1
OMSSA	2591-2593	Micyo_2_10_09_2D_Elute_100mM	NPDVFLDGTINYQDQGK	962.4505	962.4505	0	2	6.4286193749629e-15		1
OMSSA	2611-2615	Micyo_2_10_09_2D_Elute_100mM	NPDVFLDGTINYQDQGK	641.967	641.966666666667	0.000333333333287555	3	8.53112300028592e-07		1
OMSSA	2702-2710	Micyo_2_10_09_2D_Elute_100mM_091003212339	NPDVFLDGTINYQDQGK	962.4505	962.4495	0.00100000000009004	2	5.11376459266417e-10		1
OMSSA	4171-4178	Micyo_2_10_09_2D_Elute_10mM_091003122141	NPDVFLDGTINYQDQGK	962.4505	962.4505	0	2	1.88421187717851e-17		1
OMSSA	4188	Micyo_2_10_09_2D_Elute_10mM_091003122141	NPDVFLDGTINYQDQGK	641.967	641.966666666667	0.000333333333287555	3	4.30976037160519e-10		1
OMSSA	4201	Micyo_2_10_09_2D_Elute_10mM_091003122141	NPDVFLDGTINYQDQGK	641.967	641.967666666667	-0.000666666666688798	3	2.29257449333991e-09		1
OMSSA	4262-4269	Micyo_2_10_09_2D_Elute_10mM_091003122141	NPDVFLDGTINYQDQGK	962.4505	962.4505	0	2	3.94680144811727e-18		1
OMSSA	4287	Micyo_2_10_09_2D_Elute_10mM_091003122141	NPDVFLDGTINYQDQGK	641.967	641.967666666667	-0.000666666666688798	3	1.99054303405458e-10		1
OMSSA	3921-3926	Micyo_2_10_09_2D_Elute_15mM	NPDVFLDGTINYQDQGK	962.4505	962.4505	0	2	4.72930122625717e-18		1
OMSSA	3944	Micyo_2_10_09_2D_Elute_15mM	NPDVFLDGTINYQDQGK	641.967	641.967666666667	-0.000666666666688798	3	7.67178192106162e-09		1
OMSSA	3982	Micyo_2_10_09_2D_Elute_15mM_091003133905	NPDVFLDGTINYQDQGK	641.967	641.967666666667	-0.000666666666688798	3	8.55149998898001e-11		1
OMSSA	4017-4024	Micyo_2_10_09_2D_Elute_15mM_091003133905	NPDVFLDGTINYQDQGK	962.4505	962.4505	0	2	1.43108069441484e-18		1
OMSSA	3454-3458	Micyo_2_10_09_2D_Elute_20mM	NPDVFLDGTINYQDQGK	962.4505	962.4505	0	2	5.18874151279602e-18		1
OMSSA	3479-3487	Micyo_2_10_09_2D_Elute_20mM	NPDVFLDGTINYQDQGK	641.967	641.966666666667	0.000333333333287555	3	9.01500326387004e-14		1
OMSSA	3545	Micyo_2_10_09_2D_Elute_20mM	NPDVFLDGTINYQDQGK	962.4505	962.4495	0.00100000000009004	2	6.57502323317838e-15		1
OMSSA	3396-3406	Micyo_2_10_09_2D_Elute_20mM_091003145633	NPDVFLDGTINYQDQGK	641.967	641.966666666667	0.000333333333287555	3	7.23143546218014e-06		1
OMSSA	3413	Micyo_2_10_09_2D_Elute_20mM_091003145633	NPDVFLDGTINYQDQGK	962.4505	962.4505	0	2	7.02393966167367e-16		1
OMSSA	3983-3989	Micyo_2_10_09_2D_Elute_250mM	NPDVFLDGTINYQDQGK	962.4505	962.4495	0.00100000000009004	2	4.20326334079414e-19		1
OMSSA	3057-3064	Micyo_2_10_09_2D_Elute_25mM	NPDVFLDGTINYQDQGK	962.4505	962.4505	0	2	3.35722968487324e-16		1
OMSSA	3090-3097	Micyo_2_10_09_2D_Elute_25mM	NPDVFLDGTINYQDQGK	641.967	641.967666666667	-0.000666666666688798	3	2.47500045715073e-14		1
OMSSA	3148-3154	Micyo_2_10_09_2D_Elute_25mM	NPDVFLDGTINYQDQGK	962.4505	962.4505	0	2	1.39298434271159e-15		1
OMSSA	2951-2955	Micyo_2_10_09_2D_Elute_25mM_091003161355	NPDVFLDGTINYQDQGK	641.967	641.966666666667	0.000333333333287555	3	0.00762057143004632		1
OMSSA	2797-2800	Micyo_2_10_09_2D_Elute_30mM	NPDVFLDGTINYQDQGK	962.4505	962.4505	0	2	8.8971023913838e-16		1
OMSSA	2817-2821	Micyo_2_10_09_2D_Elute_30mM	NPDVFLDGTINYQDQGK	641.967	641.966666666667	0.000333333333287555	3	4.8107251285633e-11		1
OMSSA	2873-2880	Micyo_2_10_09_2D_Elute_30mM	NPDVFLDGTINYQDQGK	962.4505	962.4505	0	2	2.36069017215684e-17		1
OMSSA	2677-2680	Micyo_2_10_09_2D_Elute_40mM	NPDVFLDGTINYQDQGK	962.4505	962.4505	0	2	1.81189508900282e-17		1
OMSSA	2690-2696	Micyo_2_10_09_2D_Elute_40mM	NPDVFLDGTINYQDQGK	641.967	641.966666666667	0.000333333333287555	3	2.22489447620322e-10		1
OMSSA	2765-2771	Micyo_2_10_09_2D_Elute_40mM	NPDVFLDGTINYQDQGK	962.4505	962.4505	0	2	2.93740547191768e-11		1
OMSSA	2661	Micyo_2_10_09_2D_Elute_40mM_091003184846	NPDVFLDGTINYQDQGK	962.4505	962.4515	-0.000999999999976353	2	6.64279876883558e-13		1
OMSSA	2781-2785	Micyo_2_10_09_2D_Elute_500mM	NPDVFLDGTINYQDQGK	962.4505	962.4505	0	2	2.92380835622328e-16		1
OMSSA	2581-2590	Micyo_2_10_09_2D_Elute_500mM_091003235831	NPDVFLDGTINYQDQGK	962.4505	962.4505	0	2	1.18299766262129e-14		1
OMSSA	2544-2550	Micyo_2_10_09_2D_Elute_50mM	NPDVFLDGTINYQDQGK	962.4505	962.4505	0	2	5.95832854301208e-19		1
OMSSA	2568-2575	Micyo_2_10_09_2D_Elute_50mM	NPDVFLDGTINYQDQGK	641.967	641.966666666667	0.000333333333287555	3	1.51794676686934e-08		1
OMSSA	2527	Micyo_2_10_09_2D_Elute_50mM_091003200613	NPDVFLDGTINYQDQGK	962.4505	962.4515	-0.000999999999976353	2	7.57613418092941e-15		1
OMSSA	5354-5361	Micyo_2_10_09_2D_Elute_5mM_091003110320	NPDVFLDGTINYQDQGK	962.4505	962.4495	0.00100000000009004	2	2.11496530692176e-17		1
OMSSA	2134-2140	Micyo_2_10_09_2D_Elute_1000mM	NPDVFLDGTINYQDQGKDK	723.007666666667	723.007666666667	0	3	0.00189757789950866		1
OMSSA	1980	Micyo_2_10_09_2D_Elute_1000mM_091004011557	NPDVFLDGTINYQDQGKDK	723.007666666667	723.007666666667	0	3	0.000150616543661452		1
OMSSA	3667-3670	Micyo_2_10_09_2D_Elute_250mM	NPDVFLDGTINYQDQGKDK	723.007666666667	723.007666666667	0	3	9.57896522861815e-07		1
OMSSA	3468-3473	Micyo_2_10_09_2D_Elute_250mM_091003224106	NPDVFLDGTINYQDQGKDK	723.007666666667	723.007666666667	0	3	3.75715721169287e-11		1
OMSSA	2475-2480	Micyo_2_10_09_2D_Elute_500mM	NPDVFLDGTINYQDQGKDK	723.007666666667	723.007666666667	0	3	2.4273604645338e-07		1
OMSSA	2275-2282	Micyo_2_10_09_2D_Elute_500mM_091003235831	NPDVFLDGTINYQDQGKDK	723.007666666667	723.007666666667	0	3	2.0500046862194e-09		1
Xtandem	4284	Micyo_2_10_09_2D_Elute_5mM	SAYDIIK	405.220400	405.220000	0.000400	2	9.2e-03	34.8	3
Xtandem	2521	Micyo_2_10_09_2D_load_091002172423	SAYDIIK	405.220400	405.220000	0.000400	2	2.3e-04	41.1	3
Xtandem	2867-2874	Micyo_2_10_09_2D_load_091003095248	SAYDIIK	405.220400	405.220000	0.000400	2	7.0e-04	34.1	3
Xtandem	2101	Micyo_2_10_09_2D_Elute_10mM_091003122141	SAYDIIKK	469.267850	469.268000	-0.000150	2	2.1e-03	32.9	3
Xtandem	2196	Micyo_2_10_09_2D_Elute_10mM_091003122141	SAYDIIKK	469.267850	469.267500	0.000350	2	1.8e-03	36.4	3
Xtandem	2284-2291	Micyo_2_10_09_2D_Elute_10mM_091003122141	SAYDIIKK	469.267850	469.267500	0.000350	2	3.6e-03	37.4	3
Xtandem	2561	Micyo_2_10_09_2D_Elute_10mM_091003122141	SAYDIIKK	469.267850	469.267500	0.000350	2	4.6e-03	33.9	3
Xtandem	1840-1847	Micyo_2_10_09_2D_Elute_15mM	SAYDIIKK	469.267850	469.267500	0.000350	2	1.1e-04	49.4	3
OMSSA	1840-1847	Micyo_2_10_09_2D_Elute_15mM	SAYDIIKK	469.264	469.2635	0.000499999999988177	2	9.05282034331248e-06		3
Xtandem	1923-1930	Micyo_2_10_09_2D_Elute_15mM_091003133905	SAYDIIKK	469.267850	469.267500	0.000350	2	2.0e-03	35.1	3
Xtandem	1446	Micyo_2_10_09_2D_Elute_20mM	SAYDIIKK	469.267850	469.267500	0.000350	2	2.1e-04	39.6	3
Xtandem	16970	1-1_Digitonin	SEDAIQTDQGLELK	773.880000	774.205000	-0.325000	2	4.1e-07	62.8	2
Xtandem	18322	1-1_Digitonin	SEDAIQTDQGLELK	773.880000	774.205000	-0.325000	2	4.1e-04	36.6	2
Xtandem	17144	1-1_Pellet	SEDAIQTDQGLELK	773.880000	773.755000	0.125000	2	2.5e-06	50.3	2
Xtandem	16417	1-1_SDS	SEDAIQTDQGLELK	773.880000	774.765000	-0.885000	2	2.7e-07	64.2	2
Xtandem	17115	1-1_Tween	SEDAIQTDQGLELK	773.880000	773.825000	0.055000	2	1.6e-06	48.5	2
Xtandem	15840	1-2_Digitonin	SEDAIQTDQGLELK	773.880000	774.455000	-0.575000	2	4.2e-04	46.4	2
Xtandem	17209	1-2_Pellet	SEDAIQTDQGLELK	773.880000	773.725000	0.155000	2	9.8e-05	42.6	2
Xtandem	15973	1-2_SDS	SEDAIQTDQGLELK	773.880000	774.735000	-0.855000	2	8.2e-04	39.6	2
Xtandem	18044	2-1_Digitonin	SEDAIQTDQGLELK	773.880000	773.725000	0.155000	2	2.4e-06	50.0	2
Xtandem	18262	2-1_Digitonin	SEDAIQTDQGLELK	773.880000	773.925000	-0.045000	2	1.4e-06	58.5	2
Xtandem	20735	2-1_Digitonin	SEDAIQTDQGLELK	773.880000	774.375000	-0.495000	2	6.3e-03	39.6	2
Xtandem	17343	2-1_Pellet	SEDAIQTDQGLELK	773.880000	774.865000	-0.985000	2	9.3e-03	39.8	2
Xtandem	16326	2-1_SDS	SEDAIQTDQGLELK	773.880000	773.815000	0.065000	2	1.5e-05	50.2	2
OMSSA	16326	2-1_SDS	SEDAIQTDQGLELK	773.877	773.8125	0.0644999999999527	2	0.00022844956581662		2
Xtandem	16836	2-1_SDS	SEDAIQTDQGLELK	773.880000	774.835000	-0.955000	2	3.2e-03	35.5	2
Xtandem	19117	2-1_SDS	SEDAIQTDQGLELK	773.880000	773.975000	-0.095000	2	8.6e-04	43.1	2
OMSSA	17136	2-1_Tween	SEDAIQTDQGLELK	773.877	773.9025	-0.0255000000000791	2	2.16474566372855e-11		2
Xtandem	17136	2-1_Tween	SEDAIQTDQGLELK	773.880000	773.905000	-0.025000	2	1.2e-06	70.6	2
OMSSA	17290	2-2_Digitonin	SEDAIQTDQGLELK	773.877	773.6825	0.194499999999948	2	0.00289642840322724		2
Xtandem	17290	2-2_Digitonin	SEDAIQTDQGLELK	773.880000	773.685000	0.195000	2	1.0e-03	36.9	2
Xtandem	15612	2-2_SDS	SEDAIQTDQGLELK	773.880000	773.995000	-0.115000	2	4.5e-06	64.3	2
OMSSA	15612	2-2_SDS	SEDAIQTDQGLELK	773.877	773.9925	-0.115499999999997	2	3.81871292574955e-10		2
OMSSA	16480	2-2_Tween	SEDAIQTDQGLELK	773.877	773.7625	0.114499999999907	2	9.83425813748209e-08		2
Xtandem	16480	2-2_Tween	SEDAIQTDQGLELK	773.880000	773.765000	0.115000	2	1.5e-05	52.7	2
Xtandem	15959	3-2_Digitonin	SEDAIQTDQGLELK	773.880000	774.325000	-0.445000	2	1.2e-07	67.1	2
Xtandem	16527	3-2_Digitonin	SEDAIQTDQGLELK	773.880000	774.215000	-0.335000	2	3.6e-05	42.8	2
Xtandem	16955	3-2_Digitonin	SEDAIQTDQGLELK	773.880000	774.275000	-0.395000	2	2.5e-04	42.8	2
Xtandem	16933	4_Digitonin	SEDAIQTDQGLELK	773.880000	774.725000	-0.845000	2	6.0e-04	43.1	2
Xtandem	18849	4_Digitonin	SEDAIQTDQGLELK	773.879950	773.875000	0.004950	2	8.2e-05	42.9	2
Xtandem	16452	4_Pellet	SEDAIQTDQGLELK	773.880000	774.245000	-0.365000	2	1.3e-06	62.1	2
Xtandem	17238	4_Tween	SEDAIQTDQGLELK	773.880000	774.295000	-0.415000	2	1.4e-06	66.3	2
Xtandem	18101	4_Tween	SEDAIQTDQGLELK	773.880000	773.755000	0.125000	2	5.1e-07	50.5	2
Xtandem	18940	4_Tween	SEDAIQTDQGLELK	773.880000	773.745000	0.135000	2	2.1e-05	44.4	2
OMSSA	18940	4_Tween	SEDAIQTDQGLELK	773.877	773.7425	0.134500000000003	2	0.000826182121220076		2
Xtandem	13103	2-1_SDS	SEDAIQTDQGLELKKPLK	1007.043500	1007.545000	-0.501500	2	1.1e-03	42.0	2
Xtandem	13179	4_SDS	SEDAIQTDQGLELKKPLK	1007.043500	1007.075000	-0.031500	2	1.9e-03	42.0	2
Xtandem	12189	1-1_Pellet	TNQNLILAQSK	615.342500	615.835000	-0.492500	2	5.9e-03	43.5	3
Xtandem	11008	1-1_Tween	TNQNLILAQSK	615.342500	615.655000	-0.312500	2	2.0e-04	44.6	3
Xtandem	9835	2-2_SDS	TNQNLILAQSK	615.342500	615.695000	-0.352500	2	7.6e-04	49.4	3
Xtandem	11534	2-2_Tween	TNQNLILAQSK	615.342500	615.525000	-0.182500	2	1.4e-05	51.4	3
Xtandem	12522	4_Tween	TNQNLILAQSK	615.342500	615.225000	0.117500	2	3.4e-05	44.3	3
Xtandem	2163-2166	Micyo_2_10_09_2D_load_091002172423	TNQNLILAQSK	615.342650	615.340000	0.002650	2	1.4e-09	64.0	3
OMSSA	2163-2166	Micyo_2_10_09_2D_load_091002172423	TNQNLILAQSK	615.3395	615.3385	0.00100000000009004	2	2.89657916254658e-10		3
Xtandem	2259	Micyo_2_10_09_2D_load_091002172423	TNQNLILAQSK	615.342650	615.340000	0.002650	2	3.1e-10	61.3	3
OMSSA	2259	Micyo_2_10_09_2D_load_091002172423	TNQNLILAQSK	615.3395	615.3385	0.00100000000009004	2	4.60455440926753e-12		3
Xtandem	2475	Micyo_2_10_09_2D_load_091003095248	TNQNLILAQSK	615.342650	615.340000	0.002650	2	2.0e-10	69.8	3
OMSSA	2475	Micyo_2_10_09_2D_load_091003095248	TNQNLILAQSK	615.3395	615.3385	0.00100000000009004	2	7.65681130563991e-12		3
OMSSA	2576-2584	Micyo_2_10_09_2D_load_091003095248	TNQNLILAQSK	615.3395	615.3385	0.00100000000009004	2	1.93196473777969e-10		3
Xtandem	2576-2584	Micyo_2_10_09_2D_load_091003095248	TNQNLILAQSK	615.342650	615.340000	0.002650	2	1.8e-07	61.1	3
Xtandem	17036	2-1_SDS	VKDETGYQLGLEYPGR	912.956500	912.985000	-0.028500	2	6.3e-09	56.9	1
Xtandem	18432	2-1_Tween	VKDETGYQLGLEYPGR	912.956500	913.475000	-0.518500	2	4.0e-03	40.5	1
Xtandem	18525	3-2_Pellet	VKDETGYQLGLEYPGR	912.956500	913.625000	-0.668500	2	2.8e-05	47.8	1
Xtandem	17773	3-2_SDS	VKDETGYQLGLEYPGR	912.956500	913.935000	-0.978500	2	2.7e-03	40.5	1
gi|54019969|ref|NC_006360.1| Mycoplasma hyopneumoniae 232 chromosome, complete genome|FRAME R2|SPLIT 93	na	1.17348583049905e-16	2	2	2	2
Engine	Scans	File	Sequence	Theoretical m/z	Measured m/z	Delta m/z	Charge	E-value	HyperScore	Proteins
OMSSA	11072	1-2_Pellet	KRQNKVLLININK	527.663	527.602666666667	0.0603333333333467	3	0.00625088339658398		1
Xtandem	8221	2-2_SDS	NWNQAVHEGVR	655.320000	655.765000	-0.445000	2	1.6e-06	49.5	1
gi|54019969|ref|NC_006360.1| Mycoplasma hyopneumoniae 232 chromosome, complete genome|FRAME R3|SPLIT 321	na	0	113	98	33	31
Engine	Scans	File	Sequence	Theoretical m/z	Measured m/z	Delta m/z	Charge	E-value	HyperScore	Proteins
OMSSA	5646	Micyo_2_10_09_2D_Elute_5mM	AGLAPSNPPLFVAK	691.388	691.3885	-0.000499999999988177	2	0.00162212016526978		1
Xtandem	4664	Micyo_2_10_09_2D_Elute_5mM	DALEFPVEK	524.268050	524.270000	-0.001950	2	4.1e-03	35.7	1
OMSSA	4664	Micyo_2_10_09_2D_Elute_5mM	DALEFPVEK	524.2645	524.2645	0	2	0.00598875692314934		1
Xtandem	29172	2-1_SDS	DFFKDALEFPVEK	792.897500	793.775000	-0.877500	2	1.7e-07	58.4	1
Xtandem	28520	3-2_Pellet	DFFKDALEFPVEK	792.897500	793.415000	-0.517500	2	3.3e-04	43.8	1
OMSSA	3779	Micyo_2_10_09_2D_Elute_5mM	DGGGGFETFDQNSLNPK	891.8925	891.8925	0	2	0.00157211866456018		1
OMSSA	3839	Micyo_2_10_09_2D_Elute_5mM_091003110320	DGGGGFETFDQNSLNPK	891.8925	891.8915	0.00100000000009004	2	0.000553252802416542		1
OMSSA	2510-2515	Micyo_2_10_09_2D_Elute_100mM	FDGGGGFETFDQNSLNPK	965.4265	965.4265	0	2	1.61070511294525e-10		1
OMSSA	3253-3263	Micyo_2_10_09_2D_Elute_20mM_091003145633	FDGGGGFETFDQNSLNPK	965.4265	965.4275	-0.000999999999976353	2	8.5707906991226e-10		1
OMSSA	4307-4315	Micyo_2_10_09_2D_Elute_15mM_091003133905	GALYPSLNDVGLK	673.8615	673.8625	-0.000999999999976353	2	0.00152871767184348		1
OMSSA	3322-3326	Micyo_2_10_09_2D_Elute_25mM	GALYPSLNDVGLK	673.8615	673.8625	-0.000999999999976353	2	0.00910695555461019		1
OMSSA	3044-3050	Micyo_2_10_09_2D_Elute_30mM	GALYPSLNDVGLK	673.8615	673.8625	-0.000999999999976353	2	0.000134618878925954		1
OMSSA	2904-2911	Micyo_2_10_09_2D_Elute_40mM	GALYPSLNDVGLK	673.8615	673.8625	-0.000999999999976353	2	0.00131133895004943		1
Xtandem	26643	1-1_Tween	GEIPFVNFSVDQQK	804.403500	804.435000	-0.031500	2	1.2e-06	52.1	2
OMSSA	3349	Micyo_2_10_09_2D_Elute_1000mM	GEIPFVNFSVDQQK	804.3995	804.3995	0	2	1.37400000256177e-07		2
Xtandem	3349	Micyo_2_10_09_2D_Elute_1000mM	GEIPFVNFSVDQQK	804.403400	804.405000	-0.001600	2	4.9e-06	51.5	2
Xtandem	3372	Micyo_2_10_09_2D_Elute_1000mM	GEIPFVNFSVDQQK	804.403400	804.405000	-0.001600	2	1.2e-06	54.7	2
OMSSA	3372	Micyo_2_10_09_2D_Elute_1000mM	GEIPFVNFSVDQQK	804.3995	804.3995	0	2	5.28642025339666e-08		2
OMSSA	3511-3518	Micyo_2_10_09_2D_Elute_100mM_091003212339	GEIPFVNFSVDQQK	804.3995	804.4005	-0.000999999999976353	2	6.92250576752986e-11		2
Xtandem	3511-3518	Micyo_2_10_09_2D_Elute_100mM_091003212339	GEIPFVNFSVDQQK	804.403400	804.405000	-0.001600	2	2.1e-05	54.0	2
OMSSA	4430	Micyo_2_10_09_2D_Elute_20mM_091003145633	GEIPFVNFSVDQQK	804.3995	804.4005	-0.000999999999976353	2	9.97314061825125e-06		2
Xtandem	4430	Micyo_2_10_09_2D_Elute_20mM_091003145633	GEIPFVNFSVDQQK	804.403400	804.405000	-0.001600	2	1.7e-05	47.8	2
OMSSA	4949-4956	Micyo_2_10_09_2D_Elute_250mM	GEIPFVNFSVDQQK	804.3995	804.4005	-0.000999999999976353	2	1.07552629108708e-12		2
Xtandem	4949-4956	Micyo_2_10_09_2D_Elute_250mM	GEIPFVNFSVDQQK	804.403400	804.405000	-0.001600	2	7.3e-08	65.5	2
OMSSA	3918-3930	Micyo_2_10_09_2D_Elute_25mM_091003161355	GEIPFVNFSVDQQK	804.3995	804.3995	0	2	9.52441462759091e-09		2
Xtandem	3918-3930	Micyo_2_10_09_2D_Elute_25mM_091003161355	GEIPFVNFSVDQQK	804.403400	804.405000	-0.001600	2	3.8e-05	54.6	2
Xtandem	3678-3685	Micyo_2_10_09_2D_Elute_30mM_091003173121	GEIPFVNFSVDQQK	804.403400	804.405000	-0.001600	2	1.7e-05	51.8	2
OMSSA	3678-3685	Micyo_2_10_09_2D_Elute_30mM_091003173121	GEIPFVNFSVDQQK	804.3995	804.3995	0	2	1.96197284064413e-08		2
Xtandem	3519-3525	Micyo_2_10_09_2D_Elute_40mM_091003184846	GEIPFVNFSVDQQK	804.403400	804.405000	-0.001600	2	1.8e-05	48.6	2
OMSSA	3519-3525	Micyo_2_10_09_2D_Elute_40mM_091003184846	GEIPFVNFSVDQQK	804.3995	804.4005	-0.000999999999976353	2	0.00017196466654912		2
Xtandem	3741	Micyo_2_10_09_2D_Elute_500mM	GEIPFVNFSVDQQK	804.403400	804.405000	-0.001600	2	1.2e-05	47.6	2
OMSSA	3741	Micyo_2_10_09_2D_Elute_500mM	GEIPFVNFSVDQQK	804.3995	804.3995	0	2	7.36703587835732e-09		2
OMSSA	3336-3339	Micyo_2_10_09_2D_Elute_50mM_091003200613	GEIPFVNFSVDQQK	804.3995	804.4005	-0.000999999999976353	2	1.31132536650232e-07		2
Xtandem	3336-3339	Micyo_2_10_09_2D_Elute_50mM_091003200613	GEIPFVNFSVDQQK	804.403400	804.405000	-0.001600	2	4.7e-05	43.6	2
Xtandem	20310	1-1_Tween	GLIADQDQAQNSIESEQLGPK	1121.050000	1121.585000	-0.535000	2	1.6e-05	62.4	1
Xtandem	20525	2-2_Pellet	GLIADQDQAQNSIESEQLGPK	1121.050000	1122.105000	-1.055000	2	1.3e-03	42.5	1
Xtandem	19731	2-2_SDS	GLIADQDQAQNSIESEQLGPK	1121.050000	1120.915000	0.135000	2	2.9e-04	39.4	1
Xtandem	20319	2-2_Tween	GLIADQDQAQNSIESEQLGPK	1121.050000	1121.505000	-0.455000	2	9.9e-09	81.5	1
Xtandem	20088	4_Pellet	GLIADQDQAQNSIESEQLGPK	1121.050000	1121.485000	-0.435000	2	1.9e-08	73.6	1
Xtandem	4532	Micyo_2_10_09_2D_Elute_15mM_091003133905	GVDQFFDISK	578.284250	578.285000	-0.000750	2	7.8e-06	45.8	1
OMSSA	4532	Micyo_2_10_09_2D_Elute_15mM_091003133905	GVDQFFDISK	578.28	578.2805	-0.000499999999988177	2	0.000178851201065832		1
Xtandem	25587	1-1_Tween	GYEIVNLASSPTYDSLASQK	1072.028000	1072.655000	-0.627000	2	1.9e-07	53.5	1
Xtandem	25904	2-1_Tween	GYEIVNLASSPTYDSLASQK	1072.028000	1072.065000	-0.037000	2	7.1e-06	41.3	1
Xtandem	25584	2-2_Pellet	GYEIVNLASSPTYDSLASQK	1072.028000	1072.105000	-0.077000	2	3.2e-08	61.3	1
Xtandem	25637	3-2_Tween	GYEIVNLASSPTYDSLASQK	1072.028000	1072.395000	-0.367000	2	2.9e-07	49.6	1
Xtandem	23418	3-2_SDS	IAGLAPSNPPLFVAK	747.934000	748.255000	-0.321000	2	5.1e-05	51.6	1
Xtandem	15161	2-2_SDS	INASFYSYEENK	732.832500	733.425000	-0.592500	2	1.4e-04	43.7	1
Xtandem	16027	3-2_SDS	INASFYSYEENK	732.832500	732.905000	-0.072500	2	9.7e-04	33.8	1
Xtandem	13332	1-1_Tween	INASFYSYEENKNTNK	961.446500	962.105000	-0.658500	2	2.0e-03	41.6	1
Xtandem	14151	1-2_Pellet	INASFYSYEENKNTNK	961.446500	962.015000	-0.568500	2	7.4e-06	56.0	1
OMSSA	12434	1-2_SDS	INASFYSYEENKNTNK	961.443	961.5825	-0.139499999999998	2	4.52244925092795e-12		1
Xtandem	12434	1-2_SDS	INASFYSYEENKNTNK	961.446500	961.585000	-0.138500	2	1.1e-09	73.7	1
Xtandem	12297	1-2_Tween	INASFYSYEENKNTNK	961.446500	962.635000	-1.188500	2	4.2e-07	54.0	1
Xtandem	14423	2-1_Pellet	INASFYSYEENKNTNK	961.446500	961.995000	-0.548500	2	5.7e-08	64.4	1
Xtandem	11578	2-1_SDS	INASFYSYEENKNTNK	961.446500	962.585000	-1.138500	2	2.7e-06	58.1	1
Xtandem	11891	2-2_SDS	INASFYSYEENKNTNK	961.446500	961.365000	0.081500	2	2.2e-03	37.4	1
Xtandem	11948	2-2_SDS	INASFYSYEENKNTNK	961.446500	961.935000	-0.488500	2	1.5e-07	60.9	1
Xtandem	14425	3-2_Pellet	INASFYSYEENKNTNK	961.446500	962.005000	-0.558500	2	3.6e-03	37.5	1
Xtandem	12541	3-2_SDS	INASFYSYEENKNTNK	961.446500	961.825000	-0.378500	2	5.3e-09	65.8	1
Xtandem	13408	4_Digitonin	INASFYSYEENKNTNK	961.446500	961.995000	-0.548500	2	1.1e-03	36.9	1
Xtandem	11367	4_SDS	INASFYSYEENKNTNK	961.446500	961.905000	-0.458500	2	3.3e-08	61.2	1
Xtandem	2898	Micyo_2_10_09_2D_Elute_15mM	ITISIQDR	473.268400	473.268000	0.000400	2	4.2e-03	33.3	1
Xtandem	2913	Micyo_2_10_09_2D_Elute_15mM	ITISIQDR	473.268400	473.267500	0.000900	2	4.3e-04	33.3	1
Xtandem	18273	2-1_Digitonin	KDELGDIVFK	582.315500	582.765000	-0.449500	2	4.7e-05	46.6	1
Xtandem	3553	Micyo_2_10_09_2D_Elute_250mM	KDELGDIVFK	582.315550	582.315000	0.000550	2	4.0e-04	42.8	1
OMSSA	3553	Micyo_2_10_09_2D_Elute_250mM	KDELGDIVFK	582.3115	582.3115	0	2	4.77697581027274e-05		1
OMSSA	2794-2799	Micyo_2_10_09_2D_Elute_15mM	KEDDLIELK	551.7965	551.7955	0.00100000000009004	2	0.00746219840112573		1
Xtandem	2794-2799	Micyo_2_10_09_2D_Elute_15mM	KEDDLIELK	551.799750	551.800000	-0.000250	2	1.1e-03	48.7	1
Xtandem	18102	3-2_Pellet	KGLIADQDQAQNSIESEQLGPK	1185.097500	1186.155000	-1.057500	2	3.3e-03	34.4	1
Xtandem	17936	3-2_Tween	KGLIADQDQAQNSIESEQLGPK	1185.097500	1185.065000	0.032500	2	1.0e-03	34.6	1
Xtandem	1476-1480	Micyo_2_10_09_2D_Elute_1000mM	KGLIADQDQAQNSIESEQLGPK	790.398233	790.400000	-0.001767	3	4.6e-08	64.3	1
OMSSA	1476-1480	Micyo_2_10_09_2D_Elute_1000mM	KGLIADQDQAQNSIESEQLGPK	790.396333333333	790.396666666667	-0.000333333333401242	3	1.2125896114332e-13		1
Xtandem	1790-1798	Micyo_2_10_09_2D_Elute_100mM_091003212339	KGLIADQDQAQNSIESEQLGPK	790.398233	790.396667	0.001566	3	1.1e-06	50.1	1
OMSSA	1790-1798	Micyo_2_10_09_2D_Elute_100mM_091003212339	KGLIADQDQAQNSIESEQLGPK	790.396333333333	790.395666666667	0.000666666666575111	3	5.08968864286335e-09		1
OMSSA	3013	Micyo_2_10_09_2D_Elute_15mM_091003133905	KGLIADQDQAQNSIESEQLGPK	790.396333333333	790.396666666667	-0.000333333333401242	3	5.51261255270407e-11		1
Xtandem	3013	Micyo_2_10_09_2D_Elute_15mM_091003133905	KGLIADQDQAQNSIESEQLGPK	790.398233	790.400000	-0.001767	3	1.9e-08	64.5	1
Xtandem	3034	Micyo_2_10_09_2D_Elute_15mM_091003133905	KGLIADQDQAQNSIESEQLGPK	790.398233	790.400000	-0.001767	3	1.4e-07	60.4	1
OMSSA	3034	Micyo_2_10_09_2D_Elute_15mM_091003133905	KGLIADQDQAQNSIESEQLGPK	790.396333333333	790.396666666667	-0.000333333333401242	3	2.962754094969e-12		1
OMSSA	2441-2446	Micyo_2_10_09_2D_Elute_20mM_091003145633	KGLIADQDQAQNSIESEQLGPK	790.396333333333	790.395666666667	0.000666666666575111	3	3.79206888228575e-15		1
Xtandem	2441-2446	Micyo_2_10_09_2D_Elute_20mM_091003145633	KGLIADQDQAQNSIESEQLGPK	790.398233	790.396667	0.001566	3	1.6e-08	62.7	1
OMSSA	2858	Micyo_2_10_09_2D_Elute_250mM	KGLIADQDQAQNSIESEQLGPK	790.396333333333	790.396666666667	-0.000333333333401242	3	5.65157601213466e-15		1
Xtandem	2858	Micyo_2_10_09_2D_Elute_250mM	KGLIADQDQAQNSIESEQLGPK	790.398233	790.400000	-0.001767	3	6.0e-08	73.9	1
Xtandem	2878	Micyo_2_10_09_2D_Elute_250mM	KGLIADQDQAQNSIESEQLGPK	790.398233	790.396667	0.001566	3	1.2e-10	66.7	1
OMSSA	2878	Micyo_2_10_09_2D_Elute_250mM	KGLIADQDQAQNSIESEQLGPK	790.396333333333	790.395666666667	0.000666666666575111	3	7.28771738576553e-18		1
Xtandem	2056-2063	Micyo_2_10_09_2D_Elute_25mM_091003161355	KGLIADQDQAQNSIESEQLGPK	790.398233	790.400000	-0.001767	3	1.2e-11	80.6	1
OMSSA	2056-2063	Micyo_2_10_09_2D_Elute_25mM_091003161355	KGLIADQDQAQNSIESEQLGPK	790.396333333333	790.396666666667	-0.000333333333401242	3	1.67552493297307e-300		1
Xtandem	1891-1895	Micyo_2_10_09_2D_Elute_30mM_091003173121	KGLIADQDQAQNSIESEQLGPK	790.398233	790.396667	0.001566	3	4.9e-10	69.0	1
OMSSA	1891-1895	Micyo_2_10_09_2D_Elute_30mM_091003173121	KGLIADQDQAQNSIESEQLGPK	790.396333333333	790.395666666667	0.000666666666575111	3	2.4149064174567e-15		1
Xtandem	1785-1787	Micyo_2_10_09_2D_Elute_40mM_091003184846	KGLIADQDQAQNSIESEQLGPK	790.398233	790.400000	-0.001767	3	3.9e-09	72.3	1
OMSSA	1785-1787	Micyo_2_10_09_2D_Elute_40mM_091003184846	KGLIADQDQAQNSIESEQLGPK	790.396333333333	790.395666666667	0.000666666666575111	3	1.35443734376506e-13		1
OMSSA	1744	Micyo_2_10_09_2D_Elute_500mM	KGLIADQDQAQNSIESEQLGPK	790.396333333333	790.395666666667	0.000666666666575111	3	7.58245073208468e-14		1
Xtandem	1744	Micyo_2_10_09_2D_Elute_500mM	KGLIADQDQAQNSIESEQLGPK	790.398233	790.400000	-0.001767	3	1.9e-10	67.0	1
OMSSA	1656	Micyo_2_10_09_2D_Elute_50mM_091003200613	KGLIADQDQAQNSIESEQLGPK	790.396333333333	790.396666666667	-0.000333333333401242	3	4.11940256489913e-13		1
Xtandem	1656	Micyo_2_10_09_2D_Elute_50mM_091003200613	KGLIADQDQAQNSIESEQLGPK	790.398233	790.400000	-0.001767	3	7.6e-05	48.3	1
Xtandem	12877	2-2_Pellet	LFATNTQMDR	598.786500	598.835000	-0.048500	2	3.0e-04	51.2	1
OMSSA	12877	2-2_Pellet	LFATNTQMDR	598.783	598.8325	-0.0494999999999663	2	0.00314979626734055		1
Xtandem	25501	1-2_Tween	NLGALYPSLNDVGLK	787.429500	787.835000	-0.405500	2	3.2e-04	43.0	1
Xtandem	27697	2-1_Tween	NLGALYPSLNDVGLK	787.429500	787.905000	-0.475500	2	6.9e-04	48.0	1
Xtandem	29289	1-1_Digitonin	NNFNYFSGSEIINNLK	937.454000	938.045000	-0.591000	2	4.7e-03	35.3	1
Xtandem	27943	1-2_SDS	NNFNYFSGSEIINNLK	937.454000	937.925000	-0.471000	2	5.2e-04	39.1	1
Xtandem	29563	2-1_Digitonin	NNFNYFSGSEIINNLK	937.454000	938.105000	-0.651000	2	2.2e-03	35.2	1
Xtandem	29274	2-1_Pellet	NNFNYFSGSEIINNLK	937.454000	937.335000	0.119000	2	1.4e-03	38.4	1
Xtandem	28824	2-2_Pellet	NNFNYFSGSEIINNLK	937.454000	937.975000	-0.521000	2	5.2e-08	66.7	1
Xtandem	28842	3-2_Pellet	NNFNYFSGSEIINNLK	937.454000	938.055000	-0.601000	2	4.1e-03	38.9	1
Xtandem	28703	4_Digitonin	NNFNYFSGSEIINNLK	937.454000	937.945000	-0.491000	2	2.6e-03	34.0	1
Xtandem	28069	4_Pellet	NNFNYFSGSEIINNLK	937.454000	937.975000	-0.521000	2	1.1e-04	43.1	1
Xtandem	29318	4_SDS	NNFNYFSGSEIINNLK	937.454000	937.835000	-0.381000	2	3.0e-09	74.5	1
Xtandem	25773	1-1_Pellet	NNFNYFSGSEIINNLKK	1001.501500	1001.955000	-0.453500	2	7.8e-05	50.6	1
Xtandem	25395	1-1_Tween	NNFNYFSGSEIINNLKK	1001.501500	1001.915000	-0.413500	2	2.9e-04	41.9	1
Xtandem	25901	2-1_Tween	NNFNYFSGSEIINNLKK	1001.501500	1001.975000	-0.473500	2	6.5e-03	42.4	1
Xtandem	24201	2-2_SDS	NNFNYFSGSEIINNLKK	1001.501500	1002.525000	-1.023500	2	6.3e-03	42.7	1
OMSSA	28077	2-1_Tween	NVSLSTFFISAK	657.351	657.4525	-0.101499999999987	2	0.000161291065661517		1
Xtandem	28077	2-1_Tween	NVSLSTFFISAK	657.355000	657.455000	-0.100000	2	9.2e-04	35.9	1
Xtandem	27261	4_Pellet	NVSLSTFFISAK	657.355000	657.385000	-0.030000	2	3.3e-03	39.8	1
OMSSA	27261	4_Pellet	NVSLSTFFISAK	657.351	657.3825	-0.0315000000000509	2	0.000559949216031287		1
Xtandem	16995	1-1_SDS	SAFVLKPVEIR	629.876000	629.935000	-0.059000	2	3.1e-03	33.5	1
Xtandem	16642	1-2_SDS	SAFVLKPVEIR	629.876000	630.205000	-0.329000	2	3.6e-07	54.8	1
Xtandem	16159	2-2_SDS	SAFVLKPVEIR	629.876000	630.475000	-0.599000	2	1.2e-05	45.1	1
OMSSA	19133	3-2_Pellet	SAFVLKPVEIR	629.872	629.8825	-0.0105000000000928	2	0.000290119789936472		1
Xtandem	19133	3-2_Pellet	SAFVLKPVEIR	629.876000	629.885000	-0.009000	2	6.1e-05	46.5	1
Xtandem	17056	3-2_SDS	SAFVLKPVEIR	629.876000	629.865000	0.011000	2	6.7e-04	39.8	1
Xtandem	3679	Micyo_2_10_09_2D_Elute_250mM	SAFVLKPVEIR	629.876100	629.875000	0.001100	2	4.1e-04	39.4	1
OMSSA	3679	Micyo_2_10_09_2D_Elute_250mM	SAFVLKPVEIR	629.872	629.8725	-0.000499999999988177	2	0.000222744675673116		1
Xtandem	20033	4_Tween	SITNPQVSLIPDK	706.390000	706.715000	-0.325000	2	2.9e-03	34.3	1
Xtandem	16585	1-1_Digitonin	SITNPQVSLIPDKK	770.437500	770.475000	-0.037500	2	1.3e-04	47.1	1
Xtandem	15514	1-1_Tween	SITNPQVSLIPDKK	770.437500	770.855000	-0.417500	2	6.3e-03	41.3	1
Xtandem	2553	Micyo_2_10_09_2D_Elute_20mM	SITNPQVSLIPDKK	770.437250	770.435000	0.002250	2	7.9e-03	43.5	1
Xtandem	7683	2-1_Pellet	STQAEDPIDKDAEK	773.862000	774.735000	-0.873000	2	6.7e-06	47.9	1
OMSSA	6411	3-2_SDS	STQAEDPIDKDAEK	773.859	774.0125	-0.153500000000008	2	1.19830747572789e-09		1
Xtandem	6411	3-2_SDS	STQAEDPIDKDAEK	773.862000	774.015000	-0.153000	2	7.7e-07	68.9	1
Xtandem	28218	1-1_Tween	TLFTNSLPNFAIK	733.402500	733.785000	-0.382500	2	1.5e-05	59.3	1
Xtandem	28748	2-1_Tween	TLFTNSLPNFAIK	733.402500	733.755000	-0.352500	2	2.2e-04	52.7	1
Xtandem	34506	1-1_Pellet	TLKPEEILAEIFAK	801.457500	801.515000	-0.057500	2	8.2e-04	43.9	1
OMSSA	33712	1-1_Tween	TLKPEEILAEIFAK	534.636333333333	534.742666666667	-0.106333333333282	3	0.0039173022163959		1
OMSSA	33815	1-2_Pellet	TLKPEEILAEIFAK	534.636333333333	534.692666666667	-0.0563333333333276	3	0.00319168296389541		1
Xtandem	34568	2-1_Digitonin	TLKPEEILAEIFAK	801.457500	801.925000	-0.467500	2	3.0e-03	40.5	1
OMSSA	4695-4701	Micyo_2_10_09_2D_Elute_10mM_091003122141	TNYLNNLLK	546.799	546.7985	0.000499999999988177	2	0.000848843088814088		1
OMSSA	4380-4391	Micyo_2_10_09_2D_Elute_15mM	TNYLNNLLK	546.799	546.7985	0.000499999999988177	2	2.45685633185471e-06		1
Xtandem	25527	1-1_Tween	VVNNNLVNVVFSAHDQLSNK	1106.076050	1106.075000	0.001050	2	1.1e-04	41.8	2
Xtandem	25845	2-1_Tween	VVNNNLVNVVFSAHDQLSNK	1106.076000	1105.885000	0.191000	2	9.9e-08	49.2	2
Xtandem	25183	4_SDS	VVNNNLVNVVFSAHDQLSNK	1106.076000	1107.085000	-1.009000	2	4.9e-05	46.3	2
Xtandem	25842	4_SDS	VVNNNLVNVVFSAHDQLSNK	1106.076000	1106.735000	-0.659000	2	1.8e-03	35.8	2
Xtandem	36185	3-2_SDS	WNALSLIDSLNNDYK	883.438000	884.365000	-0.927000	2	8.5e-05	41.8	1
Xtandem	32427	3-2_SDS	WNALSLIDSLNNDYKK	947.485500	947.975000	-0.489500	2	7.8e-03	39.7	1
Xtandem	34271	2-1_Tween	YGSFLLLDSNNTIINFPEK	1093.059000	1093.955000	-0.896000	2	8.1e-04	37.7	1
Xtandem	33981	3-2_Tween	YGSFLLLDSNNTIINFPEK	1093.059000	1093.485000	-0.426000	2	1.1e-03	41.9	1
gi|54019969|ref|NC_006360.1| Mycoplasma hyopneumoniae 232 chromosome, complete genome|FRAME F2|SPLIT 458	na	7.4883310175447e-27	4	4	4	4
Engine	Scans	File	Sequence	Theoretical m/z	Measured m/z	Delta m/z	Charge	E-value	HyperScore	Proteins
OMSSA	3683	Micyo_2_10_09_2D_Elute_15mM	IPVSINFSDENSYK	806.889	806.8895	-0.000499999999988177	2	0.00145962438153846		1
Xtandem	24848	1-1_Pellet	NIAELGSFLK	546.305000	546.365000	-0.060000	2	5.8e-03	37.3	1
Xtandem	30604	2-2_Pellet	QTGLAIIPVSINFSDENSYK	1098.559500	1099.085000	-0.525500	2	7.3e-03	33.8	1
Xtandem	28923	2-2_Pellet	SNFDFPVNVFNATK	800.390500	800.735000	-0.344500	2	2.3e-04	37.2	1
gi|54019969|ref|NC_006360.1| Mycoplasma hyopneumoniae 232 chromosome, complete genome|FRAME R3|SPLIT 9	na	1.48281821532984e-12	2	2	2	2
Engine	Scans	File	Sequence	Theoretical m/z	Measured m/z	Delta m/z	Charge	E-value	HyperScore	Proteins
OMSSA	4858-4866	Micyo_2_10_09_2D_load_091003095248	LNFFQIFTF	588.8005	588.7965	0.0040000000000191	2	0.00204310199999752		1
OMSSA	2600-2607	Micyo_2_10_09_2D_Elute_250mM	QNINLFTPFIR	454.915333333333	454.914666666667	0.000666666666745641	3	0.000432263839475683		1
gi|54019969|ref|NC_006360.1| Mycoplasma hyopneumoniae 232 chromosome, complete genome|FRAME F3|SPLIT 135	na	9.6659739847678e-42	6	6	4	4
Engine	Scans	File	Sequence	Theoretical m/z	Measured m/z	Delta m/z	Charge	E-value	HyperScore	Proteins
OMSSA	25399	4_Tween	KLM+31.9898QIFNFLVTQSS	844.4325	844.4925	-0.0599999999999454	2	0.000478238195975358		1
OMSSA	4067-4074	Micyo_2_10_09_2D_Elute_10mM_091003122141	MPYLFNK	456.7285	456.7285	0	2	0.00236481346863938		1
OMSSA	3636-3643	Micyo_2_10_09_2D_Elute_15mM	MPYLFNK	456.7285	456.7285	0	2	0.0028522468398256		1
OMSSA	17682	1-2_Pellet	SLATSLILHGHIK	463.938	464.052666666667	-0.114666666666608	3	2.81088356163222e-07		1
OMSSA	19738	4_Tween	SLATSLILHGHIK	463.938	463.982666666667	-0.0446666666666715	3	0.00316367534580331		1
Xtandem	19553	4_Digitonin	VMPYLFNK	506.267000	506.595000	-0.328000	2	1.1e-03	43.0	1
gi|54019969|ref|NC_006360.1| Mycoplasma hyopneumoniae 232 chromosome, complete genome|FRAME R1|SPLIT 174	na	3.37235475339788e-24	3	3	2	2
Engine	Scans	File	Sequence	Theoretical m/z	Measured m/z	Delta m/z	Charge	E-value	HyperScore	Proteins
Xtandem	36899	3-2_Pellet	ELNSYEFLYEFGLLSK	976.484500	977.465000	-0.980500	2	1.8e-04	34.9	1
Xtandem	26867	1-2_SDS	FIGYVPENSFFPR	786.892500	787.345000	-0.452500	2	7.4e-04	37.6	1
Xtandem	28268	4_SDS	FIGYVPENSFFPR	786.892500	787.305000	-0.412500	2	7.0e-05	40.3	1
gi|54019969|ref|NC_006360.1| Mycoplasma hyopneumoniae 232 chromosome, complete genome|FRAME F2|SPLIT 44	na	1.04762787346922e-267	28	26	14	12
Engine	Scans	File	Sequence	Theoretical m/z	Measured m/z	Delta m/z	Charge	E-value	HyperScore	Proteins
Xtandem	20941	1-1_Pellet	AEIISLEDNLK	622.837000	623.295000	-0.458000	2	1.3e-03	37.2	2
Xtandem	32514	3-2_Pellet	EIINELLNTLEK	714.897500	715.095000	-0.197500	2	6.9e-05	52.3	1
OMSSA	32514	3-2_Pellet	EIINELLNTLEK	714.8945	715.0925	-0.197999999999979	2	3.56905507026037e-07		1
Xtandem	39906	4_Pellet	IDLVGLQEIEDLSFEIEK	1045.545500	1046.055000	-0.509500	2	2.7e-04	42.9	2
Xtandem	16080	4_SDS	IGLSDSVIAIHNENINKK	983.038500	983.165000	-0.126500	2	1.5e-03	41.4	1
OMSSA	14879	2-2_SDS	KLQILGLDTK	564.846	564.7425	0.103500000000054	2	0.000418735654218017		1
Xtandem	14879	2-2_SDS	KLQILGLDTK	564.849500	564.745000	0.104500	2	3.8e-03	40.4	1
OMSSA	14788	4_SDS	KLQILGLDTK	564.846	564.8825	-0.0365000000000464	2	0.00442551867537398		1
Xtandem	14788	4_SDS	KLQILGLDTK	564.849500	564.885000	-0.035500	2	1.5e-03	40.9	1
Xtandem	22626	1-2_SDS	LAALNVVYSNLK	652.879000	653.265000	-0.386000	2	4.5e-03	45.3	1
Xtandem	24422	4_Tween	LAALNVVYSNLK	652.879000	652.705000	0.174000	2	4.6e-03	33.3	1
Xtandem	28029	1-1_SDS	LINFNLFQPTK	667.873500	668.305000	-0.431500	2	5.7e-03	45.2	1
Xtandem	34816	2-1_Tween	LSDFLPLTLEQLQINTK	987.048000	987.415000	-0.367000	2	5.0e-04	40.4	1
Xtandem	34212	2-2_Pellet	LSDFLPLTLEQLQINTK	987.048000	988.075000	-1.027000	2	3.3e-04	40.4	1
Xtandem	32754	1-1_SDS	NNFYTEINGNFFGSDSLIK	1090.515000	1090.905000	-0.390000	2	1.1e-03	42.1	1
Xtandem	31613	4_Pellet	NNFYTEINGNFFGSDSLIK	1090.515000	1090.675000	-0.160000	2	6.1e-05	49.5	1
Xtandem	8739	1-1_Pellet	SAQVDEFEKEK	655.313500	655.795000	-0.481500	2	1.5e-04	37.3	1
Xtandem	7317	2-2_SDS	SAQVDEFEKEK	655.313500	655.665000	-0.351500	2	2.9e-03	40.3	1
Xtandem	8385	4_Pellet	SAQVDEFEKEK	655.313500	655.695000	-0.381500	2	1.6e-03	40.3	1
Xtandem	37866	2-1_SDS	SQTITNIINEFLAR	810.438000	810.925000	-0.487000	2	4.5e-04	42.1	1
Xtandem	38138	4_SDS	SQTITNIINEFLAR	810.438000	810.925000	-0.487000	2	4.0e-07	49.8	1
Xtandem	12385	1-1_SDS	TADEFNNINPR	645.804000	646.315000	-0.511000	2	1.9e-05	51.4	1
Xtandem	13524	2-1_Pellet	TADEFNNINPR	645.804000	646.485000	-0.681000	2	1.1e-05	51.1	1
Xtandem	11492	2-1_SDS	TADEFNNINPR	645.804000	645.655000	0.149000	2	1.8e-04	39.8	1
Xtandem	13359	3-2_Pellet	TADEFNNINPR	645.804000	645.815000	-0.011000	2	3.6e-06	52.2	1
OMSSA	13359	3-2_Pellet	TADEFNNINPR	645.8005	645.8125	-0.0119999999999436	2	5.70675352588588e-09		1
Xtandem	20013	2-1_Tween	VESNLIENNYSELQR	904.441500	904.785000	-0.343500	2	2.0e-06	61.4	1
Xtandem	18828	2-2_SDS	VESNLIENNYSELQR	904.441500	904.865000	-0.423500	2	2.9e-03	40.1	1
Xtandem	19641	2-2_Tween	VESNLIENNYSELQR	904.441500	904.795000	-0.353500	2	7.4e-08	68.6	1
Xtandem	19743	3-2_SDS	VESNLIENNYSELQR	904.441500	904.755000	-0.313500	2	5.2e-06	62.7	1
OMSSA	19239	4_Pellet	VESNLIENNYSELQR	904.438	904.5125	-0.0745000000000573	2	3.41132491672543e-08		1
Xtandem	19239	4_Pellet	VESNLIENNYSELQR	904.441500	904.515000	-0.073500	2	4.4e-06	63.9	1
Xtandem	36819	4_Pellet	VIISDFLLEQEQLIIK	951.050000	951.505000	-0.455000	2	4.0e-03	39.3	1
gi|54019969|ref|NC_006360.1| Mycoplasma hyopneumoniae 232 chromosome, complete genome|FRAME F3|SPLIT 169	na	2.55881268328699e-236	29	5	6	2
Engine	Scans	File	Sequence	Theoretical m/z	Measured m/z	Delta m/z	Charge	E-value	HyperScore	Proteins
Xtandem	21601	1-2_SDS	FDSIVLNLK	524.802000	525.285000	-0.483000	2	1.0e-02	35.6	3
Xtandem	23032	2-1_Pellet	FDSIVLNLK	524.802000	524.845000	-0.043000	2	1.3e-04	45.0	3
Xtandem	20788	2-2_SDS	FDSIVLNLK	524.802000	524.775000	0.027000	2	4.1e-03	39.3	3
Xtandem	21666	2-2_SDS	FDSIVLNLK	524.802000	524.785000	0.017000	2	8.8e-03	35.8	3
Xtandem	22894	3-2_Pellet	FDSIVLNLK	524.802000	524.895000	-0.093000	2	7.8e-03	39.1	3
Xtandem	22725	3-2_SDS	FDSIVLNLK	524.802000	525.235000	-0.433000	2	1.7e-03	41.4	3
Xtandem	20187	1-1_SDS	IRINLYC+57.0215IYR	692.378500	692.245000	0.133500	2	3.7e-03	32.7	1
Xtandem	19636	2-2_SDS	IRINLYC+57.0215IYR	692.378500	692.685000	-0.306500	2	2.2e-03	31.8	1
Xtandem	23999	2-1_Pellet	ISQEKFDSIVLNLK	817.458000	817.845000	-0.387000	2	7.8e-07	73.1	3
Xtandem	28913	1-1_SDS	NYSPS+79.9663KRWLFISS+79.9663LQVK	1107.028000	1107.955000	-0.927000	2	1.4e-03	37.2	1
Xtandem	27802	2-1_Pellet	NYSPS+79.9663KRWLFISS+79.9663LQVK	1107.028000	1107.725000	-0.697000	2	1.5e-03	35.3	1
Xtandem	30182	3-2_SDS	NYSPS+79.9663KRWLFISS+79.9663LQVK	1107.028000	1108.055000	-1.027000	2	9.0e-04	37.4	1
Xtandem	26084	1-1_Pellet	SYYSYLNQIPSQLK	852.432000	852.835000	-0.403000	2	7.1e-07	54.2	3
Xtandem	26033	1-1_SDS	SYYSYLNQIPSQLK	852.432000	852.925000	-0.493000	2	6.1e-06	50.3	3
Xtandem	26982	1-1_SDS	SYYSYLNQIPSQLK	852.432000	852.965000	-0.533000	2	3.9e-06	43.9	3
Xtandem	25740	1-1_Tween	SYYSYLNQIPSQLK	852.432000	852.885000	-0.453000	2	1.4e-06	58.0	3
Xtandem	25913	1-2_Pellet	SYYSYLNQIPSQLK	852.432000	852.875000	-0.443000	2	2.4e-03	40.3	3
Xtandem	25083	1-2_SDS	SYYSYLNQIPSQLK	852.432000	852.545000	-0.113000	2	1.9e-04	42.9	3
Xtandem	26000	2-1_SDS	SYYSYLNQIPSQLK	852.432000	852.885000	-0.453000	2	3.1e-07	50.2	3
Xtandem	26124	2-1_Tween	SYYSYLNQIPSQLK	852.432000	852.895000	-0.463000	2	1.1e-04	43.3	3
Xtandem	26168	2-2_Pellet	SYYSYLNQIPSQLK	852.432000	852.495000	-0.063000	2	4.6e-04	37.0	3
Xtandem	24787	2-2_SDS	SYYSYLNQIPSQLK	852.432000	852.875000	-0.443000	2	6.2e-06	54.2	3
Xtandem	25352	2-2_Tween	SYYSYLNQIPSQLK	852.432000	852.885000	-0.453000	2	8.3e-08	62.6	3
Xtandem	24654	3-2_Digitonin	SYYSYLNQIPSQLK	852.432000	852.595000	-0.163000	2	8.4e-03	31.7	3
Xtandem	25853	3-2_Pellet	SYYSYLNQIPSQLK	852.432000	852.805000	-0.373000	2	2.2e-06	54.2	3
Xtandem	26182	3-2_Tween	SYYSYLNQIPSQLK	852.432000	852.855000	-0.423000	2	1.6e-06	54.0	3
Xtandem	25517	4_Pellet	SYYSYLNQIPSQLK	852.432000	852.895000	-0.463000	2	1.4e-06	58.6	3
Xtandem	26379	4_SDS	SYYSYLNQIPSQLK	852.432000	853.305000	-0.873000	2	1.1e-03	40.6	3
Xtandem	36644	2-1_SDS	VAKNAKISQEKFDSIVLNLK	1123.146000	1123.635000	-0.489000	2	1.8e-03	34.3	3
gi|54019969|ref|NC_006360.1| Mycoplasma hyopneumoniae 232 chromosome, complete genome|FRAME R3|SPLIT 176	na	0	16	16	4	4
Engine	Scans	File	Sequence	Theoretical m/z	Measured m/z	Delta m/z	Charge	E-value	HyperScore	Proteins
OMSSA	2470-2480	Micyo_2_10_09_2D_Elute_1000mM	EEIESGIVDEHFELR	601.284666666667	601.283666666667	0.000999999999976353	3	0.000205250697074099		1
OMSSA	4035-4047	Micyo_2_10_09_2D_Elute_250mM	EEIESGIVDEHFELR	601.284666666667	601.284666666667	0	3	6.09908979514019e-06		1
OMSSA	3838-3844	Micyo_2_10_09_2D_Elute_250mM_091003224106	EEIESGIVDEHFELR	601.284666666667	601.284666666667	0	3	2.12673052354955e-05		1
OMSSA	2826	Micyo_2_10_09_2D_Elute_500mM	EEIESGIVDEHFELR	601.284666666667	601.284666666667	0	3	0.00105613220920235		1
OMSSA	2631-2637	Micyo_2_10_09_2D_Elute_500mM_091003235831	EEIESGIVDEHFELR	601.284666666667	601.284666666667	0	3	0.0089986232567219		1
OMSSA	2840	Micyo_2_10_09_2D_Elute_1000mM	IEEIESGIVDEHFELR	638.979333333333	638.978666666667	0.000666666666688798	3	2.28758638633736e-05		1
OMSSA	2692-2701	Micyo_2_10_09_2D_Elute_1000mM_091004011557	IEEIESGIVDEHFELR	638.979333333333	638.979666666667	-0.000333333333401242	3	3.70956025054542e-08		1
OMSSA	4234-4245	Micyo_2_10_09_2D_Elute_250mM_091003224106	IEEIESGIVDEHFELR	638.979333333333	638.979666666667	-0.000333333333401242	3	6.93774708548089e-300		1
OMSSA	3214	Micyo_2_10_09_2D_Elute_500mM	IEEIESGIVDEHFELR	638.979333333333	638.979666666667	-0.000333333333401242	3	4.48945330597545e-10		1
OMSSA	3014-3020	Micyo_2_10_09_2D_Elute_500mM_091003235831	IEEIESGIVDEHFELR	638.979333333333	638.979666666667	-0.000333333333401242	3	1.31446342511311e-08		1
OMSSA	28699	4_Tween	LPLIIPIK	453.816	453.8125	0.00349999999997408	2	0.000149328990563279		1
OMSSA	5862-5865	Micyo_2_10_09_2D_Elute_15mM_091003133905	LPLIIPIK	453.816	453.8155	0.000499999999988177	2	0.00122621524361502		1
OMSSA	4531	Micyo_2_10_09_2D_Elute_25mM_091003161355	LPLIIPIK	453.816	453.8155	0.000499999999988177	2	4.52676675086064e-06		1
OMSSA	4219-4225	Micyo_2_10_09_2D_Elute_500mM	LPLIIPIK	453.816	453.8155	0.000499999999988177	2	2.84287283473932e-05		1
OMSSA	3824-3827	Micyo_2_10_09_2D_Elute_50mM_091003200613	LPLIIPIK	453.816	453.8155	0.000499999999988177	2	0.000142086840711194		1
OMSSA	26929	2-2_SDS	TIEEIESGIVDEHFELR	672.662	672.632666666667	0.0293333333333976	3	5.10030280136259e-05		1
gi|54019969|ref|NC_006360.1| Mycoplasma hyopneumoniae 232 chromosome, complete genome|FRAME R1|SPLIT 469	na	2.36735323853521e-20	3	3	2	2
Engine	Scans	File	Sequence	Theoretical m/z	Measured m/z	Delta m/z	Charge	E-value	HyperScore	Proteins
Xtandem	12576	3-2_SDS	INPIIK	349.230500	349.316500	-0.086000	2	1.1e-03	35.9	1
Xtandem	12611	3-2_SDS	INPIIK	349.230500	349.346500	-0.116000	2	4.8e-04	37.9	1
Xtandem	23577	4_Digitonin	NIELIYSLFFNFFR	911.976500	912.005000	-0.028500	2	6.2e-03	39.4	1
gi|54019969|ref|NC_006360.1| Mycoplasma hyopneumoniae 232 chromosome, complete genome|FRAME R1|SPLIT 423	na	3.42748869026001e-57	4	4	3	3
Engine	Scans	File	Sequence	Theoretical m/z	Measured m/z	Delta m/z	Charge	E-value	HyperScore	Proteins
OMSSA	3909	Micyo_2_10_09_2D_Elute_10mM_091003122141	ANFDYEIIDR	628.294	628.2935	0.000499999999988177	2	7.48632064326646e-07		1
Xtandem	3909	Micyo_2_10_09_2D_Elute_10mM_091003122141	ANFDYEIIDR	628.297900	628.300000	-0.002100	2	3.9e-07	47.0	1
OMSSA	3602-3614	Micyo_2_10_09_2D_Elute_15mM	ANFDYEIIDR	628.294	628.2945	-0.000499999999988177	2	9.45059250756351e-11		1
Xtandem	3602-3614	Micyo_2_10_09_2D_Elute_15mM	ANFDYEIIDR	628.297900	628.300000	-0.002100	2	7.9e-08	53.3	1
Xtandem	2735	Micyo_2_10_09_2D_Elute_15mM_091003133905	GHELFLSNAK	558.292400	558.290000	0.002400	2	3.4e-03	30.8	1
Xtandem	30221	4_Pellet	LAIIPLFIGQK	606.886000	607.275000	-0.389000	2	2.5e-04	44.7	1
gi|54019969|ref|NC_006360.1| Mycoplasma hyopneumoniae 232 chromosome, complete genome|FRAME R3|SPLIT 132	na	0	119	94	21	16
Engine	Scans	File	Sequence	Theoretical m/z	Measured m/z	Delta m/z	Charge	E-value	HyperScore	Proteins
Xtandem	28379	1-2_SDS	DQQFENVENFLEYK	901.912000	902.925000	-1.013000	2	1.4e-06	58.6	1
Xtandem	28644	4_Tween	DQQFENVENFLEYK	901.912000	902.275000	-0.363000	2	3.6e-03	44.0	1
Xtandem	3689-3695	Micyo_2_10_09_2D_Elute_1000mM	DQQFENVENFLEYK	901.911800	901.910000	0.001800	2	3.2e-12	66.5	1
OMSSA	3689-3695	Micyo_2_10_09_2D_Elute_1000mM	DQQFENVENFLEYK	901.9085	901.9075	0.000999999999976353	2	1.17274552978742e-17		1
Xtandem	3727	Micyo_2_10_09_2D_Elute_1000mM	DQQFENVENFLEYK	601.607867	601.606667	0.001200	3	1.7e-08	67.1	1
OMSSA	3727	Micyo_2_10_09_2D_Elute_1000mM	DQQFENVENFLEYK	601.605666666667	601.605666666667	0	3	4.71503000609118e-13		1
OMSSA	3522-3528	Micyo_2_10_09_2D_Elute_1000mM_091004011557	DQQFENVENFLEYK	901.9085	901.9075	0.000999999999976353	2	5.2072429491309e-19		1
Xtandem	3522-3528	Micyo_2_10_09_2D_Elute_1000mM_091004011557	DQQFENVENFLEYK	901.911800	901.910000	0.001800	2	1.8e-14	86.8	1
OMSSA	5308	Micyo_2_10_09_2D_Elute_250mM	DQQFENVENFLEYK	901.9085	901.9085	0	2	3.9022816098611e-19		1
Xtandem	5308	Micyo_2_10_09_2D_Elute_250mM	DQQFENVENFLEYK	901.911800	901.910000	0.001800	2	1.5e-14	82.3	1
Xtandem	5329	Micyo_2_10_09_2D_Elute_250mM	DQQFENVENFLEYK	601.607867	601.606667	0.001200	3	6.8e-09	67.4	1
OMSSA	5329	Micyo_2_10_09_2D_Elute_250mM	DQQFENVENFLEYK	601.605666666667	601.605666666667	0	3	1.8252309735888e-16		1
Xtandem	5077-5083	Micyo_2_10_09_2D_Elute_250mM_091003224106	DQQFENVENFLEYK	901.911800	901.910000	0.001800	2	1.9e-15	91.2	1
OMSSA	5077-5083	Micyo_2_10_09_2D_Elute_250mM_091003224106	DQQFENVENFLEYK	901.9085	901.9075	0.000999999999976353	2	3.80523870231398e-19		1
OMSSA	5164	Micyo_2_10_09_2D_Elute_250mM_091003224106	DQQFENVENFLEYK	901.9085	901.9085	0	2	4.08918325081886e-17		1
Xtandem	5164	Micyo_2_10_09_2D_Elute_250mM_091003224106	DQQFENVENFLEYK	901.911800	901.910000	0.001800	2	2.8e-15	78.1	1
Xtandem	4060-4065	Micyo_2_10_09_2D_Elute_500mM	DQQFENVENFLEYK	901.911800	901.910000	0.001800	2	1.3e-13	82.6	1
OMSSA	4060-4065	Micyo_2_10_09_2D_Elute_500mM	DQQFENVENFLEYK	901.9085	901.9075	0.000999999999976353	2	7.44196439720971e-18		1
OMSSA	4076	Micyo_2_10_09_2D_Elute_500mM	DQQFENVENFLEYK	601.605666666667	601.603666666667	0.00200000000006639	3	3.47622243497967e-05		1
Xtandem	4076	Micyo_2_10_09_2D_Elute_500mM	DQQFENVENFLEYK	601.607867	601.606667	0.001200	3	5.2e-06	51.9	1
Xtandem	4090	Micyo_2_10_09_2D_Elute_500mM	DQQFENVENFLEYK	601.607867	601.606667	0.001200	3	3.1e-06	60.6	1
OMSSA	4090	Micyo_2_10_09_2D_Elute_500mM	DQQFENVENFLEYK	601.605666666667	601.605666666667	0	3	1.55119419064123e-13		1
Xtandem	3851-3859	Micyo_2_10_09_2D_Elute_500mM_091003235831	DQQFENVENFLEYK	901.911800	901.910000	0.001800	2	1.0e-15	82.4	1
OMSSA	3851-3859	Micyo_2_10_09_2D_Elute_500mM_091003235831	DQQFENVENFLEYK	901.9085	901.9075	0.000999999999976353	2	4.35867871360233e-19		1
OMSSA	6391	Micyo_2_10_09_2D_load_091003095248	DQQFENVENFLEYK	901.9085	901.9075	0.000999999999976353	2	1.4126157038062e-09		1
Xtandem	6391	Micyo_2_10_09_2D_load_091003095248	DQQFENVENFLEYK	901.911800	901.910000	0.001800	2	2.6e-08	50.7	1
OMSSA	3843-3851	Micyo_2_10_09_2D_Elute_1000mM	EENFSSIQEISNDLISK	976.9695	976.9685	0.00100000000009004	2	2.43788597348649e-18		1
OMSSA	3667-3673	Micyo_2_10_09_2D_Elute_1000mM_091004011557	EENFSSIQEISNDLISK	976.9695	976.9685	0.00100000000009004	2	2.91099758414528e-17		1
OMSSA	3685	Micyo_2_10_09_2D_Elute_1000mM_091004011557	EENFSSIQEISNDLISK	651.646333333333	651.646666666667	-0.000333333333287555	3	1.11099876272791e-06		1
OMSSA	5452-5460	Micyo_2_10_09_2D_Elute_250mM	EENFSSIQEISNDLISK	976.9695	976.9685	0.00100000000009004	2	4.12573674012254e-17		1
OMSSA	5467-5476	Micyo_2_10_09_2D_Elute_250mM	EENFSSIQEISNDLISK	651.646333333333	651.645666666667	0.000666666666688798	3	3.07597999550643e-17		1
OMSSA	5236-5240	Micyo_2_10_09_2D_Elute_250mM_091003224106	EENFSSIQEISNDLISK	976.9695	976.9685	0.00100000000009004	2	4.50390124423645e-18		1
OMSSA	5264-5271	Micyo_2_10_09_2D_Elute_250mM_091003224106	EENFSSIQEISNDLISK	651.646333333333	651.645666666667	0.000666666666688798	3	1.25161413694552e-13		1
OMSSA	4212-4216	Micyo_2_10_09_2D_Elute_500mM	EENFSSIQEISNDLISK	976.9695	976.9695	0	2	8.80026196196454e-17		1
OMSSA	4006-4012	Micyo_2_10_09_2D_Elute_500mM_091003235831	EENFSSIQEISNDLISK	976.9695	976.9685	0.00100000000009004	2	2.66922406976378e-17		1
OMSSA	4029	Micyo_2_10_09_2D_Elute_500mM_091003235831	EENFSSIQEISNDLISK	651.646333333333	651.646666666667	-0.000333333333287555	3	9.56476436310963e-18		1
OMSSA	3744-3751	Micyo_2_10_09_2D_Elute_1000mM	ENFSSIQEISNDLISK	912.448	912.4475	0.000499999999988177	2	2.68868219961062e-11		1
OMSSA	3579-3583	Micyo_2_10_09_2D_Elute_1000mM_091004011557	ENFSSIQEISNDLISK	912.448	912.4475	0.000499999999988177	2	3.02881204102309e-13		1
OMSSA	5364-5369	Micyo_2_10_09_2D_Elute_250mM	ENFSSIQEISNDLISK	912.448	912.4475	0.000499999999988177	2	2.88933708714418e-14		1
OMSSA	5145-5149	Micyo_2_10_09_2D_Elute_250mM_091003224106	ENFSSIQEISNDLISK	912.448	912.4475	0.000499999999988177	2	6.35999926813555e-17		1
OMSSA	4117-4121	Micyo_2_10_09_2D_Elute_500mM	ENFSSIQEISNDLISK	912.448	912.4475	0.000499999999988177	2	1.31502927254484e-14		1
OMSSA	3914-3921	Micyo_2_10_09_2D_Elute_500mM_091003235831	ENFSSIQEISNDLISK	912.448	912.4465	0.00149999999996453	2	5.62663261310921e-14		1
OMSSA	4357-4362	Micyo_2_10_09_2D_Elute_10mM_091003122141	ENVENFLEYK	642.802	642.8015	0.000499999999988177	2	0.00106175479132932		1
OMSSA	3570-3577	Micyo_2_10_09_2D_Elute_20mM	ENVENFLEYK	642.802	642.8015	0.000499999999988177	2	0.00039520677116674		1
Xtandem	30265	2-1_Tween	FDLDVLLEGK	574.810000	575.205000	-0.395000	2	5.1e-07	45.9	1
Xtandem	28708	3-2_Digitonin	FDLDVLLEGK	574.810000	575.155000	-0.345000	2	4.3e-05	44.2	1
Xtandem	29508	3-2_Pellet	FDLDVLLEGK	574.810000	575.115000	-0.305000	2	2.8e-05	42.0	1
Xtandem	29949	4_Digitonin	FDLDVLLEGK	574.810000	575.115000	-0.305000	2	4.5e-05	43.1	1
OMSSA	4099-4104	Micyo_2_10_09_2D_Elute_1000mM	FDLDVLLEGK	574.806	574.8065	-0.000499999999988177	2	3.72905007210761e-12		1
Xtandem	4099-4104	Micyo_2_10_09_2D_Elute_1000mM	FDLDVLLEGK	574.810100	574.810000	0.000100	2	1.2e-07	55.2	1
Xtandem	3957-3964	Micyo_2_10_09_2D_Elute_1000mM_091004011557	FDLDVLLEGK	574.810100	574.810000	0.000100	2	3.0e-08	58.7	1
OMSSA	3957-3964	Micyo_2_10_09_2D_Elute_1000mM_091004011557	FDLDVLLEGK	574.806	574.8065	-0.000499999999988177	2	1.78741183971072e-12		1
OMSSA	5744-5748	Micyo_2_10_09_2D_Elute_250mM	FDLDVLLEGK	574.806	574.8065	-0.000499999999988177	2	3.0452151335733e-12		1
Xtandem	5744-5748	Micyo_2_10_09_2D_Elute_250mM	FDLDVLLEGK	574.810100	574.810000	0.000100	2	6.6e-08	59.0	1
Xtandem	5540-5546	Micyo_2_10_09_2D_Elute_250mM_091003224106	FDLDVLLEGK	574.810100	574.810000	0.000100	2	4.9e-08	55.0	1
OMSSA	5540-5546	Micyo_2_10_09_2D_Elute_250mM_091003224106	FDLDVLLEGK	574.806	574.8065	-0.000499999999988177	2	8.58055163438242e-13		1
OMSSA	4476-4483	Micyo_2_10_09_2D_Elute_500mM	FDLDVLLEGK	574.806	574.8065	-0.000499999999988177	2	2.5501917828128e-12		1
Xtandem	4476-4483	Micyo_2_10_09_2D_Elute_500mM	FDLDVLLEGK	574.810100	574.810000	0.000100	2	8.6e-08	55.1	1
OMSSA	4294-4299	Micyo_2_10_09_2D_Elute_500mM_091003235831	FDLDVLLEGK	574.806	574.8065	-0.000499999999988177	2	1.52131883652898e-12		1
Xtandem	4294-4299	Micyo_2_10_09_2D_Elute_500mM_091003235831	FDLDVLLEGK	574.810100	574.810000	0.000100	2	6.3e-07	54.9	1
Xtandem	13232	1-1_Digitonin	FQDVLNEENK	618.295500	618.755000	-0.459500	2	5.6e-03	40.5	2
Xtandem	13919	2-1_Pellet	FQDVLNEENK	618.295500	618.255000	0.040500	2	5.4e-03	48.9	2
Xtandem	11805	2-1_SDS	FQDVLNEENK	618.295500	618.605000	-0.309500	2	1.1e-04	36.9	2
Xtandem	7983	4_SDS	FQDVLNEENKK	682.343000	682.655000	-0.312000	2	4.0e-04	54.1	2
Xtandem	28373	1-1_Pellet	FSFLMSEFESK	676.312000	676.785000	-0.473000	2	1.1e-03	40.9	1
Xtandem	28641	1-1_SDS	FSFLMSEFESK	676.312000	676.425000	-0.113000	2	8.1e-03	35.2	1
Xtandem	28072	1-1_Tween	FSFLMSEFESK	676.312000	676.775000	-0.463000	2	3.7e-03	35.3	1
Xtandem	26481	3-2_Digitonin	FSFLMSEFESK	676.312000	676.735000	-0.423000	2	2.3e-03	38.7	1
Xtandem	26815	3-2_Digitonin	FSFLMSEFESK	676.312000	676.915000	-0.603000	2	1.3e-03	37.9	1
Xtandem	28772	3-2_SDS	FSFLMSEFESK	676.312000	676.695000	-0.383000	2	2.2e-04	42.9	1
Xtandem	27806	4_Pellet	FSFLMSEFESK	676.312000	676.805000	-0.493000	2	2.6e-03	34.6	1
Xtandem	28389	4_Tween	FSFLMSEFESK	676.312000	676.725000	-0.413000	2	3.4e-03	38.3	1
OMSSA	4294-4304	Micyo_2_10_09_2D_Elute_15mM_091003133905	GSIDVIFYK	521.2765	521.2765	0	2	6.89413786701671e-06		1
OMSSA	4098-4105	Micyo_2_10_09_2D_Elute_1000mM	IEENFSSIQEISNDLISK	1033.5115	1033.5115	0	2	5.12875379400293e-17		1
OMSSA	4111-4117	Micyo_2_10_09_2D_Elute_1000mM	IEENFSSIQEISNDLISK	689.341	689.340666666667	0.000333333333401242	3	5.74993287342271e-14		1
OMSSA	3939-3942	Micyo_2_10_09_2D_Elute_1000mM_091004011557	IEENFSSIQEISNDLISK	1033.5115	1033.5105	0.000999999999976353	2	9.74301511995506e-17		1
OMSSA	3949-3956	Micyo_2_10_09_2D_Elute_1000mM_091004011557	IEENFSSIQEISNDLISK	689.341	689.340666666667	0.000333333333401242	3	2.15788745568328e-17		1
OMSSA	5533-5539	Micyo_2_10_09_2D_Elute_250mM_091003224106	IEENFSSIQEISNDLISK	1033.5115	1033.5105	0.000999999999976353	2	1.34681778614124e-17		1
OMSSA	4466-4471	Micyo_2_10_09_2D_Elute_500mM	IEENFSSIQEISNDLISK	1033.5115	1033.5105	0.000999999999976353	2	1.57852574352092e-14		1
OMSSA	4493	Micyo_2_10_09_2D_Elute_500mM	IEENFSSIQEISNDLISK	689.341	689.340666666667	0.000333333333401242	3	6.65612976506912e-06		1
OMSSA	4285-4292	Micyo_2_10_09_2D_Elute_500mM_091003235831	IEENFSSIQEISNDLISK	1033.5115	1033.5115	0	2	4.7043503694611e-19		1
OMSSA	4336	Micyo_2_10_09_2D_Elute_500mM_091003235831	IEENFSSIQEISNDLISK	689.341	689.340666666667	0.000333333333401242	3	3.04213864028179e-06		1
Xtandem	17710	2-2_SDS	IFSILSNSETK	619.831500	620.245000	-0.413500	2	5.9e-04	45.8	2
Xtandem	18671	3-2_SDS	IFSILSNSETK	619.831500	620.175000	-0.343500	2	9.2e-03	38.0	2
Xtandem	19385	4_Digitonin	IFSILSNSETK	619.831500	620.185000	-0.353500	2	2.6e-03	45.8	2
Xtandem	25498	1-1_Digitonin	KDQQFENVENFLEYK	965.959500	967.005000	-1.045500	2	9.0e-03	45.2	1
Xtandem	24645	1-1_Tween	KDQQFENVENFLEYK	965.959500	966.045000	-0.085500	2	6.2e-05	44.9	1
Xtandem	21448	2-1_SDS	KDQQFENVENFLEY+79.9663K	1005.942500	1006.885000	-0.942500	2	3.8e-03	42.1	1
Xtandem	25255	2-1_Tween	KDQQFENVENFLEYK	965.959500	965.775000	0.184500	2	3.6e-03	38.2	1
OMSSA	23867	3-2_Digitonin	KDQQFENVENFLEYK	644.304	644.272666666667	0.0313333333333503	3	0.00414095329547207		1
Xtandem	24966	3-2_SDS	KDQQFENVENFLEYK	965.959500	966.435000	-0.475500	2	7.4e-04	38.1	1
Xtandem	24243	4_Pellet	KDQQFENVENFLEYK	965.959500	966.455000	-0.495500	2	2.2e-03	41.1	1
Xtandem	24431	4_SDS	KDQQFENVENFLEYK	965.959500	966.455000	-0.495500	2	1.2e-04	48.7	1
Xtandem	3223-3227	Micyo_2_10_09_2D_Elute_1000mM	KDQQFENVENFLEYK	644.306200	644.306667	-0.000467	3	6.9e-07	57.9	1
OMSSA	3223-3227	Micyo_2_10_09_2D_Elute_1000mM	KDQQFENVENFLEYK	644.304	644.303666666667	0.000333333333287555	3	9.20488814883646e-17		1
Xtandem	3053-3058	Micyo_2_10_09_2D_Elute_1000mM_091004011557	KDQQFENVENFLEYK	644.306200	644.306667	-0.000467	3	3.4e-07	65.0	1
OMSSA	3053-3058	Micyo_2_10_09_2D_Elute_1000mM_091004011557	KDQQFENVENFLEYK	644.304	644.303666666667	0.000333333333287555	3	4.2352835007599e-19		1
OMSSA	3073	Micyo_2_10_09_2D_Elute_1000mM_091004011557	KDQQFENVENFLEYK	965.956	965.9555	0.000499999999988177	2	5.01720976983986e-11		1
Xtandem	3073	Micyo_2_10_09_2D_Elute_1000mM_091004011557	KDQQFENVENFLEYK	965.959300	965.960000	-0.000700	2	6.1e-06	49.6	1
OMSSA	4622-4627	Micyo_2_10_09_2D_Elute_250mM_091003224106	KDQQFENVENFLEYK	644.304	644.303666666667	0.000333333333287555	3	9.79985844109046e-18		1
Xtandem	4622-4627	Micyo_2_10_09_2D_Elute_250mM_091003224106	KDQQFENVENFLEYK	644.306200	644.306667	-0.000467	3	4.4e-09	69.0	1
Xtandem	4652	Micyo_2_10_09_2D_Elute_250mM_091003224106	KDQQFENVENFLEYK	965.959300	965.960000	-0.000700	2	4.2e-10	64.9	1
OMSSA	4652	Micyo_2_10_09_2D_Elute_250mM_091003224106	KDQQFENVENFLEYK	965.956	965.9555	0.000499999999988177	2	5.83402820139753e-17		1
OMSSA	3601-3605	Micyo_2_10_09_2D_Elute_500mM	KDQQFENVENFLEYK	644.304	644.304666666667	-0.000666666666688798	3	7.03324025373867e-15		1
Xtandem	3601-3605	Micyo_2_10_09_2D_Elute_500mM	KDQQFENVENFLEYK	644.306200	644.306667	-0.000467	3	1.3e-05	53.4	1
OMSSA	3380-3384	Micyo_2_10_09_2D_Elute_500mM_091003235831	KDQQFENVENFLEYK	644.304	644.303666666667	0.000333333333287555	3	1.47261914644735e-16		1
Xtandem	3380-3384	Micyo_2_10_09_2D_Elute_500mM_091003235831	KDQQFENVENFLEYK	644.306200	644.306667	-0.000467	3	6.8e-09	58.7	1
OMSSA	3400-3407	Micyo_2_10_09_2D_Elute_500mM_091003235831	KDQQFENVENFLEYK	965.956	965.9555	0.000499999999988177	2	1.36814786024901e-15		1
Xtandem	3400-3407	Micyo_2_10_09_2D_Elute_500mM_091003235831	KDQQFENVENFLEYK	965.959300	965.960000	-0.000700	2	1.0e-10	69.6	1
Xtandem	5693	2-2_Digitonin	KYSEIPEK	497.262800	497.266500	-0.003700	2	2.2e-03	40.7	1
Xtandem	20372	1-1_Pellet	LADEVESYLTK	634.321000	634.685000	-0.364000	2	8.5e-06	55.3	2
Xtandem	20492	1-1_SDS	LADEVESYLTK	634.321000	634.845000	-0.524000	2	4.4e-06	52.2	2
Xtandem	20453	1-2_Pellet	LADEVESYLTK	634.321000	634.455000	-0.134000	2	1.7e-06	54.5	2
Xtandem	20088	1-2_SDS	LADEVESYLTK	634.321000	634.815000	-0.494000	2	3.9e-05	47.5	2
Xtandem	20643	2-1_Tween	LADEVESYLTK	634.321000	634.665000	-0.344000	2	3.5e-06	46.5	2
Xtandem	20204	4_Digitonin	LADEVESYLTK	634.321000	634.645000	-0.324000	2	2.2e-06	51.6	2
OMSSA	24800	1-2_Pellet	LGSIDVIFYK	577.8185	577.9425	-0.124000000000024	2	7.23084496927979e-07		1
Xtandem	24800	1-2_Pellet	LGSIDVIFYK	577.823000	577.945000	-0.122000	2	5.6e-04	48.0	1
Xtandem	25321	2-1_Pellet	LGSIDVIFYK	577.823000	578.175000	-0.352000	2	4.2e-04	47.8	1
Xtandem	24594	2-1_SDS	LGSIDVIFYK	577.823000	578.495000	-0.672000	2	2.6e-03	46.6	1
Xtandem	24824	2-2_Pellet	LGSIDVIFYK	577.823000	578.285000	-0.462000	2	8.5e-04	43.6	1
Xtandem	26323	1-1_Tween	SLRLISNLSLLS+79.9663KR	840.478500	840.865000	-0.386500	2	3.4e-03	36.4	1
Xtandem	30515	2-2_Pellet	SLRLISNLSLLS+79.9663KR	840.478500	841.345000	-0.866500	2	7.2e-04	43.2	1
Xtandem	16468	1-1_SDS	SSFGEISVYK	558.779000	559.215000	-0.436000	2	1.0e-05	42.6	2
Xtandem	17408	1-2_Pellet	SSFGEISVYK	558.779000	558.745000	0.034000	2	7.5e-06	45.7	2
Xtandem	17330	2-2_Pellet	SSFGEISVYK	558.779000	559.285000	-0.506000	2	4.7e-05	41.7	2
Xtandem	15652	2-2_SDS	SSFGEISVYK	558.779000	558.805000	-0.026000	2	2.3e-08	50.2	2
Xtandem	16820	4_Pellet	SSFGEISVYK	558.779000	559.205000	-0.426000	2	5.7e-08	48.3	2
Xtandem	4895-4900	Micyo_2_10_09_2D_Elute_5mM	SSFGEISVYK	558.778800	558.780000	-0.001200	2	2.6e-04	39.9	2
Xtandem	4989-4996	Micyo_2_10_09_2D_Elute_5mM	SSFGEISVYK	558.778800	558.780000	-0.001200	2	8.7e-07	55.8	2
Xtandem	5086-5092	Micyo_2_10_09_2D_Elute_5mM	SSFGEISVYK	558.778800	558.780000	-0.001200	2	6.3e-04	41.9	2
Xtandem	4893	Micyo_2_10_09_2D_Elute_5mM_091003110320	SSFGEISVYK	558.778800	558.780000	-0.001200	2	2.4e-07	50.2	2
Xtandem	4907	Micyo_2_10_09_2D_Elute_5mM_091003110320	SSFGEISVYK	558.778800	558.780000	-0.001200	2	7.5e-05	45.0	2
Xtandem	4994	Micyo_2_10_09_2D_Elute_5mM_091003110320	SSFGEISVYK	558.778800	558.780000	-0.001200	2	2.8e-07	55.7	2
Xtandem	5086-5092	Micyo_2_10_09_2D_Elute_5mM_091003110320	SSFGEISVYK	558.778800	558.780000	-0.001200	2	3.4e-07	55.7	2
OMSSA	2421-2425	Micyo_2_10_09_2D_Elute_100mM	SWINDLR	452.2305	452.2305	0	2	0.000357253841468186		1
Xtandem	3674	Micyo_2_10_09_2D_Elute_250mM	SWINDLR	452.234350	452.234000	0.000350	2	5.1e-03	32.3	1
OMSSA	2833-2836	Micyo_2_10_09_2D_Elute_25mM_091003161355	SWINDLR	452.2305	452.2305	0	2	0.00049201170996011		1
OMSSA	2620-2624	Micyo_2_10_09_2D_Elute_30mM_091003173121	SWINDLR	452.2305	452.2305	0	2	0.000144053979389405		1
OMSSA	2502-2506	Micyo_2_10_09_2D_Elute_40mM	SWINDLR	452.2305	452.2305	0	2	0.000632129689830887		1
OMSSA	2371-2376	Micyo_2_10_09_2D_Elute_50mM	SWINDLR	452.2305	452.2305	0	2	0.000854520252711629		1
Xtandem	32109	1-1_Tween	TIEENFSSIQEISNDLISK	1084.038500	1084.095000	-0.056500	2	4.4e-09	67.5	1
Xtandem	32762	2-1_Tween	TIEENFSSIQEISNDLISK	1084.038500	1084.465000	-0.426500	2	1.0e-02	40.4	1
Xtandem	31696	4_Pellet	TIEENFSSIQEISNDLISK	1084.038500	1084.385000	-0.346500	2	4.0e-07	64.0	1
Xtandem	30791	1-1_SDS	TIEENFSSIQEISNDLISKK	1148.086000	1148.755000	-0.669000	2	7.1e-05	44.9	1
Xtandem	1335-1340	Micyo_2_10_09_2D_load_091003095248	YSEIPEK	433.215300	433.215000	0.000300	2	1.6e-03	33.5	1
OMSSA	1335-1340	Micyo_2_10_09_2D_load_091003095248	YSEIPEK	433.212	433.2115	0.000499999999988177	2	0.00151274876497415		1
gi|54019969|ref|NC_006360.1| Mycoplasma hyopneumoniae 232 chromosome, complete genome|FRAME R1|SPLIT 300	na	1.0686031696264e-43	4	4	2	2
Engine	Scans	File	Sequence	Theoretical m/z	Measured m/z	Delta m/z	Charge	E-value	HyperScore	Proteins
OMSSA	3553-3559	Micyo_2_10_09_2D_Elute_25mM	VGTLIALEGSIQGNR	764.4205	764.4215	-0.00100000000009004	2	6.49968132184369e-11		1
OMSSA	3251-3259	Micyo_2_10_09_2D_Elute_30mM	VGTLIALEGSIQGNR	764.4205	764.4215	-0.00100000000009004	2	1.08477651143794e-08		1
Xtandem	36838	1-1_Pellet	YSQDATPITDFIPIVAWR	1047.035500	1047.955000	-0.919500	2	1.2e-06	53.8	1
Xtandem	36629	4_Pellet	YSQDATPITDFIPIVAWR	1047.035500	1046.955000	0.080500	2	4.7e-05	39.6	1
gi|54019969|ref|NC_006360.1| Mycoplasma hyopneumoniae 232 chromosome, complete genome|FRAME R2|SPLIT 418	na	8.50163085758607e-212	26	23	13	12
Engine	Scans	File	Sequence	Theoretical m/z	Measured m/z	Delta m/z	Charge	E-value	HyperScore	Proteins
OMSSA	1707-1711	Micyo_2_10_09_2D_Elute_1000mM_091004011557	ESYLDREPQFLSGGQK	618.632	618.632666666667	-0.000666666666688798	3	4.50665697741843e-05		1
OMSSA	3372-3377	Micyo_2_10_09_2D_Elute_250mM	ESYLDREPQFLSGGQK	618.632	618.631666666667	0.000333333333287555	3	0.000269195613729934		1
OMSSA	3172-3178	Micyo_2_10_09_2D_Elute_250mM_091003224106	ESYLDREPQFLSGGQK	618.632	618.631666666667	0.000333333333287555	3	6.00001756121971e-08		1
OMSSA	2201-2208	Micyo_2_10_09_2D_Elute_500mM	ESYLDREPQFLSGGQK	618.632	618.632666666667	-0.000666666666688798	3	6.64182744428189e-07		1
OMSSA	2004-2011	Micyo_2_10_09_2D_Elute_500mM_091003235831	ESYLDREPQFLSGGQK	618.632	618.631666666667	0.000333333333287555	3	1.5868646120874e-06		1
Xtandem	20085	1-1_SDS	GSIEVDGVLLNK	622.345000	622.675000	-0.330000	2	8.6e-03	35.2	1
Xtandem	20416	3-2_Pellet	GSIEVDGVLLNK	622.345000	622.385000	-0.040000	2	4.6e-03	33.7	1
Xtandem	21031	1-1_Pellet	GSIEVDGVLLNKENLTK	915.001000	915.485000	-0.484000	2	3.0e-04	40.7	1
Xtandem	21365	2-1_Pellet	GSIEVDGVLLNKENLTK	915.001000	915.105000	-0.104000	2	2.4e-04	42.1	1
Xtandem	21181	3-2_Pellet	GSIEVDGVLLNKENLTK	915.001000	915.955000	-0.954000	2	1.1e-03	34.8	1
Xtandem	17516	1-1_SDS	IDSPFIYK	491.762500	491.906500	-0.144000	2	4.7e-04	36.7	1
Xtandem	16662	2-2_SDS	IDSPFIYK	491.762500	491.776500	-0.014000	2	3.9e-03	37.8	1
OMSSA	14180	4_Pellet	ILSGIFKPQK	565.843	565.9225	-0.0795000000000528	2	0.000922053895618949		1
Xtandem	13784	4_SDS	KMSQIIANLAAK	644.373000	644.765000	-0.392000	2	1.1e-03	42.9	1
OMSSA	2000	Micyo_2_10_09_2D_Elute_20mM	LDREPQFLSGGQK	492.252666666667	492.252666666667	0	3	2.37560238772831e-06		1
OMSSA	13953	2-2_SDS	LILNDKNIIEK	656.8885	656.9125	-0.0240000000000009	2	0.00719622034358474		1
Xtandem	34189	1-1_SDS	LVSPTYDENELLEQLWK	1039.024500	1039.535000	-0.510500	2	6.1e-04	46.2	2
Xtandem	34631	3-2_SDS	LVSPTYDENELLEQLWK	1039.024500	1039.485000	-0.460500	2	1.1e-08	70.5	2
Xtandem	33161	4_Pellet	LVSPTYDENELLEQLWK	1039.024500	1039.475000	-0.450500	2	5.3e-06	57.1	2
Xtandem	15946	2-2_SDS	MSQIIANLAAK	580.325500	580.315000	0.010500	2	1.8e-06	51.2	1
Xtandem	13150	2-1_SDS	NINVVFEK	481.765500	481.796500	-0.031000	2	2.7e-03	34.3	1
Xtandem	22896	2-2_Pellet	VQMESYLDREPQFLSGGQK	1106.535500	1106.955000	-0.419500	2	4.8e-07	62.9	1
Xtandem	22393	4_Pellet	VQMESYLDREPQFLSGGQK	1106.535500	1107.015000	-0.479500	2	1.9e-06	56.2	1
Xtandem	22463	4_SDS	VQMESYLDREPQFLSGGQK	1106.535500	1107.155000	-0.619500	2	1.1e-03	40.9	1
Xtandem	22823	4_SDS	VQMESYLDREPQFLSGGQK	1106.535500	1107.035000	-0.499500	2	1.5e-06	51.5	1
Xtandem	26615	2-2_SDS	VSDVC+57.0215FSYTNNMDQLVLK	1067.000000	1066.945000	0.055000	2	7.3e-06	56.2	1
gi|54019969|ref|NC_006360.1| Mycoplasma hyopneumoniae 232 chromosome, complete genome|FRAME R2|SPLIT 337	na	8.51455369351481e-87	9	9	2	2
Engine	Scans	File	Sequence	Theoretical m/z	Measured m/z	Delta m/z	Charge	E-value	HyperScore	Proteins
Xtandem	21769	1-1_Digitonin	DLEEFNETIEDETQKK	984.454000	985.475000	-1.021000	2	2.9e-05	53.4	1
Xtandem	2531-2538	Micyo_2_10_09_2D_Elute_100mM_091003212339	DLEEFNETIEDETQKK	656.636133	656.636667	-0.000534	3	4.0e-03	37.3	1
Xtandem	3781-3786	Micyo_2_10_09_2D_Elute_250mM	DLEEFNETIEDETQKK	656.636133	656.636667	-0.000534	3	4.8e-03	38.4	1
Xtandem	2390	Micyo_2_10_09_2D_Elute_50mM_091003200613	DLEEFNETIEDETQKK	984.454200	984.455000	-0.000800	2	4.3e-04	37.5	1
Xtandem	19244	1-2_Pellet	YKSEALVLSDQEFTEK	943.969500	944.465000	-0.495500	2	8.7e-05	41.4	1
Xtandem	17588	2-1_SDS	YKSEALVLSDQEFTEK	943.969500	944.895000	-0.925500	2	3.7e-06	49.7	1
Xtandem	18396	3-2_SDS	YKSEALVLSDQEFTEK	943.969500	944.815000	-0.845500	2	1.9e-07	52.5	1
Xtandem	17974	4_SDS	YKSEALVLSDQEFTEK	943.969500	943.775000	0.194500	2	4.0e-09	56.0	1
OMSSA	17974	4_SDS	YKSEALVLSDQEFTEK	943.966	943.7725	0.193499999999972	2	4.41341728875899e-06		1
Xtandem	18094	4_SDS	YKSEALVLSDQEFTEK	943.969500	945.085000	-1.115500	2	5.8e-04	42.0	1
gi|54019969|ref|NC_006360.1| Mycoplasma hyopneumoniae 232 chromosome, complete genome|FRAME F1|SPLIT 246	na	4.20225619476628e-26	4	4	2	2
Engine	Scans	File	Sequence	Theoretical m/z	Measured m/z	Delta m/z	Charge	E-value	HyperScore	Proteins
Xtandem	2941	Micyo_2_10_09_2D_Elute_20mM	INFWWGK	475.744350	475.742000	0.002350	2	7.0e-03	32.2	1
Xtandem	2962	Micyo_2_10_09_2D_Elute_20mM	INFWWGK	475.744350	475.742000	0.002350	2	3.4e-04	32.7	1
OMSSA	5774-5781	Micyo_2_10_09_2D_Elute_250mM_091003224106	LIPCLFLIEK	594.8495	594.8455	0.0040000000000191	2	0.000572028542434352		1
OMSSA	4506-4514	Micyo_2_10_09_2D_Elute_500mM_091003235831	LIPCLFLIEK	594.8495	594.8455	0.0040000000000191	2	0.000274302301528059		1
gi|54019969|ref|NC_006360.1| Mycoplasma hyopneumoniae 232 chromosome, complete genome|FRAME F2|SPLIT 212	na	3.48135557016696e-44	5	1	2	1
Engine	Scans	File	Sequence	Theoretical m/z	Measured m/z	Delta m/z	Charge	E-value	HyperScore	Proteins
Xtandem	18456	1-2_Pellet	ITFIIGK	396.251500	396.386500	-0.135000	2	6.6e-05	34.2	1
Xtandem	35339	2-1_Pellet	TTLINLIAGFTK	646.381000	646.565000	-0.184000	2	3.4e-03	47.5	4
OMSSA	35339	2-1_Pellet	TTLINLIAGFTK	646.3775	646.5625	-0.184999999999945	2	7.30263245568377e-06		4
Xtandem	35159	2-1_Tween	TTLINLIAGFTK	646.381000	646.435000	-0.054000	2	3.1e-04	42.3	4
Xtandem	34340	3-2_Pellet	TTLINLIAGFTK	646.381000	646.915000	-0.534000	2	3.0e-03	37.3	4
Xtandem	34486	4_Pellet	TTLINLIAGFTK	646.381000	646.885000	-0.504000	2	1.1e-03	33.9	4
gi|54019969|ref|NC_006360.1| Mycoplasma hyopneumoniae 232 chromosome, complete genome|FRAME R2|SPLIT 419	na	5.15365998387329e-106	11	8	5	4
Engine	Scans	File	Sequence	Theoretical m/z	Measured m/z	Delta m/z	Charge	E-value	HyperScore	Proteins
Xtandem	15430	2-1_Pellet	AEDLSNAMDVR	610.779000	611.305000	-0.526000	2	4.9e-05	41.7	1
Xtandem	14054	2-1_SDS	AEDLSNAMDVR	610.779000	611.115000	-0.336000	2	1.0e-04	37.8	1
Xtandem	24565	2-1_Pellet	FSIGTVSIIR	546.821000	547.195000	-0.374000	2	5.7e-04	40.6	1
OMSSA	5252-5260	Micyo_2_10_09_2D_Elute_10mM_091003122141	INIILGITAPDK	634.3775	634.3705	0.00700000000006185	2	1.43911753794012e-08		1
OMSSA	4970	Micyo_2_10_09_2D_Elute_15mM_091003133905	INIILGITAPDK	634.3775	634.3775	0	2	1.09196238845983e-07		1
OMSSA	3849	Micyo_2_10_09_2D_Elute_25mM	INIILGITAPDK	634.3775	634.3795	-0.00199999999995271	2	1.24549775939126e-05		1
OMSSA	3540-3544	Micyo_2_10_09_2D_Elute_30mM	INIILGITAPDK	634.3775	634.3735	0.0040000000000191	2	5.74685401255245e-08		1
Xtandem	34189	1-1_SDS	LVSPTYDENELLEQLWK	1039.024500	1039.535000	-0.510500	2	6.1e-04	46.2	2
Xtandem	34631	3-2_SDS	LVSPTYDENELLEQLWK	1039.024500	1039.485000	-0.460500	2	1.1e-08	70.5	2
Xtandem	33161	4_Pellet	LVSPTYDENELLEQLWK	1039.024500	1039.475000	-0.450500	2	5.3e-06	57.1	2
OMSSA	4221-4227	Micyo_2_10_09_2D_Elute_1000mM_091004011557	SPTYDENELLEQLWK	932.9455	932.9445	0.00100000000009004	2	2.48763782287428e-13		1
gi|54019969|ref|NC_006360.1| Mycoplasma hyopneumoniae 232 chromosome, complete genome|FRAME F1|SPLIT 62	na	1.61853450190015e-118	12	12	6	6
Engine	Scans	File	Sequence	Theoretical m/z	Measured m/z	Delta m/z	Charge	E-value	HyperScore	Proteins
OMSSA	4547-4549	Micyo_2_10_09_2D_Elute_40mM_091003184846	AQVEEELDLIAQGK	771.8975	771.8965	0.00100000000009004	2	0.00486993063984828		1
OMSSA	5165-5170	Micyo_2_10_09_2D_Elute_500mM	AQVEEELDLIAQGK	771.8975	771.8975	0	2	0.00984717234612529		1
OMSSA	5222	Micyo_2_10_09_2D_Elute_500mM	AQVEEELDLIAQGK	771.8975	771.8975	0	2	0.00832880215946574		1
OMSSA	3919	Micyo_2_10_09_2D_Elute_250mM	EGYGDYGLISYPR	745.3435	745.3445	-0.00100000000009004	2	0.000384487530366086		1
OMSSA	2605-2608	Micyo_2_10_09_2D_Elute_40mM_091003184846	EGYGDYGLISYPR	745.3435	745.3445	-0.00100000000009004	2	0.000486360755657892		1
OMSSA	15021	4_SDS	FIGC+57.0215SSFPNC+57.0215R	672.7865	672.8325	-0.0459999999999354	2	0.00300721477224592		1
Xtandem	28346	1-1_SDS	FKPEFSDIESLISK	820.429000	821.395000	-0.966000	2	9.8e-03	35.4	1
Xtandem	4140	Micyo_2_10_09_2D_Elute_1000mM	FTAQVEEELDLIAQGK	895.958750	895.960000	-0.001250	2	2.8e-03	32.9	1
Xtandem	3975	Micyo_2_10_09_2D_Elute_1000mM_091004011557	FTAQVEEELDLIAQGK	895.958750	895.960000	-0.001250	2	2.6e-08	50.6	1
OMSSA	3975	Micyo_2_10_09_2D_Elute_1000mM_091004011557	FTAQVEEELDLIAQGK	895.9555	895.9545	0.000999999999976353	2	1.31625102365391e-11		1
Xtandem	1312-1315	Micyo_2_10_09_2D_Elute_250mM	LKDHLYVDSESK	478.575833	478.576667	-0.000834	3	7.7e-04	38.8	1
OMSSA	1312-1315	Micyo_2_10_09_2D_Elute_250mM	LKDHLYVDSESK	478.573333333333	478.573666666667	-0.000333333333344399	3	2.41038812049415e-05		1
OMSSA	1338	Micyo_2_10_09_2D_Elute_250mM	LKDHLYVDSESK	717.36	717.3595	0.000499999999988177	2	0.00195488594486229		1
Xtandem	1338	Micyo_2_10_09_2D_Elute_250mM	LKDHLYVDSESK	717.363750	717.365000	-0.001250	2	1.4e-04	37.8	1
Xtandem	1282-1286	Micyo_2_10_09_2D_Elute_250mM_091003224106	LKDHLYVDSESK	478.575833	478.576667	-0.000834	3	1.3e-03	37.4	1
OMSSA	1282-1286	Micyo_2_10_09_2D_Elute_250mM_091003224106	LKDHLYVDSESK	478.573333333333	478.573666666667	-0.000333333333344399	3	4.54454218052073e-09		1
gi|54019969|ref|NC_006360.1| Mycoplasma hyopneumoniae 232 chromosome, complete genome|FRAME F3|SPLIT 376	na	1.09063880241885e-299	32	26	14	12
Engine	Scans	File	Sequence	Theoretical m/z	Measured m/z	Delta m/z	Charge	E-value	HyperScore	Proteins
Xtandem	37883	1-1_SDS	ATISGLTSFLFTDFSEK	932.469000	933.055000	-0.586000	2	3.2e-04	39.6	1
Xtandem	37465	2-1_Pellet	ATISGLTSFLFTDFSEK	932.469000	933.445000	-0.976000	2	5.2e-04	39.1	1
Xtandem	36606	2-2_Pellet	ATISGLTSFLFTDFSEK	932.469000	932.625000	-0.156000	2	3.2e-06	45.2	1
Xtandem	38519	3-2_SDS	ATISGLTSFLFTDFSEK	932.469000	932.825000	-0.356000	2	1.8e-09	65.8	1
Xtandem	36642	3-2_Tween	ATISGLTSFLFTDFSEK	932.469000	933.055000	-0.586000	2	4.9e-06	53.7	1
Xtandem	36713	4_Pellet	ATISGLTSFLFTDFSEK	932.469000	933.355000	-0.886000	2	2.5e-06	49.8	1
Xtandem	36704	2-1_Pellet	C+57.0215VNNIDFFTNLSDLINK	1013.995500	1013.945000	0.050500	2	4.0e-05	49.3	1
Xtandem	37356	2-1_SDS	C+57.0215VNNIDFFTNLSDLINK	1013.995500	1014.515000	-0.519500	2	1.4e-03	40.2	1
Xtandem	36002	3-2_Tween	C+57.0215VNNIDFFTNLSDLINK	1013.995500	1014.545000	-0.549500	2	3.5e-03	32.9	1
OMSSA	35998	4_Pellet	C+57.0215VNNIDFFTNLSDLINK	1013.991	1014.0025	-0.0115000000000691	2	0.00105800403961848		1
Xtandem	35998	4_Pellet	C+57.0215VNNIDFFTNLSDLINK	1013.995500	1014.005000	-0.009500	2	7.0e-08	66.4	1
OMSSA	4028-4040	Micyo_2_10_09_2D_Elute_1000mM	ENVNNFLDILK	659.8465	659.8465	0	2	0.000552994064816001		1
OMSSA	5677-5682	Micyo_2_10_09_2D_Elute_250mM	ENVNNFLDILK	659.8465	659.8465	0	2	2.23187674525401e-06		1
OMSSA	5474-5481	Micyo_2_10_09_2D_Elute_250mM_091003224106	ENVNNFLDILK	659.8465	659.8465	0	2	2.80444812202153e-06		1
OMSSA	4413-4420	Micyo_2_10_09_2D_Elute_500mM	ENVNNFLDILK	659.8465	659.8465	0	2	1.91893890172077e-05		1
OMSSA	4234-4240	Micyo_2_10_09_2D_Elute_500mM_091003235831	ENVNNFLDILK	659.8465	659.8465	0	2	0.00750059438262618		1
Xtandem	33098	1-1_Pellet	FEENIFDFLAK	686.839500	686.805000	0.034500	2	2.1e-06	54.3	1
OMSSA	33098	1-1_Pellet	FEENIFDFLAK	686.8355	686.8025	0.0330000000000155	2	7.66064275482423e-08		1
OMSSA	32060	1-2_SDS	FEENIFDFLAK	686.8355	686.7925	0.0430000000000064	2	0.000952002055956898		1
OMSSA	24777	2-2_SDS	FGFEFLR	458.232	458.4225	-0.190499999999986	2	0.00789227934725294		1
Xtandem	24777	2-2_SDS	FGFEFLR	458.236500	458.426500	-0.190000	2	7.4e-03	31.1	1
OMSSA	5018-5025	Micyo_2_10_09_2D_Elute_250mM	GTFIDGFLR	513.2665	513.2665	0	2	8.70036050771191e-05		1
Xtandem	30978	1-1_Pellet	IGSQDLILFFK	640.862500	641.345000	-0.482500	2	2.1e-04	50.9	2
Xtandem	30217	1-1_Tween	IGSQDLILFFK	640.862500	641.375000	-0.512500	2	5.6e-04	39.9	2
Xtandem	31163	2-1_Pellet	IGSQDLILFFK	640.862500	641.365000	-0.502500	2	2.7e-05	55.4	2
Xtandem	31489	2-1_SDS	IGSQDLILFFK	640.862500	641.455000	-0.592500	2	9.0e-03	36.1	2
Xtandem	30218	4_Pellet	IGSQDLILFFK	640.862500	641.385000	-0.522500	2	2.3e-04	51.3	2
Xtandem	20102	2-2_Tween	IINDFVLESAK	624.842000	625.265000	-0.423000	2	2.6e-03	41.9	1
OMSSA	20892	4_Tween	IINDFVLESAK	624.838	624.7525	0.0854999999999109	2	2.24885593071212e-05		1
Xtandem	20892	4_Tween	IINDFVLESAK	624.842000	624.755000	0.087000	2	2.5e-03	42.3	1
Xtandem	34583	3-2_Tween	ISTILGSQVQGTYALFFK	987.037500	987.405000	-0.367500	2	8.6e-04	35.7	1
OMSSA	20898	1-1_Digitonin	LISVFKDAVNSDFASQNINK	737.379	737.422666666667	-0.0436666666666952	3	0.00595009086428735		1
Xtandem	31310	4_Tween	NEQDENLIFILVK	787.921500	788.385000	-0.463500	2	3.3e-03	47.8	1
Xtandem	3901	Micyo_2_10_09_2D_load_091003095248	SEIEEISSAEIEK	732.355800	732.355000	0.000800	2	1.4e-08	63.6	2
OMSSA	3901	Micyo_2_10_09_2D_load_091003095248	SEIEEISSAEIEK	732.353	732.3515	0.00149999999996453	2	1.09976216484513e-11		2
Xtandem	20935	3-2_Tween	TIFDDFGEK	536.250000	536.685000	-0.435000	2	3.6e-03	39.4	1
Xtandem	30926	1-1_SDS	YENVNNFLDILK	741.382000	741.755000	-0.373000	2	3.9e-04	60.0	1
gi|54019969|ref|NC_006360.1| Mycoplasma hyopneumoniae 232 chromosome, complete genome|FRAME R3|SPLIT 381	na	5.36603153271961e-262	26	26	6	6
Engine	Scans	File	Sequence	Theoretical m/z	Measured m/z	Delta m/z	Charge	E-value	HyperScore	Proteins
OMSSA	3239-3244	Micyo_2_10_09_2D_Elute_100mM	DYNLIYSVVK	607.319	607.3195	-0.000499999999988177	2	6.53872177893024e-10		1
OMSSA	4132-4135	Micyo_2_10_09_2D_Elute_20mM_091003145633	DYNLIYSVVK	607.319	607.3195	-0.000499999999988177	2	6.16541983737988e-11		1
OMSSA	4715-4723	Micyo_2_10_09_2D_Elute_250mM	DYNLIYSVVK	607.319	607.3195	-0.000499999999988177	2	4.01767230982764e-07		1
OMSSA	3638-3643	Micyo_2_10_09_2D_Elute_25mM_091003161355	DYNLIYSVVK	607.319	607.3195	-0.000499999999988177	2	5.42620456511354e-11		1
OMSSA	3428-3434	Micyo_2_10_09_2D_Elute_30mM_091003173121	DYNLIYSVVK	607.319	607.3195	-0.000499999999988177	2	6.45565654668974e-11		1
OMSSA	3376-3380	Micyo_2_10_09_2D_Elute_40mM	DYNLIYSVVK	607.319	607.3195	-0.000499999999988177	2	4.09952511583549e-10		1
OMSSA	3297	Micyo_2_10_09_2D_Elute_40mM_091003184846	DYNLIYSVVK	607.319	607.3195	-0.000499999999988177	2	2.43783759973317e-06		1
OMSSA	3203-3208	Micyo_2_10_09_2D_Elute_50mM	DYNLIYSVVK	607.319	607.3195	-0.000499999999988177	2	3.05886506055875e-09		1
OMSSA	2705	Micyo_2_10_09_2D_load_091003095248	GLDLPQAQR	499.268	499.2675	0.000499999999988177	2	6.96103211268564e-05		1
OMSSA	4280-4285	Micyo_2_10_09_2D_Elute_10mM	GPGSNILNFSVSK	660.3435	660.3445	-0.00100000000009004	2	0.00149966824669591		1
OMSSA	4062-4069	Micyo_2_10_09_2D_Elute_15mM	GPGSNILNFSVSK	660.3435	660.3445	-0.00100000000009004	2	1.51922052332448e-10		1
OMSSA	3457-3463	Micyo_2_10_09_2D_Elute_1000mM_091004011557	IDYNLIYSVVK	663.861	663.8615	-0.000499999999988177	2	9.62917462656347e-15		1
OMSSA	3795-3800	Micyo_2_10_09_2D_Elute_100mM_091003212339	IDYNLIYSVVK	663.861	663.8625	-0.00149999999996453	2	2.10054659561367e-10		1
OMSSA	5035	Micyo_2_10_09_2D_Elute_250mM_091003224106	IDYNLIYSVVK	663.861	663.8615	-0.000499999999988177	2	3.38554585662764e-13		1
OMSSA	3979	Micyo_2_10_09_2D_Elute_30mM_091003173121	IDYNLIYSVVK	663.861	663.8625	-0.00149999999996453	2	3.69535006128421e-05		1
OMSSA	3815	Micyo_2_10_09_2D_Elute_40mM_091003184846	IDYNLIYSVVK	663.861	663.8615	-0.000499999999988177	2	2.49390744823243e-07		1
OMSSA	3795-3802	Micyo_2_10_09_2D_Elute_500mM_091003235831	IDYNLIYSVVK	663.861	663.8615	-0.000499999999988177	2	5.66039927110695e-14		1
OMSSA	3636-3642	Micyo_2_10_09_2D_Elute_50mM_091003200613	IDYNLIYSVVK	663.861	663.8615	-0.000499999999988177	2	5.49638895657316e-09		1
Xtandem	22286	1-1_Digitonin	NEEGQHLGPGSNILNFSVSK	1064.023500	1064.585000	-0.561500	2	1.5e-03	36.5	1
Xtandem	21620	3-2_SDS	NEEGQHLGPGSNILNFSVSK	1064.023500	1064.075000	-0.051500	2	4.3e-03	36.3	1
OMSSA	3712-3718	Micyo_2_10_09_2D_Elute_15mM_091003133905	SDFIWQR	476.2305	476.2305	0	2	0.00012970591611864		1
OMSSA	3800-3810	Micyo_2_10_09_2D_Elute_15mM_091003133905	SDFIWQR	476.2305	476.2305	0	2	0.000200119873893176		1
OMSSA	3099-3104	Micyo_2_10_09_2D_Elute_20mM	SDFIWQR	476.2305	476.2305	0	2	0.000197225746753168		1
OMSSA	3187-3197	Micyo_2_10_09_2D_Elute_20mM	SDFIWQR	476.2305	476.2305	0	2	0.000344536972259486		1
OMSSA	3088-3092	Micyo_2_10_09_2D_Elute_20mM_091003145633	SDFIWQR	476.2305	476.2305	0	2	0.0016464519325825		1
OMSSA	2708-2712	Micyo_2_10_09_2D_Elute_25mM	SDFIWQR	476.2305	476.2305	0	2	0.000119867982008275		1
gi|54019969|ref|NC_006360.1| Mycoplasma hyopneumoniae 232 chromosome, complete genome|FRAME R3|SPLIT 315	na	2.98662915037388e-34	3	3	2	2
Engine	Scans	File	Sequence	Theoretical m/z	Measured m/z	Delta m/z	Charge	E-value	HyperScore	Proteins
Xtandem	12429	2-1_Pellet	ANLNTTFSER	576.782500	577.275000	-0.492500	2	3.5e-03	37.7	1
Xtandem	10924	3-2_SDS	ANLNTTFSER	576.782500	576.735000	0.047500	2	5.2e-03	35.1	1
OMSSA	10924	3-2_SDS	ANLNTTFSER	576.779	576.7325	0.0465000000000373	2	0.00950960200904536		1
Xtandem	8993	3-2_SDS	EANANLTNANLK	636.827500	636.795000	0.032500	2	1.9e-04	45.5	1
OMSSA	8993	3-2_SDS	EANANLTNANLK	636.824	636.7925	0.0314999999999372	2	0.00046346665109747		1
gi|54019969|ref|NC_006360.1| Mycoplasma hyopneumoniae 232 chromosome, complete genome|FRAME R3|SPLIT 122	na	0	91	59	16	13
Engine	Scans	File	Sequence	Theoretical m/z	Measured m/z	Delta m/z	Charge	E-value	HyperScore	Proteins
OMSSA	1967-1974	Micyo_2_10_09_2D_Elute_500mM_091003235831	C+57.0215QQLSPNLTVIR	714.878	714.8865	-0.00849999999991269	2	0.000165821995781766		1
Xtandem	31821	1-1_Digitonin	ELNINMQAFNQFC+57.0215NAMK	1036.967500	1037.375000	-0.407500	2	3.6e-07	61.3	1
Xtandem	31720	1-1_Pellet	ELNINMQAFNQFC+57.0215NAMK	1036.967500	1037.025000	-0.057500	2	1.8e-04	43.2	1
Xtandem	31706	1-1_SDS	ELNINMQAFNQFC+57.0215NAMK	1036.967500	1037.345000	-0.377500	2	1.3e-07	50.4	1
Xtandem	30564	1-2_SDS	ELNINMQAFNQFC+57.0215NAM+31.9898K	1052.962500	1052.995000	-0.032500	2	1.0e-02	36.4	1
Xtandem	32227	2-1_Digitonin	ELNINMQAFNQFC+57.0215NAMK	1036.967500	1037.015000	-0.047500	2	8.0e-08	56.7	1
Xtandem	31653	2-2_Pellet	ELNINMQAFNQFC+57.0215NAMK	1036.967500	1037.395000	-0.427500	2	7.7e-04	42.4	1
Xtandem	29924	3-2_Digitonin	ELNINMQAFNQFC+57.0215NAMK	1036.967500	1038.055000	-1.087500	2	8.8e-03	43.9	1
Xtandem	31316	3-2_Pellet	ELNINMQAFNQFC+57.0215NAMK	1036.967500	1036.925000	0.042500	2	2.5e-05	42.9	1
Xtandem	32617	3-2_SDS	ELNINMQAFNQFC+57.0215NAMK	1036.967500	1037.945000	-0.977500	2	3.7e-03	38.6	1
Xtandem	31439	4_Digitonin	ELNINMQAFNQFC+57.0215NAMK	1036.967500	1037.385000	-0.417500	2	1.8e-07	62.2	1
Xtandem	34066	2-1_Digitonin	EWPQSHVFDFDELEFQLK	1147.538500	1147.905000	-0.366500	2	6.4e-04	40.7	1
Xtandem	27909	3-2_Digitonin	FMIDWFEK	558.261500	558.675000	-0.413500	2	3.4e-03	36.7	1
Xtandem	29129	4_Digitonin	FMIDWFEK	558.261500	558.675000	-0.413500	2	3.1e-03	39.3	1
Xtandem	28837	4_Pellet	FMIDWFEK	558.261500	558.735000	-0.473500	2	2.3e-03	36.0	1
Xtandem	25454	3-2_Pellet	FMIDWFEKK	622.309000	622.665000	-0.356000	2	1.6e-03	36.8	1
Xtandem	19070	1-1_Pellet	GLNSIEIIHEYNR	779.401000	779.845000	-0.444000	2	4.0e-03	37.0	1
Xtandem	19755	2-1_Digitonin	GLNSIEIIHEYNR	779.401000	779.705000	-0.304000	2	1.8e-03	42.0	1
Xtandem	17644	4_SDS	GLNSIEIIHEYNR	779.401000	779.835000	-0.434000	2	5.8e-04	44.7	1
OMSSA	17915	4_SDS	GLNSIEIIHEYNR	519.931666666667	520.032666666667	-0.100999999999885	3	3.91888506322706e-07		1
Xtandem	27438	4_SDS	KELNINMQAFNQFC+57.0215NAMK	1101.015000	1101.085000	-0.070000	2	1.4e-10	60.4	1
Xtandem	36207	1-1_Digitonin	KNQISLDLFEGVLNDTWTEYR	1271.131000	1271.565000	-0.434000	2	2.2e-10	69.1	1
Xtandem	35701	3-2_Tween	KNQISLDLFEGVLNDTWTEYR	1271.131000	1271.655000	-0.524000	2	2.7e-05	42.3	1
Xtandem	35812	4_Digitonin	KNQISLDLFEGVLNDTWTEYR	1271.131000	1271.615000	-0.484000	2	1.1e-09	60.6	1
OMSSA	11171	1-1_SDS	KVYNPLFK	504.79	504.7725	0.0175000000000409	2	0.000902643478277799		1
Xtandem	31209	1-1_Digitonin	MFNNIYEC+57.0215LTSKPPYIVISK	1209.112500	1210.065000	-0.952500	2	5.9e-07	53.1	2
Xtandem	30770	2-1_SDS	MFNNIYEC+57.0215LTSKPPYIVISK	1209.112500	1210.085000	-0.972500	2	1.5e-04	40.0	2
Xtandem	30946	2-1_Tween	MFNNIYEC+57.0215LTSKPPYIVISK	1209.112500	1209.665000	-0.552500	2	5.7e-07	53.7	2
Xtandem	30536	2-2_Pellet	MFNNIYEC+57.0215LTSKPPYIVISK	1209.112500	1209.615000	-0.502500	2	5.5e-06	53.7	2
Xtandem	29231	3-2_Digitonin	MFNNIYEC+57.0215LTSKPPYIVISK	1209.112500	1210.075000	-0.962500	2	1.6e-04	39.5	2
Xtandem	31117	3-2_SDS	MFNNIYEC+57.0215LTSKPPYIVISK	1209.112500	1209.425000	-0.312500	2	3.7e-04	33.8	2
Xtandem	31924	3-2_SDS	MFNNIYEC+57.0215LTSKPPYIVISK	1209.112500	1209.665000	-0.552500	2	1.3e-05	45.6	2
Xtandem	30586	3-2_Tween	MFNNIYEC+57.0215LTSKPPYIVISK	1209.112500	1208.965000	0.147500	2	5.7e-03	32.7	2
Xtandem	30664	4_Digitonin	MFNNIYEC+57.0215LTSKPPYIVISK	1209.112500	1209.595000	-0.482500	2	5.0e-08	61.1	2
Xtandem	29861	4_Pellet	MFNNIYEC+57.0215LTSKPPYIVISK	1209.112500	1210.045000	-0.932500	2	8.8e-07	53.8	2
Xtandem	31439	4_SDS	MFNNIYEC+57.0215LTSKPPYIVISK	1209.112500	1209.245000	-0.132500	2	1.2e-08	57.1	2
Xtandem	8950	1-1_Digitonin	NHPETEILDSK	641.814000	642.155000	-0.341000	2	2.6e-07	60.0	2
Xtandem	9511	1-1_Digitonin	NHPETEILDSK	641.814000	641.745000	0.069000	2	2.0e-04	38.4	2
Xtandem	8225	1-2_Digitonin	NHPETEILDSK	641.814000	641.715000	0.099000	2	3.9e-04	41.5	2
Xtandem	10376	1-2_Pellet	NHPETEILDSK	641.814000	642.425000	-0.611000	2	2.8e-06	52.0	2
Xtandem	7996	1-2_SDS	NHPETEILDSK	641.814000	641.625000	0.189000	2	1.7e-05	51.9	2
OMSSA	7996	1-2_SDS	NHPETEILDSK	641.811	641.6225	0.18850000000009	2	0.000257126413472884		2
Xtandem	9485	1-2_SDS	NHPETEILDSK	641.814000	641.615000	0.199000	2	2.6e-03	38.3	2
Xtandem	10318	2-1_Pellet	NHPETEILDSK	641.814000	642.225000	-0.411000	2	4.0e-05	55.4	2
Xtandem	8239	2-1_SDS	NHPETEILDSK	641.814000	642.345000	-0.531000	2	9.3e-04	38.0	2
Xtandem	8647	2-1_Tween	NHPETEILDSK	641.814000	642.225000	-0.411000	2	6.5e-06	49.0	2
OMSSA	9750	2-2_Digitonin	NHPETEILDSK	641.811	641.9025	-0.0914999999999964	2	0.00125246693075225		2
Xtandem	9750	2-2_Digitonin	NHPETEILDSK	641.814000	641.905000	-0.091000	2	1.0e-04	55.3	2
Xtandem	8909	2-2_Tween	NHPETEILDSK	641.814000	642.145000	-0.331000	2	4.3e-07	62.9	2
Xtandem	10531	3-2_Pellet	NHPETEILDSK	641.814000	641.785000	0.029000	2	9.9e-03	35.0	2
Xtandem	8322	4_SDS	NHPETEILDSK	641.814000	641.735000	0.079000	2	3.6e-04	39.3	2
Xtandem	9961	4_Tween	NHPETEILDSK	641.814000	642.165000	-0.351000	2	3.9e-04	37.4	2
Xtandem	21429	1-1_Digitonin	NHPETEILDSKELEFDQVEK	1200.578500	1200.975000	-0.396500	2	3.0e-06	51.9	2
Xtandem	21112	1-1_Pellet	NHPETEILDSKELEFDQVEK	1200.578500	1200.905000	-0.326500	2	1.9e-09	60.2	2
Xtandem	21303	1-2_Pellet	NHPETEILDSKELEFDQVEK	1200.578500	1201.185000	-0.606500	2	2.1e-06	46.3	2
Xtandem	20194	1-2_SDS	NHPETEILDSKELEFDQVEK	1200.578500	1200.905000	-0.326500	2	6.7e-03	32.5	2
Xtandem	21607	2-1_Pellet	NHPETEILDSKELEFDQVEK	1200.578500	1200.935000	-0.356500	2	2.9e-06	48.6	2
Xtandem	19605	2-2_SDS	NHPETEILDSKELEFDQVEK	1200.578500	1200.605000	-0.026500	2	1.9e-10	72.8	2
Xtandem	20908	3-2_SDS	NHPETEILDSKELEFDQVEK	1200.578500	1201.245000	-0.666500	2	6.6e-12	72.7	2
Xtandem	20534	4_SDS	NHPETEILDSKELEFDQVEK	1200.578500	1201.095000	-0.516500	2	3.0e-06	45.2	2
Xtandem	39974	1-1_Digitonin	NQISLDLFEGVLNDTWTEYR	1207.083500	1207.675000	-0.591500	2	2.3e-03	39.7	1
Xtandem	40634	2-1_Digitonin	NQISLDLFEGVLNDTWTEYR	1207.083500	1207.595000	-0.511500	2	1.2e-03	35.5	1
Xtandem	38624	4_Tween	NQISLDLFEGVLNDTWTEYR	1207.083500	1207.165000	-0.081500	2	5.8e-03	35.4	1
Xtandem	11403	1-1_Pellet	Q-17.0266TKPEVQYASDQHINNDYK	1131.023500	1130.895000	0.128500	2	4.0e-08	48.8	1
Xtandem	11723	1-2_Pellet	QTKPEVQYASDQHINNDYK	1139.537000	1139.945000	-0.408000	2	1.3e-04	40.9	1
Xtandem	11914	1-2_Pellet	Q-17.0266TKPEVQYASDQHINNDYK	1131.023500	1131.695000	-0.671500	2	7.6e-03	31.8	1
Xtandem	11940	1-2_Pellet	Q-17.0266TKPEVQYASDQHINNDYK	1131.023500	1130.855000	0.168500	2	1.8e-05	36.9	1
Xtandem	10269	1-2_SDS	Q-17.0266TKPEVQYASDQHINNDYK	1131.023500	1130.965000	0.058500	2	1.5e-05	45.8	1
Xtandem	13345	1-2_SDS	Q-17.0266TKPEVQYASDQHINNDYK	1131.023500	1131.515000	-0.491500	2	2.7e-06	56.1	1
Xtandem	11388	2-1_Digitonin	QTKPEVQYASDQHINNDYK	1139.537000	1140.075000	-0.538000	2	1.5e-09	79.6	1
Xtandem	11522	2-1_Digitonin	QTKPEVQYASDQHINNDYK	1139.537000	1139.885000	-0.348000	2	6.2e-04	47.5	1
Xtandem	14269	2-1_Digitonin	Q-17.0266TKPEVQYASDQHINNDYK	1131.023500	1131.525000	-0.501500	2	4.7e-09	64.1	1
Xtandem	14467	2-1_Pellet	Q-17.0266TKPEVQYASDQHINNDYK	1131.023500	1131.115000	-0.091500	2	1.7e-08	56.8	1
Xtandem	9299	2-1_SDS	Q-17.0266TKPEVQYASDQHINNDYK	1131.023500	1130.855000	0.168500	2	7.4e-07	52.6	1
Xtandem	11167	2-1_Tween	QTKPEVQYASDQHINNDYK	1139.537000	1139.625000	-0.088000	2	8.9e-04	45.4	1
Xtandem	11335	2-2_Pellet	QTKPEVQYASDQHINNDYK	1139.537000	1139.925000	-0.388000	2	3.9e-04	49.2	1
Xtandem	13916	2-2_Pellet	Q-17.0266TKPEVQYASDQHINNDYK	1131.023500	1131.675000	-0.651500	2	1.7e-06	53.0	1
Xtandem	12806	2-2_SDS	Q-17.0266TKPEVQYASDQHINNDYK	1131.023500	1131.565000	-0.541500	2	7.1e-06	52.4	1
Xtandem	9894	2-2_SDS	QTKPEVQYASDQHINNDYK	1139.537000	1139.545000	-0.008000	2	2.0e-04	51.0	1
Xtandem	10399	3-2_SDS	Q-17.0266TKPEVQYASDQHINNDYK	1131.023500	1131.015000	0.008500	2	1.3e-04	40.1	1
Xtandem	13465	3-2_SDS	Q-17.0266TKPEVQYASDQHINNDYK	1131.023500	1131.915000	-0.891500	2	8.5e-08	68.3	1
Xtandem	11343	3-2_Tween	QTKPEVQYASDQHINNDYK	1139.537000	1139.455000	0.082000	2	2.9e-03	44.4	1
Xtandem	10449	4_Digitonin	QTKPEVQYASDQHINNDYK	1139.537000	1139.935000	-0.398000	2	3.9e-04	48.8	1
Xtandem	13691	4_Pellet	Q-17.0266TKPEVQYASDQHINNDYK	1131.023500	1131.935000	-0.911500	2	7.8e-04	37.9	1
Xtandem	13136	4_SDS	Q-17.0266TKPEVQYASDQHINNDYK	1131.023500	1131.625000	-0.601500	2	5.8e-10	72.5	1
Xtandem	9449	4_SDS	Q-17.0266TKPEVQYASDQHINNDYK	1131.023500	1130.845000	0.178500	2	4.4e-07	60.9	1
Xtandem	15349	1-1_SDS	VYNPLFK	440.746500	440.946500	-0.200000	2	1.3e-03	35.4	1
Xtandem	8323	1-1_Pellet	WVQEEEER	552.748000	552.715000	0.033000	2	8.8e-03	37.7	1
OMSSA	7149	1-2_SDS	WVQEEEER	552.745	552.8125	-0.0674999999999955	2	0.00459187270353545		1
Xtandem	7149	1-2_SDS	WVQEEEER	552.748000	552.815000	-0.067000	2	2.0e-03	39.5	1
Xtandem	7191	1-2_SDS	WVQEEEER	552.748000	552.915000	-0.167000	2	2.0e-03	39.6	1
OMSSA	7191	1-2_SDS	WVQEEEER	552.745	552.9125	-0.167500000000018	2	0.0022493790143601		1
Xtandem	8238	2-1_Digitonin	WVQEEEER	552.748000	553.205000	-0.457000	2	2.9e-04	39.6	1
Xtandem	8284	2-2_Digitonin	WVQEEEER	552.748000	552.765000	-0.017000	2	6.6e-04	39.6	1
Xtandem	8145	3-2_Tween	WVQEEEER	552.748000	553.075000	-0.327000	2	2.3e-04	39.6	1
gi|54019969|ref|NC_006360.1| Mycoplasma hyopneumoniae 232 chromosome, complete genome|FRAME R2|SPLIT 50	na	0	53	53	13	13
Engine	Scans	File	Sequence	Theoretical m/z	Measured m/z	Delta m/z	Charge	E-value	HyperScore	Proteins
OMSSA	3961	Micyo_2_10_09_2D_load_091003095248	AEIDSLLK	444.7485	444.7485	0	2	0.000463014533225612		1
OMSSA	4125-4131	Micyo_2_10_09_2D_Elute_1000mM	EIVAEIDSLLK	615.346	615.3465	-0.000499999999988177	2	0.00211347408726585		1
OMSSA	5785-5790	Micyo_2_10_09_2D_Elute_250mM	EIVAEIDSLLK	615.346	615.3455	0.000499999999988177	2	1.55293984213658e-07		1
OMSSA	5583-5588	Micyo_2_10_09_2D_Elute_250mM_091003224106	EIVAEIDSLLK	615.346	615.3455	0.000499999999988177	2	2.61972364804114e-07		1
OMSSA	4502-4506	Micyo_2_10_09_2D_Elute_500mM	EIVAEIDSLLK	615.346	615.3455	0.000499999999988177	2	0.00685264555742141		1
OMSSA	4332-4339	Micyo_2_10_09_2D_Elute_500mM_091003235831	EIVAEIDSLLK	615.346	615.3455	0.000499999999988177	2	2.88616692350331e-05		1
Xtandem	18736	4_Digitonin	EQPLLILK	477.301500	477.336500	-0.035000	2	4.8e-03	36.2	1
Xtandem	20883	1-2_SDS	GLTVNELEQLR	636.348000	636.415000	-0.067000	2	2.9e-06	55.4	1
OMSSA	20883	1-2_SDS	GLTVNELEQLR	636.3445	636.4125	-0.0679999999999836	2	9.07938675341207e-06		1
Xtandem	22095	2-2_Pellet	GLTVNELEQLR	636.347900	636.345000	0.002900	2	6.3e-03	34.5	1
Xtandem	22094	4_Digitonin	GLTVNELEQLR	636.348000	636.715000	-0.367000	2	1.7e-03	46.4	1
Xtandem	21635	4_SDS	GLTVNELEQLR	636.348000	636.685000	-0.337000	2	7.9e-05	44.5	1
OMSSA	4423-4430	Micyo_2_10_09_2D_Elute_10mM_091003122141	GLTVNELEQLR	636.3445	636.3435	0.00100000000009004	2	1.66538524036401e-06		1
Xtandem	4423-4430	Micyo_2_10_09_2D_Elute_10mM_091003122141	GLTVNELEQLR	636.347900	636.350000	-0.002100	2	8.3e-09	53.1	1
Xtandem	4179-4184	Micyo_2_10_09_2D_Elute_15mM_091003133905	GLTVNELEQLR	636.347900	636.350000	-0.002100	2	3.9e-08	50.2	1
OMSSA	4179-4184	Micyo_2_10_09_2D_Elute_15mM_091003133905	GLTVNELEQLR	636.3445	636.3445	0	2	2.47115558301104e-07		1
OMSSA	3641-3649	Micyo_2_10_09_2D_Elute_20mM	GLTVNELEQLR	636.3445	636.3435	0.00100000000009004	2	1.78030277933235e-06		1
Xtandem	3641-3649	Micyo_2_10_09_2D_Elute_20mM	GLTVNELEQLR	636.347900	636.350000	-0.002100	2	4.2e-06	45.9	1
Xtandem	3228-3239	Micyo_2_10_09_2D_Elute_25mM	GLTVNELEQLR	636.347900	636.350000	-0.002100	2	5.0e-12	60.1	1
OMSSA	3228-3239	Micyo_2_10_09_2D_Elute_25mM	GLTVNELEQLR	636.3445	636.3435	0.00100000000009004	2	1.01017466149991e-07		1
Xtandem	16661	1-2_SDS	GLTVNELEQLRK	700.395500	700.875000	-0.479500	2	4.1e-03	46.5	1
Xtandem	16789	1-2_Tween	GLTVNELEQLRK	700.395500	700.495000	-0.099500	2	2.2e-05	43.5	1
Xtandem	17979	2-2_Pellet	GLTVNELEQLRK	700.395500	700.345000	0.050500	2	2.6e-04	40.7	1
Xtandem	17937	4_Digitonin	GLTVNELEQLRK	700.395500	700.725000	-0.329500	2	1.4e-05	51.7	1
OMSSA	1856-1860	Micyo_2_10_09_2D_Elute_1000mM	GLTVNELEQLRK	700.392	700.3925	-0.000499999999988177	2	0.00027932927909788		1
Xtandem	2204-2208	Micyo_2_10_09_2D_Elute_100mM_091003212339	GLTVNELEQLRK	700.395400	700.395000	0.000400	2	1.9e-05	49.6	1
OMSSA	2204-2208	Micyo_2_10_09_2D_Elute_100mM_091003212339	GLTVNELEQLRK	700.392	700.3915	0.000500000000101863	2	1.38820053160473e-05		1
OMSSA	2207-2213	Micyo_2_10_09_2D_Elute_100mM_091003212339	GLTVNELEQLRK	467.261333333333	467.260666666667	0.000666666666745641	3	0.00386753665578496		1
OMSSA	3355-3361	Micyo_2_10_09_2D_Elute_250mM	GLTVNELEQLRK	467.261333333333	467.260666666667	0.000666666666745641	3	0.0022568670151554		1
OMSSA	3363-3368	Micyo_2_10_09_2D_Elute_250mM	GLTVNELEQLRK	700.392	700.3915	0.000500000000101863	2	3.19556695667291e-07		1
Xtandem	3363-3368	Micyo_2_10_09_2D_Elute_250mM	GLTVNELEQLRK	700.395400	700.395000	0.000400	2	6.7e-03	45.3	1
OMSSA	3159-3164	Micyo_2_10_09_2D_Elute_250mM_091003224106	GLTVNELEQLRK	467.261333333333	467.260666666667	0.000666666666745641	3	0.00287757550942646		1
Xtandem	3171-3177	Micyo_2_10_09_2D_Elute_250mM_091003224106	GLTVNELEQLRK	700.395400	700.395000	0.000400	2	6.4e-05	47.4	1
OMSSA	3171-3177	Micyo_2_10_09_2D_Elute_250mM_091003224106	GLTVNELEQLRK	700.392	700.3915	0.000500000000101863	2	1.84011763752266e-05		1
OMSSA	2193-2199	Micyo_2_10_09_2D_Elute_500mM	GLTVNELEQLRK	700.392	700.3915	0.000500000000101863	2	0.000589608136839834		1
Xtandem	2193-2199	Micyo_2_10_09_2D_Elute_500mM	GLTVNELEQLRK	700.395400	700.395000	0.000400	2	2.0e-07	55.1	1
Xtandem	2001-2007	Micyo_2_10_09_2D_Elute_500mM_091003235831	GLTVNELEQLRK	467.263600	467.263333	0.000267	3	2.0e-03	38.6	1
OMSSA	2001-2007	Micyo_2_10_09_2D_Elute_500mM_091003235831	GLTVNELEQLRK	467.261333333333	467.260666666667	0.000666666666745641	3	0.000720859919874677		1
Xtandem	2002-2010	Micyo_2_10_09_2D_Elute_500mM_091003235831	GLTVNELEQLRK	700.395400	700.395000	0.000400	2	1.1e-05	48.2	1
Xtandem	2091-2097	Micyo_2_10_09_2D_Elute_50mM_091003200613	GLTVNELEQLRK	700.395400	700.395000	0.000400	2	5.2e-04	39.4	1
OMSSA	5104	Micyo_2_10_09_2D_Elute_10mM_091003122141	IVAEIDSLLK	550.8245	550.8245	0	2	0.0019446929249672		1
OMSSA	4721-4727	Micyo_2_10_09_2D_Elute_15mM	IVAEIDSLLK	550.8245	550.8245	0	2	1.63855766810396e-08		1
OMSSA	4171-4174	Micyo_2_10_09_2D_Elute_20mM	IVAEIDSLLK	550.8245	550.8245	0	2	1.75461699461548e-06		1
OMSSA	3491	Micyo_2_10_09_2D_Elute_20mM	LTVNELEQLR	607.834	607.8335	0.000499999999988177	2	0.00482684629360397		1
OMSSA	3192	Micyo_2_10_09_2D_Elute_250mM	LTVNELEQLRK	671.8815	671.8805	0.000999999999976353	2	0.00745598274408186		1
OMSSA	1942-1949	Micyo_2_10_09_2D_Elute_50mM_091003200613	LTVNELEQLRK	671.8815	671.8805	0.000999999999976353	2	0.00211161090538207		1
Xtandem	16886	3-2_Pellet	NSSSLAIVEYR	619.819000	619.865000	-0.046000	2	2.2e-05	51.8	1
OMSSA	16886	3-2_Pellet	NSSSLAIVEYR	619.815	619.8625	-0.0474999999999	2	3.21407642317254e-07		1
Xtandem	15773	3-2_SDS	NSSSLAIVEYR	619.819000	619.815000	0.004000	2	8.6e-05	47.3	1
OMSSA	15773	3-2_SDS	NSSSLAIVEYR	619.815	619.8125	0.00250000000005457	2	0.0044085315587017		1
Xtandem	4643	Micyo_2_10_09_2D_Elute_5mM	NSSSLAIVEYR	619.819000	619.820000	-0.001000	2	6.4e-03	31.5	1
OMSSA	4643	Micyo_2_10_09_2D_Elute_5mM	NSSSLAIVEYR	619.815	619.8145	0.000500000000101863	2	0.000960337844949731		1
OMSSA	5021-5025	Micyo_2_10_09_2D_Elute_5mM	SSLAIVEYR	519.2775	519.2775	0	2	1.96008363352855e-07		1
OMSSA	5061	Micyo_2_10_09_2D_Elute_5mM_091003110320	SSLAIVEYR	519.2775	519.2775	0	2	1.46178064062355e-06		1
OMSSA	4849	Micyo_2_10_09_2D_Elute_5mM	SSSLAIVEYR	562.7935	562.7935	0	2	0.00107003447551387		1
OMSSA	4257	Micyo_2_10_09_2D_load_091002172423	VAEIDSLLK	494.2825	494.2825	0	2	0.000413635924790052		1
Xtandem	34297	1-1_Pellet	VEIVAEIDSLLK	664.884000	665.215000	-0.331000	2	6.9e-03	45.6	1
Xtandem	34110	2-2_Pellet	VEIVAEIDSLLK	664.884000	665.545000	-0.661000	2	6.0e-03	38.9	1
Xtandem	33526	4_Pellet	VEIVAEIDSLLK	664.884000	664.835000	0.049000	2	1.8e-04	44.3	1
Xtandem	4835-4838	Micyo_2_10_09_2D_Elute_1000mM	VEIVAEIDSLLK	664.883800	664.885000	-0.001200	2	5.0e-07	54.0	1
OMSSA	4835-4838	Micyo_2_10_09_2D_Elute_1000mM	VEIVAEIDSLLK	664.88	664.8805	-0.000499999999988177	2	5.9430996572081e-11		1
Xtandem	4857-4861	Micyo_2_10_09_2D_Elute_1000mM_091004011557	VEIVAEIDSLLK	664.883800	664.885000	-0.001200	2	1.8e-07	62.0	1
OMSSA	4857-4861	Micyo_2_10_09_2D_Elute_1000mM_091004011557	VEIVAEIDSLLK	664.88	664.8795	0.000499999999988177	2	1.35843881484415e-11		1
OMSSA	6629-6635	Micyo_2_10_09_2D_Elute_250mM	VEIVAEIDSLLK	664.88	664.8795	0.000499999999988177	2	1.13623613037741e-14		1
Xtandem	6629-6635	Micyo_2_10_09_2D_Elute_250mM	VEIVAEIDSLLK	664.883800	664.885000	-0.001200	2	1.1e-08	65.8	1
OMSSA	6546-6548	Micyo_2_10_09_2D_Elute_250mM_091003224106	VEIVAEIDSLLK	664.88	664.8805	-0.000499999999988177	2	1.66566379511276e-15		1
Xtandem	6546-6548	Micyo_2_10_09_2D_Elute_250mM_091003224106	VEIVAEIDSLLK	664.883800	664.885000	-0.001200	2	2.9e-09	69.9	1
Xtandem	6591	Micyo_2_10_09_2D_Elute_250mM_091003224106	VEIVAEIDSLLK	664.883800	664.885000	-0.001200	2	1.7e-07	49.7	1
OMSSA	6591	Micyo_2_10_09_2D_Elute_250mM_091003224106	VEIVAEIDSLLK	664.88	664.8795	0.000499999999988177	2	4.61156234481296e-08		1
OMSSA	5249	Micyo_2_10_09_2D_Elute_500mM	VEIVAEIDSLLK	664.88	664.8805	-0.000499999999988177	2	1.18132989167346e-11		1
Xtandem	5249	Micyo_2_10_09_2D_Elute_500mM	VEIVAEIDSLLK	664.883800	664.885000	-0.001200	2	7.1e-07	54.3	1
Xtandem	5216	Micyo_2_10_09_2D_Elute_500mM_091003235831	VEIVAEIDSLLK	664.883800	664.885000	-0.001200	2	8.8e-08	65.9	1
OMSSA	5216	Micyo_2_10_09_2D_Elute_500mM_091003235831	VEIVAEIDSLLK	664.88	664.8805	-0.000499999999988177	2	1.60326216978282e-12		1
gi|54019969|ref|NC_006360.1| Mycoplasma hyopneumoniae 232 chromosome, complete genome|FRAME R3|SPLIT 470	na	1.29127372329796e-158	17	17	6	6
Engine	Scans	File	Sequence	Theoretical m/z	Measured m/z	Delta m/z	Charge	E-value	HyperScore	Proteins
Xtandem	15585	3-2_Pellet	AINTYGQQNNLLK	738.890500	738.815000	0.075500	2	3.5e-04	43.3	1
Xtandem	27329	2-2_SDS	IPESILEFVGQTK	730.900000	730.805000	0.095000	2	2.4e-04	52.9	1
Xtandem	10882	1-2_Pellet	LSTILAK	373.241000	373.436500	-0.195500	2	7.1e-03	31.4	1
Xtandem	18852	3-2_SDS	TAGGLHGVGSSVVNALSEK	891.967500	892.815000	-0.847500	2	3.4e-03	37.8	1
Xtandem	19012	3-2_SDS	TAGGLHGVGSSVVNALSEK	891.967500	892.435000	-0.467500	2	5.1e-11	82.2	1
Xtandem	18365	4_SDS	TAGGLHGVGSSVVNALSEK	891.967500	892.515000	-0.547500	2	1.6e-08	72.3	1
Xtandem	22712	1-1_Digitonin	TGVELVFSELHSGAK	787.411000	787.455000	-0.044000	2	1.5e-06	53.7	1
OMSSA	22712	1-1_Digitonin	TGVELVFSELHSGAK	787.407	787.4525	-0.0454999999999472	2	4.69713421227022e-06		1
OMSSA	22251	4_Digitonin	TGVELVFSELHSGAK	787.407	787.3025	0.10450000000003	2	4.30955471164242e-05		1
Xtandem	22251	4_Digitonin	TGVELVFSELHSGAK	787.411000	787.305000	0.106000	2	9.9e-06	46.8	1
Xtandem	24290	1-1_Pellet	VGLSAVLSLR	507.815500	508.275000	-0.459500	2	3.5e-03	40.5	1
Xtandem	23133	1-2_SDS	VGLSAVLSLR	507.815500	508.265000	-0.449500	2	4.1e-03	39.2	1
Xtandem	23861	2-1_SDS	VGLSAVLSLR	507.815500	508.325000	-0.509500	2	1.0e-04	47.0	1
Xtandem	24282	2-1_SDS	VGLSAVLSLR	507.815500	507.875000	-0.059500	2	4.4e-03	34.9	1
OMSSA	24282	2-1_SDS	VGLSAVLSLR	507.811	507.8725	-0.0615000000000236	2	0.00674447992704373		1
Xtandem	22825	2-2_SDS	VGLSAVLSLR	507.815500	508.285000	-0.469500	2	6.5e-05	49.6	1
Xtandem	23260	2-2_SDS	VGLSAVLSLR	507.815500	508.205000	-0.389500	2	3.1e-04	53.3	1
Xtandem	24900	3-2_SDS	VGLSAVLSLR	507.815500	508.255000	-0.439500	2	2.6e-03	46.9	1
Xtandem	24630	4_SDS	VGLSAVLSLR	507.815500	508.495000	-0.679500	2	9.4e-03	35.7	1
Xtandem	24682	4_SDS	VGLSAVLSLR	507.815500	508.505000	-0.689500	2	3.0e-03	35.7	1
gi|54019969|ref|NC_006360.1| Mycoplasma hyopneumoniae 232 chromosome, complete genome|FRAME F3|SPLIT 371	na	6.90303809975494e-68	7	7	6	6
Engine	Scans	File	Sequence	Theoretical m/z	Measured m/z	Delta m/z	Charge	E-value	HyperScore	Proteins
Xtandem	25565	2-1_Tween	EQGNNIYGGQFEFVGDVR	1014.970500	1015.875000	-0.904500	2	1.6e-04	43.1	1
Xtandem	22120	1-1_Digitonin	FNGAKDSSEVLFINDKK	956.490500	956.385000	0.105500	2	4.5e-03	37.7	1
Xtandem	22121	1-1_Tween	FNGAKDSSEVLFINDKK	956.490500	956.425000	0.065500	2	6.3e-03	32.8	1
OMSSA	15997	2-2_Tween	FYLVNASSPEK	627.8145	627.6725	0.141999999999939	2	0.00196917233221255		1
Xtandem	15997	2-2_Tween	FYLVNASSPEK	627.818500	627.675000	0.143500	2	9.3e-03	40.1	1
Xtandem	15941	1-1_Tween	NTGTDLKDNIFYK	764.882500	764.695000	0.187500	2	2.8e-03	42.2	1
Xtandem	13714	2-2_Tween	Q-17.0266TSSGENPPYGASYHYNK	991.926000	991.915000	0.011000	2	5.9e-06	48.2	1
OMSSA	13714	2-2_Tween	Q-17.0265TSSGENPPYGASYHYNK	991.9225	991.9125	0.00999999999999091	2	4.85563149973331e-07		1
Xtandem	17414	2-2_Tween	VGYEFDQQNFK	687.816500	688.265000	-0.448500	2	1.6e-04	39.3	1
gi|54019969|ref|NC_006360.1| Mycoplasma hyopneumoniae 232 chromosome, complete genome|FRAME R2|SPLIT 144	na	0	73	72	17	16
Engine	Scans	File	Sequence	Theoretical m/z	Measured m/z	Delta m/z	Charge	E-value	HyperScore	Proteins
Xtandem	22543	1-1_Pellet	DLDDENKYIQEYQGSLEK	1094.004500	1093.935000	0.069500	2	1.9e-08	57.6	1
Xtandem	22183	1-1_Tween	DLDDENKYIQEYQGSLEK	1094.004500	1094.405000	-0.400500	2	2.5e-08	72.0	1
Xtandem	22688	2-1_SDS	DLDDENKYIQEYQGSLEK	1094.004500	1094.475000	-0.470500	2	2.6e-07	65.1	1
Xtandem	22789	2-1_Tween	DLDDENKYIQEYQGSLEK	1094.004500	1094.525000	-0.520500	2	6.1e-07	56.1	1
Xtandem	21680	2-2_SDS	DLDDENKYIQEYQGSLEK	1094.004500	1094.905000	-0.900500	2	4.3e-06	54.0	1
Xtandem	22078	2-2_Tween	DLDDENKYIQEYQGSLEK	1094.004500	1094.445000	-0.440500	2	4.7e-09	64.1	1
Xtandem	22961	4_SDS	DLDDENKYIQEYQGSLEK	1094.004500	1094.385000	-0.380500	2	6.4e-10	68.5	1
Xtandem	22756	4_Tween	DLDDENKYIQEYQGSLEK	1094.004500	1094.465000	-0.460500	2	2.9e-04	32.3	1
Xtandem	29614	2-1_Pellet	DLLYNSPYLPTVFDQHK	1025.514000	1026.535000	-1.021000	2	9.0e-05	55.2	1
Xtandem	28591	2-2_SDS	DLLYNSPYLPTVFDQHK	1025.514000	1026.415000	-0.901000	2	1.9e-04	51.4	1
Xtandem	28628	2-2_Tween	DLLYNSPYLPTVFDQHK	1025.514000	1026.415000	-0.901000	2	8.1e-05	43.9	1
Xtandem	30159	4_SDS	DLLYNSPYLPTVFDQHK	1025.514000	1025.935000	-0.421000	2	8.5e-05	59.7	1
OMSSA	3236-3248	Micyo_2_10_09_2D_Elute_1000mM_091004011557	EPSQPSYSWNALVNIK	916.9555	916.9555	0	2	0.000112438807398213		1
OMSSA	3581-3590	Micyo_2_10_09_2D_Elute_500mM_091003235831	EPSQPSYSWNALVNIK	916.9555	916.9545	0.000999999999976353	2	0.000178156607834304		1
Xtandem	21879	1-1_Tween	EQTINAIGFDSLSESQK	933.954000	934.845000	-0.891000	2	4.4e-06	49.9	1
Xtandem	22531	2-1_Pellet	EQTINAIGFDSLSESQK	933.954000	934.785000	-0.831000	2	3.4e-05	50.6	1
Xtandem	21789	2-2_Tween	EQTINAIGFDSLSESQK	933.954000	933.975000	-0.021000	2	1.1e-06	54.6	1
OMSSA	21789	2-2_Tween	EQTINAIGFDSLSESQK	933.951	933.9725	-0.0214999999999463	2	3.59007925296945e-05		1
Xtandem	1812	Micyo_2_10_09_2D_load_091003095248	FGGSPEIDK	475.231500	475.231500	0.000000	2	3.8e-04	35.3	1
Xtandem	31763	1-1_SDS	FIYEPSQPSYSWNALVNIK	1128.567000	1129.555000	-0.988000	2	6.8e-03	35.3	1
Xtandem	31789	2-1_SDS	FIYEPSQPSYSWNALVNIK	1128.567000	1128.445000	0.122000	2	4.1e-07	55.4	1
Xtandem	31170	2-2_Pellet	FIYEPSQPSYSWNALVNIK	1128.567000	1129.025000	-0.458000	2	9.7e-06	47.9	1
Xtandem	32303	3-2_SDS	FIYEPSQPSYSWNALVNIK	1128.567000	1129.085000	-0.518000	2	3.7e-06	48.5	1
Xtandem	30687	4_Pellet	FIYEPSQPSYSWNALVNIK	1128.567000	1128.885000	-0.318000	2	1.8e-05	54.4	1
OMSSA	3398-3404	Micyo_2_10_09_2D_Elute_15mM	FNINVNSATSSPGAFK	827.4075	827.4085	-0.000999999999976353	2	1.19677869710221e-13		1
OMSSA	4795	Micyo_2_10_09_2D_Elute_5mM_091003110320	FNINVNSATSSPGAFK	827.4075	827.4085	-0.000999999999976353	2	1.23756660619481e-07		1
OMSSA	2332-2334	Micyo_2_10_09_2D_Elute_100mM	GAYWYGQDFK	617.772	617.7725	-0.000499999999988177	2	2.57440082233963e-07		1
OMSSA	2483-2489	Micyo_2_10_09_2D_Elute_30mM_091003173121	GAYWYGQDFK	617.772	617.7725	-0.000499999999988177	2	0.00388227892008246		1
OMSSA	2342-2346	Micyo_2_10_09_2D_Elute_40mM_091003184846	GAYWYGQDFK	617.772	617.7725	-0.000499999999988177	2	4.31494887175597e-06		1
OMSSA	2218	Micyo_2_10_09_2D_Elute_50mM_091003200613	GAYWYGQDFK	617.772	617.7725	-0.000499999999988177	2	4.41451440677549e-06		1
OMSSA	2240	Micyo_2_10_09_2D_Elute_50mM_091003200613	GAYWYGQDFK	617.772	617.7735	-0.00149999999996453	2	0.00572446000595626		1
OMSSA	4661-4670	Micyo_2_10_09_2D_Elute_5mM	INEYFPR	469.733	469.7325	0.000499999999988177	2	0.00035794099399548		1
OMSSA	4480-4490	Micyo_2_10_09_2D_Elute_5mM_091003110320	INEYFPR	469.733	469.7325	0.000499999999988177	2	0.0010499095853414		1
OMSSA	4569-4578	Micyo_2_10_09_2D_Elute_5mM_091003110320	INEYFPR	469.733	469.7325	0.000499999999988177	2	0.000339618229555764		1
OMSSA	4665-4670	Micyo_2_10_09_2D_Elute_5mM_091003110320	INEYFPR	469.733	469.7325	0.000499999999988177	2	0.000136247005112763		1
OMSSA	4437-4443	Micyo_2_10_09_2D_Elute_15mM_091003133905	INSEFFAASLEK	678.3385	678.3385	0	2	2.18230028754789e-07		1
OMSSA	3849	Micyo_2_10_09_2D_Elute_20mM	INSEFFAASLEK	678.3385	678.3385	0	2	2.36980610113068e-06		1
OMSSA	3863	Micyo_2_10_09_2D_Elute_20mM	INSEFFAASLEK	678.3385	678.3385	0	2	6.32581118007457e-07		1
OMSSA	3397-3404	Micyo_2_10_09_2D_Elute_25mM	INSEFFAASLEK	678.3385	678.3385	0	2	4.86790295974685e-10		1
OMSSA	3132-3142	Micyo_2_10_09_2D_Elute_30mM	INSEFFAASLEK	678.3385	678.3385	0	2	6.39819419461581e-06		1
Xtandem	23367	3-2_SDS	LNFGVPLKEIAEGSAK	836.963500	837.805000	-0.841500	2	6.3e-04	47.2	2
Xtandem	3010-3013	Micyo_2_10_09_2D_Elute_100mM	NSINSEFFAASLEK	778.879750	778.880000	-0.000250	2	1.9e-08	50.2	1
OMSSA	3010-3013	Micyo_2_10_09_2D_Elute_100mM	NSINSEFFAASLEK	778.876	778.8765	-0.000499999999988177	2	4.00396973701869e-08		1
OMSSA	4605-4611	Micyo_2_10_09_2D_Elute_15mM_091003133905	NSINSEFFAASLEK	778.876	778.8755	0.000499999999988177	2	2.16227706209754e-11		1
Xtandem	4605-4611	Micyo_2_10_09_2D_Elute_15mM_091003133905	NSINSEFFAASLEK	778.879750	778.880000	-0.000250	2	2.5e-07	53.0	1
OMSSA	3931-3935	Micyo_2_10_09_2D_Elute_20mM_091003145633	NSINSEFFAASLEK	778.876	778.8765	-0.000499999999988177	2	4.05843864515288e-12		1
Xtandem	3931-3935	Micyo_2_10_09_2D_Elute_20mM_091003145633	NSINSEFFAASLEK	778.879750	778.880000	-0.000250	2	8.2e-09	65.6	1
OMSSA	3451	Micyo_2_10_09_2D_Elute_25mM_091003161355	NSINSEFFAASLEK	778.876	778.8765	-0.000499999999988177	2	1.5678180832399e-07		1
Xtandem	3451	Micyo_2_10_09_2D_Elute_25mM_091003161355	NSINSEFFAASLEK	778.879750	778.880000	-0.000250	2	1.0e-08	59.4	1
Xtandem	3161-3170	Micyo_2_10_09_2D_Elute_40mM	NSINSEFFAASLEK	778.879750	778.880000	-0.000250	2	1.2e-08	59.1	1
OMSSA	3161-3170	Micyo_2_10_09_2D_Elute_40mM	NSINSEFFAASLEK	778.876	778.8765	-0.000499999999988177	2	5.94424320005696e-10		1
Xtandem	2988-2993	Micyo_2_10_09_2D_Elute_50mM	NSINSEFFAASLEK	778.879750	778.880000	-0.000250	2	1.2e-07	57.6	1
OMSSA	2988-2993	Micyo_2_10_09_2D_Elute_50mM	NSINSEFFAASLEK	778.876	778.8765	-0.000499999999988177	2	7.68143499362551e-12		1
Xtandem	21985	1-1_Digitonin	QEFNINVNSATSSPGAFK	955.962500	956.525000	-0.562500	2	1.2e-06	46.7	1
Xtandem	21194	1-1_Tween	QEFNINVNSATSSPGAFK	955.962500	956.495000	-0.532500	2	6.0e-11	79.1	1
Xtandem	20676	1-2_SDS	QEFNINVNSATSSPGAFK	955.962500	955.875000	0.087500	2	2.2e-09	58.8	1
OMSSA	19761	1-2_Tween	QEFNINVNSATSSPGAFK	955.9585	956.0225	-0.0640000000000782	2	5.34183820049469e-09		1
Xtandem	19761	1-2_Tween	QEFNINVNSATSSPGAFK	955.962500	956.025000	-0.062500	2	7.5e-15	79.6	1
Xtandem	21826	4_Tween	QEFNINVNSATSSPGAFK	955.962500	956.465000	-0.502500	2	6.2e-09	70.9	1
OMSSA	3099	Micyo_2_10_09_2D_Elute_100mM	SINSEFFAASLEK	721.8545	721.8545	0	2	9.58741358651066e-05		1
OMSSA	2070-2082	Micyo_2_10_09_2D_Elute_1000mM	SPYLPTVFDQHK	716.36	716.3595	0.000499999999988177	2	0.00633864651036131		1
OMSSA	3593-3596	Micyo_2_10_09_2D_Elute_250mM	SPYLPTVFDQHK	477.906666666667	477.906666666667	0	3	1.07335730548791e-12		1
OMSSA	3390-3397	Micyo_2_10_09_2D_Elute_250mM_091003224106	SPYLPTVFDQHK	477.906666666667	477.906666666667	0	3	3.39652010651895e-13		1
OMSSA	3394-3398	Micyo_2_10_09_2D_Elute_250mM_091003224106	SPYLPTVFDQHK	716.36	716.3595	0.000499999999988177	2	7.43454263445956e-06		1
OMSSA	2416-2422	Micyo_2_10_09_2D_Elute_500mM	SPYLPTVFDQHK	716.36	716.3605	-0.000499999999988177	2	0.00500586188006509		1
OMSSA	2213-2218	Micyo_2_10_09_2D_Elute_500mM_091003235831	SPYLPTVFDQHK	477.906666666667	477.906666666667	0	3	2.02746937217928e-12		1
Xtandem	11754	1-2_Tween	YIQEYQGSLEK	679.332000	679.745000	-0.413000	2	6.3e-04	42.7	1
Xtandem	13023	2-1_Tween	YIQEYQGSLEK	679.332000	679.695000	-0.363000	2	6.1e-03	39.1	1
Xtandem	13318	3-2_Pellet	YIQEYQGSLEK	679.332000	679.645000	-0.313000	2	3.3e-05	41.6	1
Xtandem	22095	1-1_Pellet	YPSASAFADSQFNSYR	905.902000	906.925000	-1.023000	2	8.4e-05	45.8	1
Xtandem	20402	1-2_Tween	YPSASAFADSQFNSYR	905.902000	905.955000	-0.053000	2	4.4e-06	49.3	1
Xtandem	22485	2-1_Tween	YPSASAFADSQFNSYR	905.902000	906.015000	-0.113000	2	1.8e-05	48.7	1
Xtandem	21092	2-2_SDS	YPSASAFADSQFNSYR	905.902000	906.725000	-0.823000	2	9.5e-07	56.5	1
Xtandem	22142	3-2_SDS	YPSASAFADSQFNSYR	905.902000	906.775000	-0.873000	2	1.4e-06	53.6	1
Xtandem	21972	4_SDS	YPSASAFADSQFNSYR	905.902000	905.955000	-0.053000	2	3.5e-06	45.7	1
Xtandem	2338	Micyo_2_10_09_2D_Elute_1000mM	YPSASAFADSQFNSYR	905.901750	905.900000	0.001750	2	5.9e-07	46.3	1
OMSSA	2338	Micyo_2_10_09_2D_Elute_1000mM	YPSASAFADSQFNSYR	905.8975	905.8985	-0.000999999999976353	2	4.04181829886407e-05		1
Xtandem	2136-2143	Micyo_2_10_09_2D_Elute_1000mM_091004011557	YPSASAFADSQFNSYR	905.901750	905.900000	0.001750	2	2.9e-03	34.8	1
OMSSA	2136-2143	Micyo_2_10_09_2D_Elute_1000mM_091004011557	YPSASAFADSQFNSYR	905.8975	905.8975	0	2	8.28189557361998e-07		1
Xtandem	2616	Micyo_2_10_09_2D_Elute_100mM_091003212339	YPSASAFADSQFNSYR	905.901750	905.900000	0.001750	2	7.6e-06	41.3	1
OMSSA	2616	Micyo_2_10_09_2D_Elute_100mM_091003212339	YPSASAFADSQFNSYR	905.8975	905.8975	0	2	1.2055094574798e-06		1
OMSSA	3680-3686	Micyo_2_10_09_2D_Elute_250mM_091003224106	YPSASAFADSQFNSYR	905.8975	905.8985	-0.000999999999976353	2	1.12666845580474e-13		1
Xtandem	3680-3686	Micyo_2_10_09_2D_Elute_250mM_091003224106	YPSASAFADSQFNSYR	905.901750	905.900000	0.001750	2	6.2e-10	60.5	1
OMSSA	2470-2478	Micyo_2_10_09_2D_Elute_500mM_091003235831	YPSASAFADSQFNSYR	905.8975	905.8975	0	2	9.39099180282583e-09		1
Xtandem	2470-2478	Micyo_2_10_09_2D_Elute_500mM_091003235831	YPSASAFADSQFNSYR	905.901750	905.900000	0.001750	2	3.1e-05	40.6	1
OMSSA	2450-2454	Micyo_2_10_09_2D_Elute_50mM_091003200613	YPSASAFADSQFNSYR	905.8975	905.8985	-0.000999999999976353	2	0.004589764491133		1
gi|54019969|ref|NC_006360.1| Mycoplasma hyopneumoniae 232 chromosome, complete genome|FRAME F1|SPLIT 352	na	0	222	222	25	25
Engine	Scans	File	Sequence	Theoretical m/z	Measured m/z	Delta m/z	Charge	E-value	HyperScore	Proteins
Xtandem	34148	2-1_Digitonin	AILIALSEFPVMAAK	787.451500	787.945000	-0.493500	2	4.7e-05	49.0	1
Xtandem	33556	2-1_Tween	AILIALSEFPVMAAK	787.451500	787.895000	-0.443500	2	3.0e-09	64.4	1
Xtandem	31626	3-2_Digitonin	AILIALSEFPVMAAK	787.451500	787.875000	-0.423500	2	1.9e-04	38.9	1
Xtandem	33009	4_Tween	AILIALSEFPVMAAK	787.451500	787.885000	-0.433500	2	4.3e-07	56.6	1
OMSSA	4855-4862	Micyo_2_10_09_2D_Elute_5mM	ANIDLADLK	486.7645	486.7645	0	2	2.32050903850814e-08		1
OMSSA	4950-4956	Micyo_2_10_09_2D_Elute_5mM	ANIDLADLK	486.7645	486.7645	0	2	1.67545524819535e-09		1
OMSSA	3722-3727	Micyo_2_10_09_2D_load_091002172423	ANIDLADLK	486.7645	486.7645	0	2	8.01919074532131e-05		1
OMSSA	3814-3821	Micyo_2_10_09_2D_load_091002172423	ANIDLADLK	486.7645	486.7645	0	2	4.49281658411636e-09		1
OMSSA	4049-4055	Micyo_2_10_09_2D_load_091003095248	ANIDLADLK	486.7645	486.7645	0	2	1.41226502428397e-09		1
OMSSA	3099-3102	Micyo_2_10_09_2D_load_091003095248	EASDVENYIK	584.273	584.2725	0.000499999999988177	2	0.000386141335129854		1
Xtandem	11311	2-2_Digitonin	ENNM+31.9898S+79.9663KILAT+79.9663PK	769.318500	769.685000	-0.366500	2	7.9e-04	39.6	1
Xtandem	15003	1-1_Digitonin	HANIDLADLK	555.297500	555.315000	-0.017500	2	2.3e-05	46.8	1
Xtandem	13639	1-1_Tween	HANIDLADLK	555.297500	555.605000	-0.307500	2	7.1e-06	58.2	1
Xtandem	13293	1-2_Digitonin	HANIDLADLK	555.297500	555.445000	-0.147500	2	1.0e-02	33.7	1
OMSSA	13599	1-2_Digitonin	HANIDLADLK	555.294	555.4925	-0.198499999999967	2	0.000118939830876331		1
Xtandem	13599	1-2_Digitonin	HANIDLADLK	555.297500	555.495000	-0.197500	2	1.2e-03	44.1	1
OMSSA	15430	2-1_Digitonin	HANIDLADLK	555.294	555.2625	0.0314999999999372	2	0.00024498560666787		1
Xtandem	15430	2-1_Digitonin	HANIDLADLK	555.297500	555.265000	0.032500	2	1.1e-05	42.9	1
Xtandem	14194	2-1_Tween	HANIDLADLK	555.297500	555.685000	-0.387500	2	1.5e-06	57.9	1
Xtandem	12770	3-2_SDS	HANIDLADLK	555.297500	555.695000	-0.397500	2	3.5e-05	58.1	1
Xtandem	14267	3-2_Tween	HANIDLADLK	555.297500	555.615000	-0.317500	2	2.4e-05	54.2	1
Xtandem	14451	4_Digitonin	HANIDLADLK	555.297500	555.465000	-0.167500	2	5.3e-03	33.6	1
Xtandem	15432	4_Tween	HANIDLADLK	555.297500	555.675000	-0.377500	2	1.4e-03	58.1	1
OMSSA	3274-3277	Micyo_2_10_09_2D_Elute_15mM_091003133905	HANIDLADLK	555.294	555.2935	0.000499999999988177	2	0.00758575457993867		1
Xtandem	2551-2554	Micyo_2_10_09_2D_Elute_20mM_091003145633	HANIDLADLK	555.297700	555.300000	-0.002300	2	3.1e-04	42.3	1
OMSSA	2551-2554	Micyo_2_10_09_2D_Elute_20mM_091003145633	HANIDLADLK	555.294	555.2935	0.000499999999988177	2	1.82870909425433e-07		1
Xtandem	2218-2224	Micyo_2_10_09_2D_Elute_25mM	HANIDLADLK	555.297700	555.295000	0.002700	2	1.9e-03	35.2	1
OMSSA	2218-2224	Micyo_2_10_09_2D_Elute_25mM	HANIDLADLK	555.294	555.2935	0.000499999999988177	2	5.70455130131864e-05		1
OMSSA	2133-2138	Micyo_2_10_09_2D_Elute_25mM_091003161355	HANIDLADLK	555.294	555.2935	0.000499999999988177	2	0.00232383651192961		1
Xtandem	1999-2005	Micyo_2_10_09_2D_Elute_30mM	HANIDLADLK	555.297700	555.300000	-0.002300	2	2.7e-04	39.3	1
OMSSA	1999-2005	Micyo_2_10_09_2D_Elute_30mM	HANIDLADLK	555.294	555.2935	0.000499999999988177	2	6.32607206414254e-06		1
OMSSA	1873-1876	Micyo_2_10_09_2D_Elute_40mM	HANIDLADLK	555.294	555.2935	0.000499999999988177	2	0.00271601409018069		1
OMSSA	1157-1163	Micyo_2_10_09_2D_load_091002172423	IDGATIGR	401.717	401.7165	0.000499999999988177	2	0.000350646653982421		1
OMSSA	3601	Micyo_2_10_09_2D_load_091002172423	IDLADLK	394.2245	394.2235	0.000999999999976353	2	0.00150379432837713		1
OMSSA	3885-3890	Micyo_2_10_09_2D_load_091003095248	IDLADLK	394.2245	394.2245	0	2	0.000280768830052105		1
OMSSA	3951-3954	Micyo_2_10_09_2D_Elute_20mM_091003145633	IDVSDLWK	488.2535	488.2535	0	2	2.14884144232711e-05		1
OMSSA	3640	Micyo_2_10_09_2D_Elute_25mM	IDVSDLWK	488.2535	488.2535	0	2	0.000414827494992917		1
OMSSA	3653	Micyo_2_10_09_2D_Elute_25mM	IDVSDLWK	488.2535	488.2535	0	2	0.000451046196366382		1
OMSSA	3356-3363	Micyo_2_10_09_2D_Elute_30mM	IDVSDLWK	488.2535	488.2535	0	2	4.8220358145756e-07		1
Xtandem	19138	1-2_Tween	IEASDVENYIK	640.818500	641.265000	-0.446500	2	7.7e-03	43.8	1
Xtandem	19705	2-2_SDS	IEASDVENYIK	640.818500	641.145000	-0.326500	2	9.8e-03	38.2	1
Xtandem	20288	4_Pellet	IEASDVENYIK	640.818500	641.195000	-0.376500	2	6.6e-04	37.8	1
Xtandem	2220-2226	Micyo_2_10_09_2D_Elute_100mM	IEASDVENYIK	640.818650	640.820000	-0.001350	2	3.2e-05	42.1	1
OMSSA	3303-3309	Micyo_2_10_09_2D_Elute_10mM	IEASDVENYIK	640.815	640.8145	0.000500000000101863	2	6.14676964079876e-09		1
Xtandem	3303-3309	Micyo_2_10_09_2D_Elute_10mM	IEASDVENYIK	640.818650	640.820000	-0.001350	2	4.5e-07	54.3	1
OMSSA	3460-3465	Micyo_2_10_09_2D_Elute_10mM_091003122141	IEASDVENYIK	640.815	640.8145	0.000500000000101863	2	7.3695318007251e-05		1
Xtandem	3460-3465	Micyo_2_10_09_2D_Elute_10mM_091003122141	IEASDVENYIK	640.818650	640.820000	-0.001350	2	8.6e-07	46.3	1
Xtandem	3207-3214	Micyo_2_10_09_2D_Elute_15mM	IEASDVENYIK	640.818650	640.820000	-0.001350	2	5.6e-07	49.8	1
OMSSA	3207-3214	Micyo_2_10_09_2D_Elute_15mM	IEASDVENYIK	640.815	640.8155	-0.000499999999988177	2	8.37058909180261e-09		1
Xtandem	3279-3289	Micyo_2_10_09_2D_Elute_15mM_091003133905	IEASDVENYIK	640.818650	640.820000	-0.001350	2	2.8e-05	46.6	1
OMSSA	3279-3289	Micyo_2_10_09_2D_Elute_15mM_091003133905	IEASDVENYIK	640.815	640.8145	0.000500000000101863	2	1.30084022555994e-05		1
Xtandem	2817	Micyo_2_10_09_2D_Elute_20mM	IEASDVENYIK	640.818650	640.820000	-0.001350	2	5.8e-04	37.1	1
Xtandem	2500-2505	Micyo_2_10_09_2D_Elute_25mM	IEASDVENYIK	640.818650	640.820000	-0.001350	2	1.7e-03	37.9	1
OMSSA	2500-2505	Micyo_2_10_09_2D_Elute_25mM	IEASDVENYIK	640.815	640.8145	0.000500000000101863	2	9.23769572207388e-05		1
Xtandem	4114-4122	Micyo_2_10_09_2D_Elute_5mM	IEASDVENYIK	640.818650	640.820000	-0.001350	2	4.7e-07	53.5	1
OMSSA	4114-4122	Micyo_2_10_09_2D_Elute_5mM	IEASDVENYIK	640.815	640.8145	0.000500000000101863	2	4.03672752407367e-07		1
OMSSA	4207-4213	Micyo_2_10_09_2D_Elute_5mM	IEASDVENYIK	640.815	640.8145	0.000500000000101863	2	2.41993920272349e-14		1
Xtandem	4207-4213	Micyo_2_10_09_2D_Elute_5mM	IEASDVENYIK	640.818650	640.820000	-0.001350	2	4.6e-10	73.5	1
Xtandem	4310	Micyo_2_10_09_2D_Elute_5mM	IEASDVENYIK	640.818650	640.820000	-0.001350	2	5.3e-08	73.6	1
OMSSA	4310	Micyo_2_10_09_2D_Elute_5mM	IEASDVENYIK	640.815	640.8145	0.000500000000101863	2	7.42220477176688e-15		1
OMSSA	4143	Micyo_2_10_09_2D_Elute_5mM_091003110320	IEASDVENYIK	640.815	640.8145	0.000500000000101863	2	1.65481394226629e-09		1
Xtandem	4143	Micyo_2_10_09_2D_Elute_5mM_091003110320	IEASDVENYIK	640.818650	640.820000	-0.001350	2	1.7e-05	50.1	1
OMSSA	4161	Micyo_2_10_09_2D_Elute_5mM_091003110320	IEASDVENYIK	640.815	640.8155	-0.000499999999988177	2	5.88166361964628e-06		1
Xtandem	4161	Micyo_2_10_09_2D_Elute_5mM_091003110320	IEASDVENYIK	640.818650	640.820000	-0.001350	2	2.4e-06	51.1	1
OMSSA	4248	Micyo_2_10_09_2D_Elute_5mM_091003110320	IEASDVENYIK	640.815	640.8145	0.000500000000101863	2	2.98791984840341e-14		1
Xtandem	4248	Micyo_2_10_09_2D_Elute_5mM_091003110320	IEASDVENYIK	640.818650	640.820000	-0.001350	2	3.0e-08	69.3	1
Xtandem	4335-4342	Micyo_2_10_09_2D_Elute_5mM_091003110320	IEASDVENYIK	640.818650	640.820000	-0.001350	2	5.2e-08	61.3	1
OMSSA	4335-4342	Micyo_2_10_09_2D_Elute_5mM_091003110320	IEASDVENYIK	640.815	640.8145	0.000500000000101863	2	8.72142409734031e-12		1
OMSSA	4035-4042	Micyo_2_10_09_2D_load_091002172423	IEASDVENYIK	640.815	640.8145	0.000500000000101863	2	4.88773458833627e-12		1
Xtandem	4035-4042	Micyo_2_10_09_2D_load_091002172423	IEASDVENYIK	640.818650	640.820000	-0.001350	2	2.5e-10	69.1	1
OMSSA	4363-4370	Micyo_2_10_09_2D_load_091003095248	IEASDVENYIK	640.815	640.8145	0.000500000000101863	2	4.15608011823553e-14		1
Xtandem	4363-4370	Micyo_2_10_09_2D_load_091003095248	IEASDVENYIK	640.818650	640.820000	-0.001350	2	1.1e-08	73.5	1
Xtandem	9578	1-1_Pellet	IMHLTVAADHR	632.331500	632.675000	-0.343500	2	1.8e-07	62.4	1
Xtandem	11046	1-2_Digitonin	IMHLTVAADHR	632.331500	632.855000	-0.523500	2	2.1e-03	34.5	1
Xtandem	7867	1-2_SDS	IMHLTVAADHR	632.331500	632.705000	-0.373500	2	4.9e-06	49.4	1
Xtandem	11811	2-1_Digitonin	IMHLTVAADHR	632.331500	632.705000	-0.373500	2	1.9e-03	34.7	1
Xtandem	7142	2-1_SDS	IMHLTVAADHR	632.331500	632.705000	-0.373500	2	8.3e-05	50.7	1
Xtandem	10167	2-2_Digitonin	IMHLTVAADHR	632.331500	632.735000	-0.403500	2	6.5e-04	44.4	1
Xtandem	9161	2-2_Tween	IMHLTVAADHR	632.331500	632.725000	-0.393500	2	9.3e-05	47.0	1
OMSSA	8923	3-2_Digitonin	IMHLTVAADHR	632.3275	632.3625	-0.0349999999999682	2	3.59412950424631e-05		1
Xtandem	8923	3-2_Digitonin	IMHLTVAADHR	632.331500	632.365000	-0.033500	2	2.3e-05	46.9	1
Xtandem	7835	3-2_SDS	IMHLTVAADHR	632.331500	632.635000	-0.303500	2	9.9e-06	52.4	1
OMSSA	17285	1-1_Pellet	KIEASDVENYIK	704.8625	704.8625	0	2	1.49708324931906e-10		1
Xtandem	17285	1-1_Pellet	KIEASDVENYIK	704.866150	704.865000	0.001150	2	2.0e-04	57.7	1
Xtandem	17873	2-1_Digitonin	KIEASDVENYIK	704.866000	705.185000	-0.319000	2	5.8e-03	58.0	1
OMSSA	17243	2-2_Digitonin	KIEASDVENYIK	704.8625	704.8225	0.0399999999999636	2	1.50868912775409e-07		1
Xtandem	17243	2-2_Digitonin	KIEASDVENYIK	704.866000	704.825000	0.041000	2	1.1e-06	57.8	1
Xtandem	1987-1990	Micyo_2_10_09_2D_Elute_100mM	KIEASDVENYIK	704.866150	704.865000	0.001150	2	4.5e-06	50.2	1
OMSSA	1987-1990	Micyo_2_10_09_2D_Elute_100mM	KIEASDVENYIK	704.8625	704.8625	0	2	4.10448747142846e-10		1
OMSSA	1993-1998	Micyo_2_10_09_2D_Elute_100mM	KIEASDVENYIK	470.241666666667	470.241666666667	0	3	1.87132979421664e-06		1
Xtandem	1993-1998	Micyo_2_10_09_2D_Elute_100mM	KIEASDVENYIK	470.244100	470.243333	0.000767	3	5.8e-05	50.2	1
Xtandem	1977	Micyo_2_10_09_2D_Elute_100mM_091003212339	KIEASDVENYIK	704.866150	704.865000	0.001150	2	1.9e-03	38.4	1
OMSSA	3067-3072	Micyo_2_10_09_2D_Elute_250mM	KIEASDVENYIK	704.8625	704.8625	0	2	1.11765813002101e-15		1
Xtandem	3067-3072	Micyo_2_10_09_2D_Elute_250mM	KIEASDVENYIK	704.866150	704.865000	0.001150	2	1.5e-07	65.3	1
Xtandem	3080-3086	Micyo_2_10_09_2D_Elute_250mM	KIEASDVENYIK	470.244100	470.243333	0.000767	3	2.1e-04	47.9	1
OMSSA	3080-3086	Micyo_2_10_09_2D_Elute_250mM	KIEASDVENYIK	470.241666666667	470.241666666667	0	3	5.57955270781348e-12		1
OMSSA	2286-2288	Micyo_2_10_09_2D_Elute_25mM_091003161355	KIEASDVENYIK	704.8625	704.8625	0	2	4.01316633957692e-08		1
Xtandem	2286-2288	Micyo_2_10_09_2D_Elute_25mM_091003161355	KIEASDVENYIK	704.866150	704.865000	0.001150	2	8.8e-05	39.1	1
OMSSA	2291-2294	Micyo_2_10_09_2D_Elute_25mM_091003161355	KIEASDVENYIK	470.241666666667	470.241666666667	0	3	1.50809488111734e-06		1
Xtandem	2291-2294	Micyo_2_10_09_2D_Elute_25mM_091003161355	KIEASDVENYIK	470.244100	470.243333	0.000767	3	2.2e-04	42.7	1
Xtandem	2101-2106	Micyo_2_10_09_2D_Elute_30mM_091003173121	KIEASDVENYIK	704.866150	704.865000	0.001150	2	9.9e-05	55.3	1
OMSSA	2101-2106	Micyo_2_10_09_2D_Elute_30mM_091003173121	KIEASDVENYIK	704.8625	704.8625	0	2	6.93800879279953e-12		1
OMSSA	2107-2111	Micyo_2_10_09_2D_Elute_30mM_091003173121	KIEASDVENYIK	470.241666666667	470.241666666667	0	3	4.72075573723e-08		1
Xtandem	2107-2111	Micyo_2_10_09_2D_Elute_30mM_091003173121	KIEASDVENYIK	470.244100	470.243333	0.000767	3	5.9e-04	44.2	1
OMSSA	1980-1986	Micyo_2_10_09_2D_Elute_40mM_091003184846	KIEASDVENYIK	704.8625	704.8625	0	2	5.6843787435715e-11		1
Xtandem	1980-1986	Micyo_2_10_09_2D_Elute_40mM_091003184846	KIEASDVENYIK	704.866150	704.865000	0.001150	2	6.0e-06	50.4	1
OMSSA	1994-2005	Micyo_2_10_09_2D_Elute_40mM_091003184846	KIEASDVENYIK	470.241666666667	470.241666666667	0	3	4.97161175796555e-10		1
Xtandem	1994-2005	Micyo_2_10_09_2D_Elute_40mM_091003184846	KIEASDVENYIK	470.244100	470.243333	0.000767	3	4.4e-04	45.0	1
Xtandem	1914-1925	Micyo_2_10_09_2D_Elute_500mM	KIEASDVENYIK	704.866150	704.865000	0.001150	2	8.6e-04	47.7	1
OMSSA	1914-1925	Micyo_2_10_09_2D_Elute_500mM	KIEASDVENYIK	704.8625	704.8625	0	2	1.38429479485517e-09		1
OMSSA	1933	Micyo_2_10_09_2D_Elute_500mM	KIEASDVENYIK	470.241666666667	470.241666666667	0	3	0.000163677784404846		1
Xtandem	1933	Micyo_2_10_09_2D_Elute_500mM	KIEASDVENYIK	470.244100	470.243333	0.000767	3	7.5e-03	37.1	1
OMSSA	1825-1831	Micyo_2_10_09_2D_Elute_50mM_091003200613	KIEASDVENYIK	704.8625	704.8625	0	2	8.13243508013062e-08		1
Xtandem	1825-1831	Micyo_2_10_09_2D_Elute_50mM_091003200613	KIEASDVENYIK	704.866150	704.865000	0.001150	2	1.2e-05	47.5	1
Xtandem	1837-1844	Micyo_2_10_09_2D_Elute_50mM_091003200613	KIEASDVENYIK	470.244100	470.243333	0.000767	3	1.5e-03	37.3	1
OMSSA	1837-1844	Micyo_2_10_09_2D_Elute_50mM_091003200613	KIEASDVENYIK	470.241666666667	470.241666666667	0	3	1.03504056427006e-07		1
Xtandem	13442	1-1_Pellet	KSVLDPVLK	499.812500	499.876500	-0.064000	2	4.0e-03	37.8	1
OMSSA	3396-3402	Micyo_2_10_09_2D_Elute_10mM_091003122141	KSVLDPVLK	499.8085	499.8085	0	2	5.22374080667101e-05		1
Xtandem	2979-2986	Micyo_2_10_09_2D_Elute_15mM	KSVLDPVLK	499.812450	499.812000	0.000450	2	2.1e-03	40.2	1
OMSSA	2979-2986	Micyo_2_10_09_2D_Elute_15mM	KSVLDPVLK	499.8085	499.8085	0	2	0.00703970526746765		1
Xtandem	2993-2998	Micyo_2_10_09_2D_Elute_15mM_091003133905	KSVLDPVLK	499.812450	499.812500	-0.000050	2	5.2e-05	41.7	1
OMSSA	2993-2998	Micyo_2_10_09_2D_Elute_15mM_091003133905	KSVLDPVLK	499.8085	499.8085	0	2	4.87621784910915e-05		1
OMSSA	3078-3088	Micyo_2_10_09_2D_Elute_15mM_091003133905	KSVLDPVLK	499.8085	499.8085	0	2	5.0483448524179e-05		1
Xtandem	3078-3088	Micyo_2_10_09_2D_Elute_15mM_091003133905	KSVLDPVLK	499.812450	499.812500	-0.000050	2	5.1e-03	38.0	1
OMSSA	2326-2328	Micyo_2_10_09_2D_Elute_20mM	KSVLDPVLK	499.8085	499.8085	0	2	0.00325477590516301		1
OMSSA	2404-2409	Micyo_2_10_09_2D_Elute_20mM	KSVLDPVLK	499.8085	499.8085	0	2	0.00103139219516798		1
OMSSA	2278-2289	Micyo_2_10_09_2D_Elute_20mM_091003145633	KSVLDPVLK	499.8085	499.8085	0	2	2.19632480760426e-05		1
Xtandem	2278-2289	Micyo_2_10_09_2D_Elute_20mM_091003145633	KSVLDPVLK	499.812450	499.812500	-0.000050	2	6.9e-04	41.5	1
OMSSA	1972-1975	Micyo_2_10_09_2D_Elute_25mM	KSVLDPVLK	499.8085	499.8085	0	2	0.00015708244074814		1
Xtandem	1972-1975	Micyo_2_10_09_2D_Elute_25mM	KSVLDPVLK	499.812450	499.812500	-0.000050	2	9.3e-04	36.0	1
OMSSA	1759-1770	Micyo_2_10_09_2D_Elute_30mM	KSVLDPVLK	499.8085	499.8085	0	2	0.00230808791839274		1
OMSSA	16231	3-2_Digitonin	LSIVEIAK	436.769	436.7025	0.0665000000000191	2	0.00354402456241892		1
Xtandem	30515	1-1_Digitonin	LTFLAFIAK	512.312000	512.675000	-0.363000	2	6.4e-03	36.5	1
Xtandem	31994	1-1_Digitonin	LTFLAFIAK	512.312000	512.375000	-0.063000	2	4.1e-04	32.6	1
Xtandem	30080	1-1_Pellet	LTFLAFIAK	512.312000	512.675000	-0.363000	2	1.3e-03	42.7	1
Xtandem	30830	2-1_Digitonin	LTFLAFIAK	512.312000	512.705000	-0.393000	2	1.3e-03	40.6	1
Xtandem	31323	2-1_Digitonin	LTFLAFIAK	512.312000	512.925000	-0.613000	2	9.2e-03	33.9	1
Xtandem	31655	2-1_Digitonin	LTFLAFIAK	512.312000	512.755000	-0.443000	2	3.8e-03	33.1	1
Xtandem	28603	3-2_Digitonin	LTFLAFIAK	512.312000	512.635000	-0.323000	2	2.1e-03	42.7	1
Xtandem	29948	4_Digitonin	LTFLAFIAK	512.312000	512.665000	-0.353000	2	1.2e-03	42.5	1
Xtandem	30768	4_Digitonin	LTFLAFIAK	512.312000	512.635000	-0.323000	2	6.6e-03	35.6	1
Xtandem	31458	4_Digitonin	LTFLAFIAK	512.312000	512.835000	-0.523000	2	9.1e-03	34.7	1
Xtandem	30090	4_Tween	LTFLAFIAK	512.312000	512.685000	-0.373000	2	5.2e-04	43.1	1
OMSSA	3670	Micyo_2_10_09_2D_Elute_100mM_091003212339	LVNQIDVSDLWK	715.3805	715.3805	0	2	8.15461375642056e-09		1
OMSSA	5087	Micyo_2_10_09_2D_Elute_250mM	LVNQIDVSDLWK	715.3805	715.3805	0	2	5.03834407689149e-13		1
OMSSA	3806	Micyo_2_10_09_2D_Elute_30mM_091003173121	LVNQIDVSDLWK	715.3805	715.3815	-0.000999999999976353	2	0.000195722210257132		1
OMSSA	3851	Micyo_2_10_09_2D_Elute_500mM	LVNQIDVSDLWK	715.3805	715.3805	0	2	1.33606031359403e-08		1
OMSSA	4716-4727	Micyo_2_10_09_2D_Elute_10mM_091003122141	NQIDVSDLWK	609.3045	609.3045	0	2	1.88258207867334e-08		1
OMSSA	4451-4456	Micyo_2_10_09_2D_Elute_15mM_091003133905	NQIDVSDLWK	609.3045	609.3045	0	2	9.97306246716534e-10		1
OMSSA	3918-3924	Micyo_2_10_09_2D_Elute_20mM	NQIDVSDLWK	609.3045	609.3045	0	2	3.3400922476422e-10		1
OMSSA	3821	Micyo_2_10_09_2D_Elute_20mM_091003145633	NQIDVSDLWK	609.3045	609.3045	0	2	0.00223835729685911		1
OMSSA	3837	Micyo_2_10_09_2D_Elute_20mM_091003145633	NQIDVSDLWK	609.3045	609.3045	0	2	0.000660857032979242		1
OMSSA	3497-3504	Micyo_2_10_09_2D_Elute_25mM	NQIDVSDLWK	609.3045	609.3045	0	2	7.48153451098971e-09		1
OMSSA	3230-3236	Micyo_2_10_09_2D_Elute_30mM	NQIDVSDLWK	609.3045	609.3045	0	2	1.14739265138849e-06		1
Xtandem	8465	1-1_Digitonin	SAQTSAEKVEVSSSQQAEK	997.484000	997.955000	-0.471000	2	4.5e-10	72.1	1
Xtandem	8859	1-1_Digitonin	SAQTSAEKVEVSSSQQAEK	997.484000	997.955000	-0.471000	2	3.2e-09	64.9	1
Xtandem	8930	1-1_Pellet	SAQTSAEKVEVSSSQQAEK	997.484000	997.445000	0.039000	2	6.0e-09	60.8	1
Xtandem	7352	1-2_Digitonin	SAQTSAEKVEVSSSQQAEK	997.484000	997.825000	-0.341000	2	2.3e-10	76.3	1
Xtandem	7649	1-2_Digitonin	SAQTSAEKVEVSSSQQAEK	997.484000	997.795000	-0.311000	2	1.1e-03	34.4	1
Xtandem	9265	1-2_Pellet	SAQTSAEKVEVSSSQQAEK	997.484000	997.915000	-0.431000	2	2.2e-09	72.2	1
Xtandem	7589	1-2_SDS	SAQTSAEKVEVSSSQQAEK	997.484000	997.925000	-0.441000	2	1.3e-08	68.6	1
Xtandem	8024	1-2_SDS	SAQTSAEKVEVSSSQQAEK	997.484000	997.855000	-0.371000	2	5.6e-09	67.2	1
Xtandem	8153	1-2_SDS	SAQTSAEKVEVSSSQQAEK	997.484000	997.865000	-0.381000	2	1.9e-03	35.6	1
Xtandem	7168	1-2_Tween	SAQTSAEKVEVSSSQQAEK	997.484000	997.805000	-0.321000	2	3.3e-14	81.0	1
Xtandem	8897	2-1_Digitonin	SAQTSAEKVEVSSSQQAEK	997.484000	997.905000	-0.421000	2	1.9e-10	86.2	1
Xtandem	6698	2-1_SDS	SAQTSAEKVEVSSSQQAEK	997.484000	997.945000	-0.461000	2	1.1e-09	63.8	1
Xtandem	7432	2-1_SDS	SAQTSAEKVEVSSSQQAEK	997.484000	998.155000	-0.671000	2	8.6e-08	63.6	1
Xtandem	8902	2-1_SDS	SAQTSAEKVEVSSSQQAEK	997.484000	998.035000	-0.551000	2	5.7e-03	34.0	1
Xtandem	9353	2-1_SDS	SAQTSAEKVEVSSSQQAEK	997.484000	997.915000	-0.431000	2	1.9e-03	38.1	1
Xtandem	8234	2-1_Tween	SAQTSAEKVEVSSSQQAEK	997.484000	997.575000	-0.091000	2	3.1e-06	58.6	1
Xtandem	8373	2-1_Tween	SAQTSAEKVEVSSSQQAEK	997.484000	998.545000	-1.061000	2	1.0e-07	69.1	1
Xtandem	8927	2-2_Digitonin	SAQTSAEKVEVSSSQQAEK	997.484000	997.805000	-0.321000	2	8.7e-10	73.7	1
Xtandem	8726	2-2_Pellet	SAQTSAEKVEVSSSQQAEK	997.484000	997.885000	-0.401000	2	3.7e-10	73.9	1
Xtandem	8932	2-2_Pellet	SAQTSAEKVEVSSSQQAEK	997.484000	998.525000	-1.041000	2	1.1e-05	52.1	1
Xtandem	7260	2-2_SDS	SAQTSAEKVEVSSSQQAEK	997.484000	998.015000	-0.531000	2	8.0e-10	85.1	1
Xtandem	8760	2-2_SDS	SAQTSAEKVEVSSSQQAEK	997.484000	997.365000	0.119000	2	3.9e-03	32.2	1
Xtandem	8353	2-2_Tween	SAQTSAEKVEVSSSQQAEK	997.484000	997.805000	-0.321000	2	1.5e-05	44.4	1
Xtandem	9102	3-2_Pellet	SAQTSAEKVEVSSSQQAEK	997.484000	997.945000	-0.461000	2	2.3e-06	49.2	1
Xtandem	7589	3-2_SDS	SAQTSAEKVEVSSSQQAEK	997.484000	997.655000	-0.171000	2	9.8e-12	80.5	1
Xtandem	8110	4_Digitonin	SAQTSAEKVEVSSSQQAEK	997.484000	998.025000	-0.541000	2	5.0e-10	90.7	1
Xtandem	7158	4_SDS	SAQTSAEKVEVSSSQQAEK	997.484000	998.015000	-0.531000	2	7.1e-06	45.4	1
Xtandem	8211	4_SDS	SAQTSAEKVEVSSSQQAEK	997.484000	998.505000	-1.021000	2	1.7e-07	52.9	1
Xtandem	8914	4_SDS	SAQTSAEKVEVSSSQQAEK	997.484000	997.855000	-0.371000	2	1.6e-04	37.4	1
OMSSA	1131-1134	Micyo_2_10_09_2D_Elute_15mM	SAQTSAEKVEVSSSQQAEK	665.320666666667	665.319666666667	0.000999999999976353	3	2.79184523771446e-07		1
Xtandem	1131-1134	Micyo_2_10_09_2D_Elute_15mM	SAQTSAEKVEVSSSQQAEK	665.322567	665.323333	-0.000766	3	7.4e-04	38.3	1
Xtandem	1205	Micyo_2_10_09_2D_Elute_15mM_091003133905	SAQTSAEKVEVSSSQQAEK	665.322567	665.323333	-0.000766	3	2.7e-04	42.2	1
OMSSA	1205	Micyo_2_10_09_2D_Elute_15mM_091003133905	SAQTSAEKVEVSSSQQAEK	665.320666666667	665.320666666667	0	3	4.98528838822484e-07		1
Xtandem	979-983	Micyo_2_10_09_2D_Elute_20mM	SAQTSAEKVEVSSSQQAEK	665.322567	665.323333	-0.000766	3	1.1e-03	40.4	1
OMSSA	979-983	Micyo_2_10_09_2D_Elute_20mM	SAQTSAEKVEVSSSQQAEK	665.320666666667	665.319666666667	0.000999999999976353	3	0.00253864767168539		1
Xtandem	997-1001	Micyo_2_10_09_2D_Elute_20mM_091003145633	SAQTSAEKVEVSSSQQAEK	665.322567	665.320000	0.002567	3	6.7e-03	38.4	1
OMSSA	997-1001	Micyo_2_10_09_2D_Elute_20mM_091003145633	SAQTSAEKVEVSSSQQAEK	665.320666666667	665.318666666667	0.00199999999995271	3	8.588020774918e-07		1
OMSSA	5497	Micyo_2_10_09_2D_Elute_5mM	SAQTSAEKVEVSSSQQAEK	665.320666666667	665.319666666667	0.000999999999976353	3	2.6035062621616e-15		1
Xtandem	5497	Micyo_2_10_09_2D_Elute_5mM	SAQTSAEKVEVSSSQQAEK	665.322567	665.323333	-0.000766	3	1.4e-06	53.0	1
OMSSA	5510	Micyo_2_10_09_2D_Elute_5mM	SAQTSAEKVEVSSSQQAEK	665.320666666667	665.320666666667	0	3	2.79554480720903e-13		1
Xtandem	5510	Micyo_2_10_09_2D_Elute_5mM	SAQTSAEKVEVSSSQQAEK	665.322567	665.323333	-0.000766	3	5.1e-10	76.5	1
OMSSA	5603-5612	Micyo_2_10_09_2D_Elute_5mM	SAQTSAEKVEVSSSQQAEK	665.320666666667	665.319666666667	0.000999999999976353	3	4.74307384656684e-15		1
Xtandem	5603-5612	Micyo_2_10_09_2D_Elute_5mM	SAQTSAEKVEVSSSQQAEK	665.322567	665.323333	-0.000766	3	8.8e-10	72.3	1
OMSSA	776-780	Micyo_2_10_09_2D_Elute_5mM_091003110320	SAQTSAEKVEVSSSQQAEK	665.320666666667	665.320666666667	0	3	6.58936756632114e-06		1
Xtandem	1254	Micyo_2_10_09_2D_load_091002172423	SAQTSAEKVEVSSSQQAEK	997.483850	997.480000	0.003850	2	2.2e-10	74.5	1
OMSSA	1254	Micyo_2_10_09_2D_load_091002172423	SAQTSAEKVEVSSSQQAEK	997.481	997.4785	0.00249999999994088	2	3.97619714003028e-15		1
Xtandem	1272	Micyo_2_10_09_2D_load_091002172423	SAQTSAEKVEVSSSQQAEK	997.483850	997.485000	-0.001150	2	1.0e-15	82.3	1
OMSSA	1272	Micyo_2_10_09_2D_load_091002172423	SAQTSAEKVEVSSSQQAEK	997.481	997.4795	0.00149999999996453	2	1.85936916041821e-17		1
OMSSA	1318	Micyo_2_10_09_2D_load_091002172423	SAQTSAEKVEVSSSQQAEK	665.320666666667	665.319666666667	0.000999999999976353	3	1.53339402580866e-12		1
Xtandem	1318	Micyo_2_10_09_2D_load_091002172423	SAQTSAEKVEVSSSQQAEK	665.322567	665.323333	-0.000766	3	8.9e-08	57.2	1
Xtandem	1342	Micyo_2_10_09_2D_load_091002172423	SAQTSAEKVEVSSSQQAEK	665.322567	665.323333	-0.000766	3	1.9e-06	51.8	1
OMSSA	1342	Micyo_2_10_09_2D_load_091002172423	SAQTSAEKVEVSSSQQAEK	665.320666666667	665.320666666667	0	3	2.34022308380761e-12		1
OMSSA	1497-1505	Micyo_2_10_09_2D_load_091003095248	SAQTSAEKVEVSSSQQAEK	997.481	997.4785	0.00249999999994088	2	5.84943548096178e-19		1
Xtandem	1497-1505	Micyo_2_10_09_2D_load_091003095248	SAQTSAEKVEVSSSQQAEK	997.483850	997.480000	0.003850	2	1.0e-15	100.6	1
OMSSA	1518	Micyo_2_10_09_2D_load_091003095248	SAQTSAEKVEVSSSQQAEK	665.320666666667	665.319666666667	0.000999999999976353	3	1.95459505605167e-16		1
Xtandem	1518	Micyo_2_10_09_2D_load_091003095248	SAQTSAEKVEVSSSQQAEK	665.322567	665.323333	-0.000766	3	1.1e-08	69.8	1
OMSSA	2647-2650	Micyo_2_10_09_2D_load_091003095248	SDVENYIK	484.233	484.2325	0.000499999999988177	2	7.97334882306003e-05		1
Xtandem	5727-5733	Micyo_2_10_09_2D_Elute_5mM	SVLDPVLK	435.764950	435.764500	0.000450	2	1.8e-04	40.2	1
Xtandem	3455-3463	Micyo_2_10_09_2D_load_091002172423	SVLDPVLK	435.764950	435.764500	0.000450	2	8.2e-04	36.6	1
Xtandem	13736	1-1_Digitonin	TSIPASIPPK	505.794000	506.115000	-0.321000	2	9.6e-03	37.5	1
Xtandem	12287	1-1_Pellet	TSIPASIPPK	505.794000	505.985000	-0.191000	2	9.0e-03	37.5	1
Xtandem	10649	1-2_Digitonin	TSIPASIPPK	505.794000	505.665000	0.129000	2	9.8e-04	41.3	1
Xtandem	14662	2-1_Digitonin	TSIPASIPPK	505.794000	505.805000	-0.011000	2	3.3e-03	41.3	1
OMSSA	13672	2-1_Tween	TSIPASIPPK	505.791	505.7725	0.0185000000000173	2	0.00356965052652156		1
Xtandem	13672	2-1_Tween	TSIPASIPPK	505.794000	505.775000	0.019000	2	4.5e-03	39.6	1
Xtandem	12560	2-2_Digitonin	TSIPASIPPK	505.794000	505.695000	0.099000	2	7.9e-03	40.0	1
Xtandem	11681	2-2_Pellet	TSIPASIPPK	505.794000	505.755000	0.039000	2	2.8e-03	45.3	1
Xtandem	10330	3-2_Digitonin	TSIPASIPPK	505.794000	506.165000	-0.371000	2	4.4e-05	48.5	1
Xtandem	12073	3-2_Digitonin	TSIPASIPPK	505.794000	506.455000	-0.661000	2	3.3e-03	45.3	1
Xtandem	12955	3-2_Digitonin	TSIPASIPPK	505.794000	506.145000	-0.351000	2	1.3e-03	44.3	1
Xtandem	10695	3-2_SDS	TSIPASIPPK	505.794000	505.835000	-0.041000	2	8.9e-03	41.4	1
Xtandem	11342	4_Digitonin	TSIPASIPPK	505.794000	506.105000	-0.311000	2	5.4e-04	45.5	1
Xtandem	13232	4_Digitonin	TSIPASIPPK	505.794000	505.985000	-0.191000	2	9.8e-04	47.2	1
Xtandem	11432	4_Pellet	TSIPASIPPK	505.794000	505.785000	0.009000	2	2.7e-04	45.7	1
Xtandem	12576	4_Tween	TSIPASIPPK	505.794000	505.935000	-0.141000	2	6.9e-04	44.1	1
Xtandem	16424	1-1_Digitonin	TSIPASIPPKLEGK	719.416000	719.815000	-0.399000	2	1.2e-03	41.6	1
Xtandem	15398	1-1_SDS	TSIPASIPPKLEGK	719.416000	719.905000	-0.489000	2	3.2e-06	53.8	1
Xtandem	14640	1-2_Digitonin	TSIPASIPPKLEGK	719.415800	719.415000	0.000800	2	9.1e-07	62.6	1
Xtandem	14899	1-2_SDS	TSIPASIPPKLEGK	719.416000	719.825000	-0.409000	2	9.7e-04	41.2	1
Xtandem	18238	2-1_Digitonin	TSIPASIPPKLEGK	719.416000	719.745000	-0.329000	2	5.0e-03	37.5	1
Xtandem	18299	2-1_Digitonin	TSIPASIPPKLEGK	719.416000	719.805000	-0.389000	2	9.9e-05	45.3	1
Xtandem	16331	2-1_SDS	TSIPASIPPKLEGK	719.416000	719.885000	-0.469000	2	5.4e-03	34.0	1
Xtandem	16556	2-2_Digitonin	TSIPASIPPKLEGK	719.416000	719.755000	-0.339000	2	8.0e-03	35.9	1
Xtandem	15013	3-2_Digitonin	TSIPASIPPKLEGK	719.416000	719.785000	-0.369000	2	1.3e-04	45.7	1
Xtandem	15854	3-2_Digitonin	TSIPASIPPKLEGK	719.416000	719.795000	-0.379000	2	2.0e-03	38.0	1
Xtandem	16727	3-2_Digitonin	TSIPASIPPKLEGK	719.416000	719.915000	-0.499000	2	8.4e-04	39.3	1
Xtandem	15313	3-2_SDS	TSIPASIPPKLEGK	719.416000	719.845000	-0.429000	2	1.8e-03	43.0	1
Xtandem	15668	4_Digitonin	TSIPASIPPKLEGK	719.416000	719.755000	-0.339000	2	1.3e-05	52.2	1
Xtandem	16594	4_Digitonin	TSIPASIPPKLEGK	719.416000	719.815000	-0.399000	2	3.5e-04	41.3	1
Xtandem	2938	Micyo_2_10_09_2D_Elute_10mM	TSIPASIPPKLEGK	719.415800	719.415000	0.000800	2	1.5e-04	39.6	1
Xtandem	2964	Micyo_2_10_09_2D_Elute_10mM	TSIPASIPPKLEGK	719.415800	719.415000	0.000800	2	3.6e-04	35.7	1
Xtandem	3150	Micyo_2_10_09_2D_Elute_10mM_091003122141	TSIPASIPPKLEGK	719.415800	719.415000	0.000800	2	6.2e-05	37.4	1
Xtandem	2755-2762	Micyo_2_10_09_2D_Elute_15mM	TSIPASIPPKLEGK	719.415800	719.415000	0.000800	2	2.5e-03	34.6	1
Xtandem	2289-2293	Micyo_2_10_09_2D_Elute_20mM	TSIPASIPPKLEGK	719.415800	719.415000	0.000800	2	9.0e-04	38.1	1
Xtandem	10571	1-1_Digitonin	VEVSSSQQAEK	596.293000	596.635000	-0.342000	2	8.4e-03	35.4	1
Xtandem	7885	1-1_Digitonin	VEVSSSQQAEK	596.293000	596.655000	-0.362000	2	7.3e-03	38.3	1
Xtandem	6165	2-1_SDS	VEVSSSQQAEK	596.293000	596.715000	-0.422000	2	8.3e-04	38.0	1
Xtandem	4682	2-1_Tween	VEVSSSQQAEK	596.293000	596.455000	-0.162000	2	7.6e-03	38.7	1
Xtandem	8287	2-2_Digitonin	VEVSSSQQAEK	596.293000	596.615000	-0.322000	2	5.1e-04	37.4	1
Xtandem	5550	2-2_Tween	VEVSSSQQAEK	596.293000	596.965000	-0.672000	2	6.2e-05	49.0	1
Xtandem	4662	3-2_Digitonin	VEVSSSQQAEK	596.293000	596.625000	-0.332000	2	2.9e-03	40.0	1
Xtandem	5021	3-2_Pellet	VEVSSSQQAEK	596.293000	596.275000	0.018000	2	1.1e-03	51.7	1
OMSSA	5021	3-2_Pellet	VEVSSSQQAEK	596.2895	596.2725	0.0169999999999391	2	5.14462265248741e-07		1
OMSSA	5343	4_Tween	VEVSSSQQAEK	596.2895	596.3325	-0.0430000000000064	2	3.6844127352559e-08		1
Xtandem	5343	4_Tween	VEVSSSQQAEK	596.293000	596.335000	-0.042000	2	3.3e-04	54.5	1
OMSSA	512-518	Micyo_2_10_09_2D_load_091002172423	VEVSSSQQAEK	596.2895	596.2885	0.000999999999976353	2	6.61194535710113e-11		1
Xtandem	512-518	Micyo_2_10_09_2D_load_091002172423	VEVSSSQQAEK	596.292800	596.295000	-0.002200	2	3.8e-06	57.8	1
OMSSA	717-725	Micyo_2_10_09_2D_load_091003095248	VEVSSSQQAEK	596.2895	596.2885	0.000999999999976353	2	5.34642510542227e-11		1
Xtandem	717-725	Micyo_2_10_09_2D_load_091003095248	VEVSSSQQAEK	596.292800	596.295000	-0.002200	2	1.5e-06	57.8	1
OMSSA	3999	Micyo_2_10_09_2D_Elute_1000mM_091004011557	VNLVNQIDVSDLWK	821.936	821.9365	-0.000499999999988177	2	4.75638165617591e-15		1
OMSSA	4014	Micyo_2_10_09_2D_Elute_1000mM_091004011557	VNLVNQIDVSDLWK	821.936	821.9365	-0.000499999999988177	2	4.37471826222511e-15		1
OMSSA	4985-4996	Micyo_2_10_09_2D_Elute_10mM_091003122141	VNQIDVSDLWK	658.8385	658.8385	0	2	5.64863395302117e-06		1
OMSSA	4691-4698	Micyo_2_10_09_2D_Elute_15mM_091003133905	VNQIDVSDLWK	658.8385	658.8385	0	2	2.23707167539543e-09		1
OMSSA	4172-4177	Micyo_2_10_09_2D_Elute_20mM	VNQIDVSDLWK	658.8385	658.8385	0	2	1.30462037292727e-05		1
OMSSA	4040-4045	Micyo_2_10_09_2D_Elute_20mM_091003145633	VNQIDVSDLWK	658.8385	658.8385	0	2	4.14798329154593e-08		1
OMSSA	3756-3764	Micyo_2_10_09_2D_Elute_25mM	VNQIDVSDLWK	658.8385	658.8385	0	2	4.1380526088579e-12		1
OMSSA	3457-3462	Micyo_2_10_09_2D_Elute_30mM	VNQIDVSDLWK	658.8385	658.8385	0	2	8.55792083757864e-11		1
OMSSA	3326-3333	Micyo_2_10_09_2D_Elute_40mM	VNQIDVSDLWK	658.8385	658.8385	0	2	2.51976568102904e-10		1
OMSSA	3123-3129	Micyo_2_10_09_2D_Elute_50mM	VNQIDVSDLWK	658.8385	658.8385	0	2	3.67844478989286e-07		1
Xtandem	16312	2-1_Pellet	WIDGATIGR	494.760750	494.756500	0.004250	2	4.5e-03	39.4	1
Xtandem	5059	Micyo_2_10_09_2D_Elute_5mM	WIDGATIGR	494.760750	494.760500	0.000250	2	3.2e-04	46.9	1
OMSSA	5059	Micyo_2_10_09_2D_Elute_5mM	WIDGATIGR	494.7565	494.7565	0	2	0.00523325175374681		1
Xtandem	5142-5149	Micyo_2_10_09_2D_Elute_5mM	WIDGATIGR	494.760750	494.760500	0.000250	2	3.2e-04	49.6	1
OMSSA	5142-5149	Micyo_2_10_09_2D_Elute_5mM	WIDGATIGR	494.7565	494.7565	0	2	4.10389826071709e-05		1
Xtandem	5023	Micyo_2_10_09_2D_Elute_5mM_091003110320	WIDGATIGR	494.760750	494.760500	0.000250	2	2.5e-04	40.2	1
OMSSA	5023	Micyo_2_10_09_2D_Elute_5mM_091003110320	WIDGATIGR	494.7565	494.7565	0	2	0.000550520351086408		1
Xtandem	5036	Micyo_2_10_09_2D_Elute_5mM_091003110320	WIDGATIGR	494.760750	494.760500	0.000250	2	1.6e-04	54.0	1
OMSSA	5036	Micyo_2_10_09_2D_Elute_5mM_091003110320	WIDGATIGR	494.7565	494.7565	0	2	3.24109195093232e-06		1
OMSSA	5121-5128	Micyo_2_10_09_2D_Elute_5mM_091003110320	WIDGATIGR	494.7565	494.7565	0	2	6.80906608995813e-06		1
Xtandem	5121-5128	Micyo_2_10_09_2D_Elute_5mM_091003110320	WIDGATIGR	494.760750	494.760500	0.000250	2	2.4e-04	49.6	1
OMSSA	5218	Micyo_2_10_09_2D_Elute_5mM_091003110320	WIDGATIGR	494.7565	494.7565	0	2	0.000135724018936028		1
Xtandem	5218	Micyo_2_10_09_2D_Elute_5mM_091003110320	WIDGATIGR	494.760750	494.760500	0.000250	2	1.0e-03	49.6	1
OMSSA	5239	Micyo_2_10_09_2D_Elute_5mM_091003110320	WIDGATIGR	494.7565	494.7565	0	2	0.000151250546358545		1
Xtandem	5239	Micyo_2_10_09_2D_Elute_5mM_091003110320	WIDGATIGR	494.760750	494.760500	0.000250	2	3.7e-04	49.5	1
gi|54019969|ref|NC_006360.1| Mycoplasma hyopneumoniae 232 chromosome, complete genome|FRAME R1|SPLIT 472	na	2.54273858236864e-20	3	3	2	2
Engine	Scans	File	Sequence	Theoretical m/z	Measured m/z	Delta m/z	Charge	E-value	HyperScore	Proteins
OMSSA	13978	2-2_SDS	EKTTQKTTTFC+57.0215QKAILM+31.9898IKILYQ	940.499666666667	940.462666666667	0.0369999999999209	3	0.000170834922018746		1
OMSSA	14787	3-2_SDS	EKTTQKTTTFC+57.0215QKAILM+31.9898IKILYQ	940.499666666667	940.392666666667	0.106999999999971	3	0.00689182490823688		1
OMSSA	18461	2-1_SDS	LCIKFLNQIWK	703.3975	703.5925	-0.194999999999936	2	0.00368208207941564		1
gi|54019969|ref|NC_006360.1| Mycoplasma hyopneumoniae 232 chromosome, complete genome|FRAME R3|SPLIT 383	na	0	66	63	19	17
Engine	Scans	File	Sequence	Theoretical m/z	Measured m/z	Delta m/z	Charge	E-value	HyperScore	Proteins
OMSSA	4371	Micyo_2_10_09_2D_Elute_10mM_091003122141	AVFQNPMSTLNPTK	774.391	774.3905	0.000499999999988177	2	5.25221579324555e-07		1
OMSSA	4403	Micyo_2_10_09_2D_Elute_10mM_091003122141	AVFQNPMSTLNPTK	774.391	774.3915	-0.000499999999988177	2	1.50032230204469e-06		1
OMSSA	4121-4129	Micyo_2_10_09_2D_Elute_15mM_091003133905	AVFQNPMSTLNPTK	774.391	774.3905	0.000499999999988177	2	2.36247162612411e-08		1
OMSSA	3472	Micyo_2_10_09_2D_Elute_20mM_091003145633	AVFQNPMSTLNPTK	774.391	774.3925	-0.00150000000007822	2	0.000133666587172297		1
OMSSA	2897	Micyo_2_10_09_2D_Elute_30mM	AVFQNPMSTLNPTK	774.391	774.3905	0.000499999999988177	2	2.59837792893762e-05		1
OMSSA	2572	Micyo_2_10_09_2D_Elute_50mM	AVFQNPMSTLNPTK	774.391	774.3905	0.000499999999988177	2	0.000376881060054318		1
Xtandem	2901-2907	Micyo_2_10_09_2D_load_091002172423	DEILLNPR	485.268400	485.268000	0.000400	2	1.8e-04	35.5	1
Xtandem	3160-3165	Micyo_2_10_09_2D_load_091003095248	DEILLNPR	485.268400	485.268500	-0.000100	2	3.8e-03	40.8	1
OMSSA	3160-3165	Micyo_2_10_09_2D_load_091003095248	DEILLNPR	485.265	485.2645	0.000499999999988177	2	1.50579091291241e-06		1
OMSSA	3530	Micyo_2_10_09_2D_Elute_1000mM_091004011557	DYALEQDFFIEPK	807.881	807.8805	0.000499999999988177	2	1.98765116123198e-07		1
OMSSA	5373	Micyo_2_10_09_2D_Elute_250mM	DYALEQDFFIEPK	807.881	807.8805	0.000499999999988177	2	7.38805938467453e-10		1
OMSSA	2963	Micyo_2_10_09_2D_Elute_40mM_091003184846	FNNPVQNFDFR	699.326	699.3265	-0.000499999999988177	2	0.0040867117978244		1
OMSSA	3477-3480	Micyo_2_10_09_2D_Elute_1000mM	GIQIMEGMLLNK	673.8545	673.8545	0	2	1.84073009357594e-10		1
OMSSA	3311-3317	Micyo_2_10_09_2D_Elute_1000mM_091004011557	GIQIMEGMLLNK	673.8545	673.8545	0	2	5.67712783992386e-11		1
OMSSA	3667-3674	Micyo_2_10_09_2D_Elute_100mM_091003212339	GIQIMEGMLLNK	673.8545	673.8555	-0.000999999999976353	2	2.61781768324968e-11		1
OMSSA	4674-4683	Micyo_2_10_09_2D_Elute_20mM_091003145633	GIQIMEGMLLNK	673.8545	673.8555	-0.000999999999976353	2	5.28526655364867e-09		1
OMSSA	5102-5105	Micyo_2_10_09_2D_Elute_250mM	GIQIMEGMLLNK	673.8545	673.8545	0	2	2.21673714916116e-10		1
OMSSA	4883-4891	Micyo_2_10_09_2D_Elute_250mM_091003224106	GIQIMEGMLLNK	673.8545	673.8555	-0.000999999999976353	2	9.90676228054089e-11		1
OMSSA	4124	Micyo_2_10_09_2D_Elute_25mM_091003161355	GIQIMEGMLLNK	673.8545	673.8555	-0.000999999999976353	2	3.25340156411506e-08		1
OMSSA	4142	Micyo_2_10_09_2D_Elute_25mM_091003161355	GIQIMEGMLLNK	673.8545	673.8545	0	2	0.00133549089154804		1
OMSSA	3875	Micyo_2_10_09_2D_Elute_30mM_091003173121	GIQIMEGMLLNK	673.8545	673.8555	-0.000999999999976353	2	4.41836851924555e-09		1
OMSSA	3888	Micyo_2_10_09_2D_Elute_30mM_091003173121	GIQIMEGMLLNK	673.8545	673.8545	0	2	6.3886913164304e-07		1
OMSSA	3699-3704	Micyo_2_10_09_2D_Elute_40mM_091003184846	GIQIMEGMLLNK	673.8545	673.8555	-0.000999999999976353	2	2.7024250815342e-10		1
OMSSA	3858-3863	Micyo_2_10_09_2D_Elute_500mM	GIQIMEGMLLNK	673.8545	673.8555	-0.000999999999976353	2	1.17235164102343e-10		1
OMSSA	3652-3658	Micyo_2_10_09_2D_Elute_500mM_091003235831	GIQIMEGMLLNK	673.8545	673.8555	-0.000999999999976353	2	8.91446388033949e-11		1
OMSSA	3505-3510	Micyo_2_10_09_2D_Elute_50mM_091003200613	GIQIMEGMLLNK	673.8545	673.8545	0	2	5.18196983536973e-08		1
Xtandem	32762	4_SDS	GVVPSSLNSIVGDAFAVR	894.482500	894.955000	-0.472500	2	2.1e-07	60.2	1
Xtandem	25241	1-1_Digitonin	HPYTWGLITSMPDVNK	929.958000	929.985000	-0.027000	2	1.1e-03	35.7	1
Xtandem	24239	4_Pellet	HPYTWGLITSMPDVNK	929.958000	930.835000	-0.877000	2	9.3e-03	34.5	1
Xtandem	24239	4_SDS	HPYTWGLITSMPDVNK	929.958000	929.925000	0.033000	2	1.1e-04	39.9	1
OMSSA	4188	Micyo_2_10_09_2D_Elute_20mM_091003145633	IQIMEGMLLNK	645.344	645.3465	-0.00249999999994088	2	0.00222603375626456		1
Xtandem	26337	2-2_Pellet	LFNNPVQNFDFR	755.872000	756.705000	-0.833000	2	3.7e-04	50.7	2
Xtandem	25751	2-2_Tween	LFNNPVQNFDFR	755.872000	756.285000	-0.413000	2	3.3e-03	39.8	2
Xtandem	14294	1-2_SDS	LYPHELSGGMIQR	750.881500	751.195000	-0.313500	2	2.1e-04	49.8	1
OMSSA	14372	1-2_SDS	LYPHELSGGMIQR	500.918333333333	501.042666666667	-0.124333333333311	3	9.1748426921433e-06		1
Xtandem	13994	2-2_SDS	LYPHELSGGMIQR	750.881500	751.765000	-0.883500	2	1.5e-06	58.5	1
Xtandem	14625	3-2_SDS	LYPHELSGGMIQR	750.881500	751.765000	-0.883500	2	3.7e-04	43.0	1
Xtandem	28284	2-1_Pellet	NDYALEQDFFIEPK	864.906000	865.335000	-0.429000	2	1.2e-04	42.4	1
Xtandem	3557-3563	Micyo_2_10_09_2D_Elute_1000mM	NDYALEQDFFIEPK	864.906000	864.905000	0.001000	2	5.5e-11	68.6	1
OMSSA	3557-3563	Micyo_2_10_09_2D_Elute_1000mM	NDYALEQDFFIEPK	864.9025	864.9025	0	2	2.54291081808807e-14		1
Xtandem	3390-3394	Micyo_2_10_09_2D_Elute_1000mM_091004011557	NDYALEQDFFIEPK	864.906000	864.905000	0.001000	2	7.6e-08	49.3	1
Xtandem	5223-5230	Micyo_2_10_09_2D_Elute_250mM	NDYALEQDFFIEPK	864.906000	864.905000	0.001000	2	7.5e-11	78.0	1
OMSSA	5223-5230	Micyo_2_10_09_2D_Elute_250mM	NDYALEQDFFIEPK	864.9025	864.9025	0	2	6.28753406745136e-16		1
OMSSA	5001-5008	Micyo_2_10_09_2D_Elute_250mM_091003224106	NDYALEQDFFIEPK	864.9025	864.9015	0.000999999999976353	2	1.22912884648142e-17		1
Xtandem	5001-5008	Micyo_2_10_09_2D_Elute_250mM_091003224106	NDYALEQDFFIEPK	864.906000	864.905000	0.001000	2	2.4e-10	78.2	1
OMSSA	3988-3998	Micyo_2_10_09_2D_Elute_500mM	NDYALEQDFFIEPK	864.9025	864.9015	0.000999999999976353	2	6.62619183908126e-15		1
Xtandem	3988-3998	Micyo_2_10_09_2D_Elute_500mM	NDYALEQDFFIEPK	864.906000	864.905000	0.001000	2	5.0e-08	69.5	1
Xtandem	3767-3774	Micyo_2_10_09_2D_Elute_500mM_091003235831	NDYALEQDFFIEPK	864.906000	864.905000	0.001000	2	2.1e-10	78.1	1
OMSSA	3767-3774	Micyo_2_10_09_2D_Elute_500mM_091003235831	NDYALEQDFFIEPK	864.9025	864.9025	0	2	3.8905633195719e-17		1
OMSSA	3362-3369	Micyo_2_10_09_2D_Elute_10mM	NPVQNFDFR	568.7705	568.7705	0	2	0.00601646677527555		1
OMSSA	5077-5087	Micyo_2_10_09_2D_Elute_5mM_091003110320	NPVQNFDFR	568.7705	568.7705	0	2	0.00343048458058109		1
OMSSA	5179	Micyo_2_10_09_2D_Elute_5mM_091003110320	NPVQNFDFR	568.7705	568.7705	0	2	0.00053711696207804		1
OMSSA	3782-3789	Micyo_2_10_09_2D_load_091003095248	SAILSLEPK	479.2775	479.2765	0.000999999999976353	2	2.62984905307938e-06		1
Xtandem	1791-1797	Micyo_2_10_09_2D_load_091003095248	SALLDPK	372.215100	372.215000	0.000100	2	6.9e-04	37.0	1
OMSSA	2799	Micyo_2_10_09_2D_Elute_40mM	SAVFQNPMSTLNPTK	817.907	817.9055	0.00150000000007822	2	7.26865339891547e-07		1
Xtandem	32037	1-1_Digitonin	SVITSC+57.0215LYGLVGQNGVIESGEIK	1212.124500	1212.545000	-0.420500	2	3.7e-05	42.6	2
Xtandem	30761	4_Pellet	SVITSC+57.0215LYGLVGQNGVIESGEIK	1212.124500	1213.255000	-1.130500	2	3.2e-03	34.5	2
Xtandem	23209	4_SDS	VISAVFQNPMSTLNPTKK	988.034500	989.005000	-0.970500	2	2.6e-04	46.0	1
OMSSA	3758-3765	Micyo_2_10_09_2D_Elute_1000mM_091004011557	VPSSLNSIVGDAFAVR	816.433	816.4335	-0.000499999999988177	2	4.11522955292458e-15		1
OMSSA	3774-3781	Micyo_2_10_09_2D_Elute_1000mM_091004011557	VPSSLNSIVGDAFAVR	544.622	544.622666666667	-0.000666666666688798	3	3.76770778540765e-09		1
OMSSA	5369	Micyo_2_10_09_2D_Elute_250mM_091003224106	VPSSLNSIVGDAFAVR	816.433	816.4335	-0.000499999999988177	2	2.1279657167646e-12		1
OMSSA	4108	Micyo_2_10_09_2D_Elute_500mM_091003235831	VPSSLNSIVGDAFAVR	816.433	816.4335	-0.000499999999988177	2	6.25984042059387e-14		1
OMSSA	4128	Micyo_2_10_09_2D_Elute_500mM_091003235831	VPSSLNSIVGDAFAVR	816.433	816.4345	-0.00149999999996453	2	1.29222143363703e-09		1
OMSSA	1406-1408	Micyo_2_10_09_2D_Elute_100mM	YPHELSGGMIQR	694.3355	694.3355	0	2	5.64911560745985e-06		1
OMSSA	1760-1765	Micyo_2_10_09_2D_Elute_15mM	YPHELSGGM+15.9949IQR	468.555333333333	468.555666666667	-0.000333333333344399	3	1.32867210878962e-12		1
OMSSA	1851-1857	Micyo_2_10_09_2D_Elute_15mM_091003133905	YPHELSGGM+15.9949IQR	468.555333333333	468.555666666667	-0.000333333333344399	3	2.19067712215189e-07		1
OMSSA	1477	Micyo_2_10_09_2D_Elute_20mM_091003145633	YPHELSGGM+15.9949IQR	468.555333333333	468.555666666667	-0.000333333333344399	3	0.000475407268892123		1
OMSSA	2273-2279	Micyo_2_10_09_2D_Elute_250mM	YPHELSGGMIQR	463.223666666667	463.223666666667	0	3	7.7407631097216e-15		1
OMSSA	1240	Micyo_2_10_09_2D_Elute_25mM	YPHELSGGM+15.9949IQR	468.555333333333	468.555666666667	-0.000333333333344399	3	0.000323979274637251		1
OMSSA	1667-1671	Micyo_2_10_09_2D_Elute_25mM_091003161355	YPHELSGGMIQR	463.223666666667	463.223666666667	0	3	1.8381265919738e-14		1
OMSSA	1538-1543	Micyo_2_10_09_2D_Elute_30mM_091003173121	YPHELSGGMIQR	694.3355	694.3355	0	2	0.000499018713780861		1
OMSSA	1548-1552	Micyo_2_10_09_2D_Elute_30mM_091003173121	YPHELSGGMIQR	463.223666666667	463.223666666667	0	3	1.14321165186256e-14		1
gi|54019969|ref|NC_006360.1| Mycoplasma hyopneumoniae 232 chromosome, complete genome|FRAME F1|SPLIT 122	na	8.45934049705606e-31	3	3	2	2
Engine	Scans	File	Sequence	Theoretical m/z	Measured m/z	Delta m/z	Charge	E-value	HyperScore	Proteins
Xtandem	32568	1-1_SDS	AVEIGVNEIWPFYSK	876.450500	876.975000	-0.524500	2	1.5e-03	33.9	1
Xtandem	32159	4_Digitonin	AVEIGVNEIWPFYSK	876.450500	876.915000	-0.464500	2	8.8e-07	61.1	1
OMSSA	26225	4_Digitonin	VVLALAILK	470.326	470.5025	-0.176499999999976	2	0.000530426236033095		1
Xtandem	26225	4_Digitonin	VVLALAILK	470.330500	470.506500	-0.176000	2	3.4e-04	38.7	1
gi|54019969|ref|NC_006360.1| Mycoplasma hyopneumoniae 232 chromosome, complete genome|FRAME R2|SPLIT 301	na	1.44248908600933e-131	15	15	4	4
Engine	Scans	File	Sequence	Theoretical m/z	Measured m/z	Delta m/z	Charge	E-value	HyperScore	Proteins
OMSSA	4687	Micyo_2_10_09_2D_Elute_10mM_091003122141	ISFDDFVQAGSEK	721.836	721.8365	-0.000499999999988177	2	1.00447668078884e-06		1
OMSSA	4702	Micyo_2_10_09_2D_Elute_10mM_091003122141	ISFDDFVQAGSEK	721.836	721.8355	0.000499999999988177	2	2.19485454782648e-08		1
OMSSA	4417-4423	Micyo_2_10_09_2D_Elute_15mM_091003133905	ISFDDFVQAGSEK	721.836	721.8365	-0.000499999999988177	2	1.97966270182905e-11		1
OMSSA	3466-3473	Micyo_2_10_09_2D_Elute_25mM	ISFDDFVQAGSEK	721.836	721.8365	-0.000499999999988177	2	1.81149922676024e-11		1
OMSSA	3205-3212	Micyo_2_10_09_2D_Elute_30mM	ISFDDFVQAGSEK	721.836	721.8365	-0.000499999999988177	2	1.68651811945721e-10		1
OMSSA	16868	1-1_Pellet	KSFLINFIILQFCLIKVIKLQ	841.175333333333	841.302666666667	-0.127333333333354	3	0.00424372212250736		1
OMSSA	2357-2365	Micyo_2_10_09_2D_Elute_100mM	NPDANPYFWK	626.286	626.2865	-0.000500000000101863	2	0.000110429060461177		1
OMSSA	3141-3150	Micyo_2_10_09_2D_Elute_20mM_091003145633	NPDANPYFWK	626.286	626.2865	-0.000500000000101863	2	5.05993963687188e-05		1
OMSSA	2552-2555	Micyo_2_10_09_2D_Elute_30mM_091003173121	NPDANPYFWK	626.286	626.2855	0.000499999999988177	2	0.000137450526588056		1
OMSSA	2410-2414	Micyo_2_10_09_2D_Elute_40mM	NPDANPYFWK	626.286	626.2855	0.000499999999988177	2	3.66146901554511e-05		1
OMSSA	2470-2472	Micyo_2_10_09_2D_Elute_40mM	NPDANPYFWK	626.286	626.2855	0.000499999999988177	2	3.96094539656109e-07		1
OMSSA	2297-2301	Micyo_2_10_09_2D_Elute_50mM	NPDANPYFWK	626.286	626.2865	-0.000500000000101863	2	9.08182224014055e-06		1
OMSSA	2363-2368	Micyo_2_10_09_2D_Elute_50mM	NPDANPYFWK	626.286	626.2865	-0.000500000000101863	2	0.00528766499030803		1
Xtandem	22010	1-2_Pellet	SIQNPDANPYFWK	790.377000	790.755000	-0.378000	2	1.7e-06	61.6	1
Xtandem	21360	4_Pellet	SIQNPDANPYFWK	790.377000	790.325000	0.052000	2	8.0e-03	37.0	1
gi|54019969|ref|NC_006360.1| Mycoplasma hyopneumoniae 232 chromosome, complete genome|FRAME R3|SPLIT 472	na	7.97278093886718e-156	19	14	7	6
Engine	Scans	File	Sequence	Theoretical m/z	Measured m/z	Delta m/z	Charge	E-value	HyperScore	Proteins
Xtandem	22999	2-1_Digitonin	DKFYADFWEK	674.810500	675.235000	-0.424500	2	9.7e-04	36.1	1
Xtandem	18788	2-1_SDS	FILHDGPPYANGDIHIGHALNK	1200.113000	1199.995000	0.118000	2	4.5e-03	32.4	1
OMSSA	22809	1-1_SDS	FYADFWEK	553.2455	553.3325	-0.0869999999999891	2	0.00343228494047455		1
OMSSA	3256-3261	Micyo_2_10_09_2D_Elute_25mM	NIFNSNFSMK	601.2795	601.2805	-0.000999999999976353	2	0.000309952738800398		1
Xtandem	25469	1-1_Tween	NSLNIFNSNFSMK	758.363000	758.415000	-0.052000	2	3.3e-03	37.2	1
Xtandem	25287	2-2_Digitonin	NSLNIFNSNFSMK	758.363000	758.335000	0.028000	2	3.7e-05	46.7	1
Xtandem	26021	3-2_SDS	NSLNIFNSNFSMK	758.363000	758.555000	-0.192000	2	3.4e-03	32.8	1
Xtandem	26037	4_Tween	NSLNIFNSNFSMK	758.363000	758.725000	-0.362000	2	1.2e-05	50.9	1
Xtandem	32096	1-1_Digitonin	TMAGFYSPFVPGWDTHGLPIENK	1282.614000	1283.235000	-0.621000	2	2.5e-10	58.2	2
Xtandem	32531	2-1_Digitonin	TMAGFYSPFVPGWDTHGLPIENK	1282.614000	1283.525000	-0.911000	2	3.4e-04	36.6	2
Xtandem	31873	2-1_SDS	TMAGFYSPFVPGWDTHGLPIENK	1282.614000	1283.175000	-0.561000	2	6.6e-10	58.2	2
Xtandem	31302	2-2_Pellet	TMAGFYSPFVPGWDTHGLPIENK	1282.614000	1283.485000	-0.871000	2	3.5e-05	38.6	2
Xtandem	31518	4_Digitonin	TMAGFYSPFVPGWDTHGLPIENK	1282.614000	1283.025000	-0.411000	2	7.0e-07	47.4	2
Xtandem	42122	1-1_SDS	WVFLFLNNKIGTLQK	911.021500	911.215000	-0.193500	2	2.3e-04	37.5	1
Xtandem	51256	2-1_Pellet	WVFLFLNNKIGTLQK	911.021500	911.365000	-0.343500	2	8.9e-05	45.8	1
Xtandem	51327	2-1_SDS	WVFLFLNNKIGTLQK	911.021300	911.015000	0.006300	2	6.5e-03	34.0	1
Xtandem	58109	2-2_Pellet	WVFLFLNNKIGTLQK	911.021500	911.575000	-0.553500	2	5.4e-04	35.5	1
Xtandem	65879	3-2_SDS	WVFLFLNNKIGTLQK	911.021500	911.005000	0.016500	2	8.3e-04	33.6	1
Xtandem	60455	3-2_Tween	WVFLFLNNKIGTLQK	911.021500	911.165000	-0.143500	2	1.9e-03	33.1	1
gi|54019969|ref|NC_006360.1| Mycoplasma hyopneumoniae 232 chromosome, complete genome|FRAME R2|SPLIT 347	na	0	28	26	8	7
Engine	Scans	File	Sequence	Theoretical m/z	Measured m/z	Delta m/z	Charge	E-value	HyperScore	Proteins
OMSSA	2254-2261	Micyo_2_10_09_2D_Elute_250mM	DKNDEKDVIVEIR	524.938666666667	524.938666666667	0	3	2.14236170737552e-13		2
Xtandem	2254-2261	Micyo_2_10_09_2D_Elute_250mM	DKNDEKDVIVEIR	524.941067	524.940000	0.001067	3	1.6e-05	54.5	2
Xtandem	2123-2133	Micyo_2_10_09_2D_Elute_250mM_091003224106	DKNDEKDVIVEIR	524.941067	524.940000	0.001067	3	4.9e-04	37.9	2
OMSSA	2123-2133	Micyo_2_10_09_2D_Elute_250mM_091003224106	DKNDEKDVIVEIR	524.938666666667	524.938666666667	0	3	5.18282043109093e-07		2
Xtandem	30244	4_Digitonin	GAAGGDEANIFVGDLFK	840.911500	841.395000	-0.483500	2	4.5e-09	78.2	1
Xtandem	4230	Micyo_2_10_09_2D_Elute_1000mM	GAAGGDEANIFVGDLFK	840.911600	840.910000	0.001600	2	3.8e-08	56.9	1
OMSSA	4230	Micyo_2_10_09_2D_Elute_1000mM	GAAGGDEANIFVGDLFK	840.9065	840.9085	-0.00199999999995271	2	2.69848457309723e-10		1
Xtandem	4123-4129	Micyo_2_10_09_2D_Elute_1000mM_091004011557	GAAGGDEANIFVGDLFK	840.911600	840.910000	0.001600	2	1.0e-15	91.0	1
OMSSA	4123-4129	Micyo_2_10_09_2D_Elute_1000mM_091004011557	GAAGGDEANIFVGDLFK	840.9065	840.9075	-0.000999999999976353	2	5.14806437402788e-17		1
Xtandem	5897-5902	Micyo_2_10_09_2D_Elute_250mM	GAAGGDEANIFVGDLFK	840.911600	840.910000	0.001600	2	1.0e-15	81.7	1
OMSSA	5897-5902	Micyo_2_10_09_2D_Elute_250mM	GAAGGDEANIFVGDLFK	840.9065	840.9075	-0.000999999999976353	2	3.75014405482698e-16		1
Xtandem	4617-4620	Micyo_2_10_09_2D_Elute_500mM	GAAGGDEANIFVGDLFK	840.911600	840.910000	0.001600	2	9.9e-12	68.8	1
OMSSA	4617-4620	Micyo_2_10_09_2D_Elute_500mM	GAAGGDEANIFVGDLFK	840.9065	840.9085	-0.00199999999995271	2	5.98761740875614e-15		1
OMSSA	4470-4475	Micyo_2_10_09_2D_Elute_500mM_091003235831	GAAGGDEANIFVGDLFK	840.9065	840.9075	-0.000999999999976353	2	1.41833479298526e-14		1
Xtandem	4470-4475	Micyo_2_10_09_2D_Elute_500mM_091003235831	GAAGGDEANIFVGDLFK	840.911600	840.910000	0.001600	2	6.2e-12	69.1	1
Xtandem	23659	2-1_SDS	IDEKIEIEINPSDLK	878.469000	878.795000	-0.326000	2	4.7e-03	36.3	1
OMSSA	21968	4_Pellet	IEIEINPSDLK	635.8415	635.6925	0.149000000000001	2	0.00626991218944631		1
OMSSA	10749	1-1_Digitonin	IHTSTATVTVMPK	693.3695	693.4825	-0.112999999999943	2	0.00734638424118641		1
Xtandem	10749	1-1_Digitonin	IHTSTATVTVMPK	693.373000	693.485000	-0.112000	2	7.2e-04	46.9	1
Xtandem	10800	1-1_Digitonin	IHTSTATVTVMPK	693.373000	693.355000	0.018000	2	1.4e-05	45.5	1
Xtandem	11133	2-1_Digitonin	IHTSTATVTVMPK	693.373000	693.355000	0.018000	2	1.4e-05	42.8	1
Xtandem	10927	2-2_Digitonin	IHTSTATVTVMPK	693.373000	693.695000	-0.322000	2	2.0e-04	41.7	1
Xtandem	9725	3-2_Digitonin	IHTSTATVTVMPK	693.373000	693.815000	-0.442000	2	3.1e-08	49.4	1
Xtandem	15763	1-1_SDS	ITHIPTGIVVTSQDER	883.472500	883.895000	-0.422500	2	7.9e-08	58.4	1
Xtandem	1821	Micyo_2_10_09_2D_Elute_100mM	ITHIPTGIVVTSQDER	589.314900	589.313333	0.001567	3	7.3e-06	49.4	1
OMSSA	1821	Micyo_2_10_09_2D_Elute_100mM	ITHIPTGIVVTSQDER	589.312666666667	589.312666666667	0	3	3.78768085189167e-07		1
OMSSA	3215	Micyo_2_10_09_2D_Elute_15mM_091003133905	ITHIPTGIVVTSQDER	589.312666666667	589.312666666667	0	3	8.37530706702648e-11		1
Xtandem	3215	Micyo_2_10_09_2D_Elute_15mM_091003133905	ITHIPTGIVVTSQDER	589.314900	589.313333	0.001567	3	9.4e-07	51.7	1
Xtandem	3227-3237	Micyo_2_10_09_2D_Elute_15mM_091003133905	ITHIPTGIVVTSQDER	883.472350	883.475000	-0.002650	2	1.1e-05	44.9	1
OMSSA	3227-3237	Micyo_2_10_09_2D_Elute_15mM_091003133905	ITHIPTGIVVTSQDER	883.469	883.4695	-0.000499999999988177	2	9.43651132027069e-09		1
OMSSA	2611	Micyo_2_10_09_2D_Elute_20mM	ITHIPTGIVVTSQDER	589.312666666667	589.311666666667	0.00100000000009004	3	1.61821557910957e-07		1
Xtandem	2611	Micyo_2_10_09_2D_Elute_20mM	ITHIPTGIVVTSQDER	589.314900	589.313333	0.001567	3	2.9e-05	46.0	1
Xtandem	2628	Micyo_2_10_09_2D_Elute_20mM	ITHIPTGIVVTSQDER	589.314900	589.313333	0.001567	3	2.0e-04	42.9	1
OMSSA	2628	Micyo_2_10_09_2D_Elute_20mM	ITHIPTGIVVTSQDER	589.312666666667	589.311666666667	0.00100000000009004	3	0.000328188326405026		1
OMSSA	2566-2577	Micyo_2_10_09_2D_Elute_20mM_091003145633	ITHIPTGIVVTSQDER	589.312666666667	589.312666666667	0	3	9.05991500394111e-07		1
Xtandem	2566-2577	Micyo_2_10_09_2D_Elute_20mM_091003145633	ITHIPTGIVVTSQDER	589.314900	589.313333	0.001567	3	4.6e-06	44.0	1
OMSSA	2246-2250	Micyo_2_10_09_2D_Elute_25mM	ITHIPTGIVVTSQDER	589.312666666667	589.312666666667	0	3	4.80562338006348e-09		1
Xtandem	2246-2250	Micyo_2_10_09_2D_Elute_25mM	ITHIPTGIVVTSQDER	589.314900	589.313333	0.001567	3	8.4e-06	53.0	1
Xtandem	2022-2027	Micyo_2_10_09_2D_Elute_30mM	ITHIPTGIVVTSQDER	589.314900	589.313333	0.001567	3	3.1e-07	58.4	1
OMSSA	2022-2027	Micyo_2_10_09_2D_Elute_30mM	ITHIPTGIVVTSQDER	589.312666666667	589.312666666667	0	3	7.76001325780001e-13		1
Xtandem	1918-1926	Micyo_2_10_09_2D_Elute_40mM	ITHIPTGIVVTSQDER	589.314900	589.313333	0.001567	3	9.7e-05	56.3	1
OMSSA	1918-1926	Micyo_2_10_09_2D_Elute_40mM	ITHIPTGIVVTSQDER	589.312666666667	589.311666666667	0.00100000000009004	3	1.35050489448868e-11		1
OMSSA	1783-1790	Micyo_2_10_09_2D_Elute_50mM	ITHIPTGIVVTSQDER	589.312666666667	589.312666666667	0	3	1.02702182505757e-11		1
Xtandem	1783-1790	Micyo_2_10_09_2D_Elute_50mM	ITHIPTGIVVTSQDER	589.314900	589.313333	0.001567	3	3.2e-07	53.3	1
Xtandem	16631	3-2_Digitonin	TELILQNYANK	653.850500	653.785000	0.065500	2	3.1e-03	40.0	1
OMSSA	1127	Micyo_2_10_09_2D_load_091003095248	VPATETMGR	481.235	481.2345	0.000499999999988177	2	0.00865416583815033		1
Xtandem	1127	Micyo_2_10_09_2D_load_091003095248	VPATETMGR	481.238800	481.239000	-0.000200	2	1.2e-04	47.8	1
gi|54019969|ref|NC_006360.1| Mycoplasma hyopneumoniae 232 chromosome, complete genome|FRAME R1|SPLIT 30	na	0	50	50	9	9
Engine	Scans	File	Sequence	Theoretical m/z	Measured m/z	Delta m/z	Charge	E-value	HyperScore	Proteins
Xtandem	32472	1-1_Pellet	ANTIIDVSPGYATNFLFK	986.011500	986.535000	-0.523500	2	7.3e-05	39.8	1
Xtandem	32714	1-1_SDS	ANTIIDVSPGYATNFLFK	986.011500	986.405000	-0.393500	2	6.8e-08	61.5	1
OMSSA	32302	2-2_Pellet	ANTIIDVSPGYATNFLFK	986.007	986.0825	-0.0755000000000337	2	4.97489531654017e-05		1
Xtandem	32302	2-2_Pellet	ANTIIDVSPGYATNFLFK	986.011500	986.085000	-0.073500	2	5.0e-07	49.5	1
OMSSA	31234	2-2_SDS	ANTIIDVSPGYATNFLFK	986.007	986.0925	-0.0855000000000246	2	3.88715455378745e-10		1
Xtandem	31234	2-2_SDS	ANTIIDVSPGYATNFLFK	986.011500	986.095000	-0.083500	2	2.5e-09	70.3	1
Xtandem	33329	3-2_SDS	ANTIIDVSPGYATNFLFK	986.011500	986.535000	-0.523500	2	2.1e-07	61.7	1
Xtandem	32239	4_Digitonin	ANTIIDVSPGYATNFLFK	986.011500	987.095000	-1.083500	2	3.4e-04	39.7	1
OMSSA	3392-3399	Micyo_2_10_09_2D_Elute_1000mM	DVSPGYATNFLFK	729.859	729.8605	-0.00149999999996453	2	0.00879011930728979		1
OMSSA	3237-3249	Micyo_2_10_09_2D_Elute_1000mM_091004011557	DVSPGYATNFLFK	729.859	729.8595	-0.000499999999988177	2	1.43135576919306e-05		1
OMSSA	4789-4795	Micyo_2_10_09_2D_Elute_250mM_091003224106	DVSPGYATNFLFK	729.859	729.8595	-0.000499999999988177	2	3.47000523967546e-08		1
OMSSA	3562-3568	Micyo_2_10_09_2D_Elute_500mM_091003235831	DVSPGYATNFLFK	729.859	729.8595	-0.000499999999988177	2	9.54537990236963e-09		1
OMSSA	5083	1-2_Pellet	ESVHGAITAK	506.7675	506.6525	0.115000000000009	2	0.00726334963491486		1
Xtandem	5083	1-2_Pellet	ESVHGAITAK	506.771500	506.655000	0.116500	2	3.9e-05	53.9	1
Xtandem	4266	2-1_Digitonin	ESVHGAITAK	506.771500	506.745000	0.026500	2	1.3e-03	50.4	1
Xtandem	6202	2-2_SDS	ESVHGAITAK	506.771500	507.115000	-0.343500	2	9.0e-05	50.3	1
Xtandem	3931	3-2_Digitonin	ESVHGAITAK	506.771500	506.705000	0.066500	2	6.7e-04	42.6	1
Xtandem	5782	3-2_SDS	ESVHGAITAK	506.771500	506.875000	-0.103500	2	1.2e-03	49.8	1
Xtandem	5853	3-2_SDS	E-18.0106SVHGAITAK	497.766000	497.816500	-0.050500	2	9.9e-03	35.3	1
Xtandem	5119	4_Digitonin	E-18.0106SVHGAITAK	497.766000	497.846500	-0.080500	2	3.3e-04	32.6	1
Xtandem	7331	1-2_SDS	LAEPLNSR	450.247500	450.356500	-0.109000	2	2.5e-03	40.8	1
Xtandem	28502	1-1_SDS	QAIQTSGISTFGTSFVDIK	1000.517000	1001.185000	-0.668000	2	8.8e-04	41.8	1
Xtandem	26848	1-2_SDS	QAIQTSGISTFGTSFVDIK	1000.517000	1000.665000	-0.148000	2	5.4e-12	82.7	1
Xtandem	28523	2-1_Digitonin	QAIQTSGISTFGTSFVDIK	1000.517000	1000.935000	-0.418000	2	2.3e-11	79.3	1
Xtandem	28167	2-1_Pellet	QAIQTSGISTFGTSFVDIK	1000.517000	1001.015000	-0.498000	2	3.2e-05	48.3	1
Xtandem	28467	2-1_SDS	QAIQTSGISTFGTSFVDIK	1000.517000	1001.205000	-0.688000	2	1.0e-08	69.1	1
Xtandem	28349	2-1_Tween	QAIQTSGISTFGTSFVDIK	1000.517000	1000.945000	-0.428000	2	2.8e-05	52.5	1
Xtandem	26867	2-2_SDS	QAIQTSGISTFGTSFVDIK	1000.517000	1001.095000	-0.578000	2	5.3e-10	87.0	1
Xtandem	26312	3-2_Digitonin	QAIQTSGISTFGTSFVDIK	1000.517000	1000.935000	-0.418000	2	2.5e-08	72.9	1
Xtandem	28635	4_SDS	QAIQTSGISTFGTSFVDIK	1000.517000	1001.455000	-0.938000	2	9.3e-03	32.5	1
OMSSA	9180	2-1_SDS	Q-17.0265QIEIEKQEK	628.3245	628.2925	0.0319999999999254	2	0.00060523422685596		1
Xtandem	9180	2-1_SDS	Q-17.0266QIEIEKQEK	628.326500	628.295000	0.031500	2	2.9e-04	45.3	1
OMSSA	3173-3178	Micyo_2_10_09_2D_Elute_1000mM	SGISTFGTSFVDIK	729.8695	729.8705	-0.000999999999976353	2	3.64278104568328e-10		1
OMSSA	3372-3380	Micyo_2_10_09_2D_Elute_100mM_091003212339	SGISTFGTSFVDIK	729.8695	729.8705	-0.000999999999976353	2	5.21408361903133e-11		1
OMSSA	5256-5262	Micyo_2_10_09_2D_Elute_10mM_091003122141	SGISTFGTSFVDIK	729.8695	729.8705	-0.000999999999976353	2	8.69801655257378e-06		1
OMSSA	4973-4979	Micyo_2_10_09_2D_Elute_15mM_091003133905	SGISTFGTSFVDIK	729.8695	729.8695	0	2	3.29252964827371e-09		1
OMSSA	4292-4298	Micyo_2_10_09_2D_Elute_20mM_091003145633	SGISTFGTSFVDIK	729.8695	729.8705	-0.000999999999976353	2	1.20577406857128e-11		1
OMSSA	4772-4774	Micyo_2_10_09_2D_Elute_250mM	SGISTFGTSFVDIK	729.8695	729.8705	-0.000999999999976353	2	1.45921362558877e-11		1
OMSSA	3765-3775	Micyo_2_10_09_2D_Elute_25mM_091003161355	SGISTFGTSFVDIK	729.8695	729.8705	-0.000999999999976353	2	2.69956753457472e-14		1
OMSSA	3530-3534	Micyo_2_10_09_2D_Elute_30mM_091003173121	SGISTFGTSFVDIK	729.8695	729.8705	-0.000999999999976353	2	1.63019706039114e-10		1
OMSSA	3380-3387	Micyo_2_10_09_2D_Elute_40mM_091003184846	SGISTFGTSFVDIK	729.8695	729.8705	-0.000999999999976353	2	2.61476822600031e-14		1
OMSSA	3544-3548	Micyo_2_10_09_2D_Elute_500mM	SGISTFGTSFVDIK	729.8695	729.8705	-0.000999999999976353	2	2.316814443531e-11		1
OMSSA	3208-3213	Micyo_2_10_09_2D_Elute_50mM_091003200613	SGISTFGTSFVDIK	729.8695	729.8705	-0.000999999999976353	2	6.85322320347035e-12		1
OMSSA	2875-2883	Micyo_2_10_09_2D_Elute_1000mM	SPGYATNFLFK	622.8115	622.8115	0	2	7.41540231611613e-05		1
OMSSA	3057-3063	Micyo_2_10_09_2D_Elute_100mM	SPGYATNFLFK	622.8115	622.8115	0	2	3.24360207649605e-06		1
OMSSA	3115-3124	Micyo_2_10_09_2D_Elute_100mM_091003212339	SPGYATNFLFK	622.8115	622.8125	-0.000999999999976353	2	4.19238406192614e-05		1
OMSSA	4455-4458	Micyo_2_10_09_2D_Elute_250mM	SPGYATNFLFK	622.8115	622.8115	0	2	1.2603266745073e-08		1
OMSSA	3549-3556	Micyo_2_10_09_2D_Elute_25mM_091003161355	SPGYATNFLFK	622.8115	622.8125	-0.000999999999976353	2	2.52966401370497e-05		1
OMSSA	3285-3293	Micyo_2_10_09_2D_Elute_30mM_091003173121	SPGYATNFLFK	622.8115	622.8125	-0.000999999999976353	2	2.47329055878111e-06		1
OMSSA	3135-3141	Micyo_2_10_09_2D_Elute_40mM_091003184846	SPGYATNFLFK	622.8115	622.8115	0	2	8.83073121365055e-07		1
OMSSA	3243-3248	Micyo_2_10_09_2D_Elute_500mM	SPGYATNFLFK	622.8115	622.8115	0	2	1.911711140881e-06		1
OMSSA	2952-2960	Micyo_2_10_09_2D_Elute_50mM_091003200613	SPGYATNFLFK	622.8115	622.8115	0	2	2.81953501755774e-07		1
OMSSA	3725-3732	Micyo_2_10_09_2D_Elute_25mM_091003161355	TSGISTFGTSFVDIK	780.3935	780.3945	-0.000999999999976353	2	7.14632343395378e-06		1
OMSSA	3495-3501	Micyo_2_10_09_2D_Elute_30mM_091003173121	TSGISTFGTSFVDIK	780.3935	780.3935	0	2	2.6500731487644e-08		1
gi|54019969|ref|NC_006360.1| Mycoplasma hyopneumoniae 232 chromosome, complete genome|FRAME R1|SPLIT 431	na	2.19883490851686e-265	16	11	4	3
Engine	Scans	File	Sequence	Theoretical m/z	Measured m/z	Delta m/z	Charge	E-value	HyperScore	Proteins
Xtandem	30196	2-1_Tween	FIFVTGGVLSGIGK	697.902500	697.915000	-0.012500	2	2.9e-03	36.4	1
Xtandem	26084	4_Digitonin	GVSVASVANLLK	579.344500	579.365000	-0.020500	2	1.5e-03	42.9	1
OMSSA	26084	4_Digitonin	GVSVASVANLLK	579.34	579.3625	-0.0224999999999227	2	0.00486126104692582		1
OMSSA	3539	Micyo_2_10_09_2D_Elute_100mM	GVSVASVANLLK	579.34	579.3405	-0.000499999999988177	2	1.36189065480202e-06		1
Xtandem	3539	Micyo_2_10_09_2D_Elute_100mM	GVSVASVANLLK	579.344650	579.345000	-0.000350	2	2.2e-06	57.2	1
OMSSA	5621-5626	Micyo_2_10_09_2D_Elute_10mM_091003122141	GVSVASVANLLK	579.34	579.3405	-0.000499999999988177	2	1.71105769220552e-12		1
Xtandem	5621-5626	Micyo_2_10_09_2D_Elute_10mM_091003122141	GVSVASVANLLK	579.344650	579.345000	-0.000350	2	1.1e-07	61.2	1
OMSSA	5343-5349	Micyo_2_10_09_2D_Elute_15mM_091003133905	GVSVASVANLLK	579.34	579.3405	-0.000499999999988177	2	9.17458559050812e-13		1
Xtandem	5343-5349	Micyo_2_10_09_2D_Elute_15mM_091003133905	GVSVASVANLLK	579.344650	579.345000	-0.000350	2	3.8e-07	61.4	1
Xtandem	4613-4620	Micyo_2_10_09_2D_Elute_20mM_091003145633	GVSVASVANLLK	579.344650	579.345000	-0.000350	2	5.7e-11	65.1	1
OMSSA	4613-4620	Micyo_2_10_09_2D_Elute_20mM_091003145633	GVSVASVANLLK	579.34	579.3405	-0.000499999999988177	2	4.08132880928872e-11		1
Xtandem	4141-4144	Micyo_2_10_09_2D_Elute_25mM	GVSVASVANLLK	579.344650	579.345000	-0.000350	2	7.9e-08	57.0	1
OMSSA	4141-4144	Micyo_2_10_09_2D_Elute_25mM	GVSVASVANLLK	579.34	579.3405	-0.000499999999988177	2	5.98482178783302e-10		1
Xtandem	4090-4092	Micyo_2_10_09_2D_Elute_25mM_091003161355	GVSVASVANLLK	579.344650	579.345000	-0.000350	2	4.1e-05	65.0	1
OMSSA	4090-4092	Micyo_2_10_09_2D_Elute_25mM_091003161355	GVSVASVANLLK	579.34	579.3405	-0.000499999999988177	2	4.73662488904434e-10		1
OMSSA	3828-3831	Micyo_2_10_09_2D_Elute_30mM	GVSVASVANLLK	579.34	579.3405	-0.000499999999988177	2	6.70064460137015e-12		1
Xtandem	3828-3831	Micyo_2_10_09_2D_Elute_30mM	GVSVASVANLLK	579.344650	579.345000	-0.000350	2	1.3e-08	69.6	1
Xtandem	3662	Micyo_2_10_09_2D_Elute_40mM	GVSVASVANLLK	579.344650	579.345000	-0.000350	2	4.0e-06	50.0	1
OMSSA	3662	Micyo_2_10_09_2D_Elute_40mM	GVSVASVANLLK	579.34	579.3405	-0.000499999999988177	2	2.64608263032758e-09		1
Xtandem	19070	4_Digitonin	SC+57.0215GYSVYILK	595.296500	595.335000	-0.038500	2	2.1e-04	45.6	1
OMSSA	19070	4_Digitonin	SC+57.0215GYSVYILK	595.2915	595.3325	-0.04099999999994	2	0.000254893515019184		1
Xtandem	33330	1-1_Digitonin	TVQIIPHVIDEIILR	880.024000	880.905000	-0.881000	2	2.3e-05	51.2	2
Xtandem	33560	2-1_Digitonin	TVQIIPHVIDEIILR	880.024000	880.445000	-0.421000	2	5.1e-07	54.6	2
Xtandem	32965	3-2_Tween	TVQIIPHVIDEIILR	880.024000	880.115000	-0.091000	2	1.8e-05	50.7	2
Xtandem	32867	4_Digitonin	TVQIIPHVIDEIILR	880.024000	880.085000	-0.061000	2	1.5e-05	51.2	2
Xtandem	33220	4_Tween	TVQIIPHVIDEIILR	880.024000	880.955000	-0.931000	2	2.0e-04	44.2	2
gi|54019969|ref|NC_006360.1| Mycoplasma hyopneumoniae 232 chromosome, complete genome|FRAME R2|SPLIT 430	na	5.1998585194339e-154	10	10	6	6
Engine	Scans	File	Sequence	Theoretical m/z	Measured m/z	Delta m/z	Charge	E-value	HyperScore	Proteins
Xtandem	4108	Micyo_2_10_09_2D_Elute_1000mM	DFITIGNLIAAK	638.365550	638.365000	0.000550	2	3.9e-05	49.4	1
OMSSA	4108	Micyo_2_10_09_2D_Elute_1000mM	DFITIGNLIAAK	638.3615	638.3605	0.000999999999976353	2	1.54169137319727e-08		1
OMSSA	4114-4122	Micyo_2_10_09_2D_Elute_100mM_091003212339	DFITIGNLIAAK	638.3615	638.3595	0.00199999999995271	2	4.21448034367759e-09		1
Xtandem	4114-4122	Micyo_2_10_09_2D_Elute_100mM_091003212339	DFITIGNLIAAK	638.365550	638.365000	0.000550	2	5.9e-09	57.8	1
OMSSA	5752-5757	Micyo_2_10_09_2D_Elute_250mM	DFITIGNLIAAK	638.3615	638.3605	0.000999999999976353	2	1.00634657179894e-10		1
Xtandem	5752-5757	Micyo_2_10_09_2D_Elute_250mM	DFITIGNLIAAK	638.365550	638.365000	0.000550	2	2.5e-07	56.5	1
Xtandem	4487	Micyo_2_10_09_2D_Elute_500mM	DFITIGNLIAAK	638.365550	638.365000	0.000550	2	5.0e-07	52.9	1
OMSSA	4487	Micyo_2_10_09_2D_Elute_500mM	DFITIGNLIAAK	638.3615	638.3605	0.000999999999976353	2	3.03093732415114e-07		1
OMSSA	3496-3503	Micyo_2_10_09_2D_Elute_30mM_091003173121	IDFENFINEK	634.8045	634.8045	0	2	0.00572129144287151		1
OMSSA	3339-3346	Micyo_2_10_09_2D_Elute_25mM_091003161355	IGANGAFIYDFQK	722.359	722.3605	-0.00149999999996453	2	3.19865902417209e-06		1
[truncated: 5,483,679 more chars]
