# Supplementary material for: Proteogenomic mapping of Mycoplasma hyopneumoniae virulent strain 232
Source: BMC Genomics. 2014 Jul 8;15(1):576. doi: 10.1186/1471-2164-15-576 (PMC4102725; doi:10.1186/1471-2164-15-576)
Supplement: Supplementary file 4 — Additional file 4: Table S2: Search parameters. (XLSX 8 KB) [file 12864_2014_6262_MOESM4_ESM.xlsx]

## Sheet: Xtandem
Table S2: Search parameters
X!tandem
(Values left blank are not considered by the algorithm)
Parameter Type	Value	Note
Spectrum
spectrum, dynamic range	100
spectrum, fragment mass type	monoisotopic
spectrum, fragment monoisotopic mass error	0.4
spectrum, fragment monoisotopic mass error units	Da
spectrum, maximum parent charge	3
spectrum, minimum fragment mz	50
spectrum, minimum parent m+h	500
spectrum, minimum peaks	25
spectrum, parent monoisotopic mass error minus	0.4	set to 10 ppm for FT
spectrum, parent monoisotopic mass error plus	0.4	set to 10 ppm for FT
spectrum, parent monoisotopic mass error units	Da	set to ppm for FT
spectrum, parent monoisotopic mass isotope error	no
spectrum, sequence batch size	1000
spectrum, threads	12
spectrum, total peaks	50
spectrum, use contrast angle	no
spectrum, use neutral loss window	no
spectrum, use noise suppression	yes
Protein
protein, C-terminal residue modification mass
protein, N-terminal residue modification mass
protein, cleavage C-terminal mass change	17.0031	due to trypsin activity
protein, cleavage N-terminal mass change	1.00794	due to trypsin activity
protein, cleavage semi	no
protein, cleavage site	[KR]|{P}	trypsin
protein, homolog management	no
protein, quick acetyl	yes
protein, quick pyrolidone	yes
protein, stP bias	yes
protein, use minimal annotations	yes
Residue		residue modifications are evaluated on the first pass
residue, modification mass		none were used
residue, potential modification mass
residue, potential modification motif
Refinement	yes	refinement performed on proteins identified in first pass
refine, cleavage semi	no
refine, maximum valid expectation value	0.1	only do refinement search if first pass scored 0.1 or better
refine, modification mass		no fixed modifications were used
refine, point mutations	no
refine, potential C-terminus modifications
refine, potential N-terminus modifications
refine, potential modification mass	+15.994915@M,+31.989829@M,+57.021464@C,-18.010565@S,-18.010565@T,+79.966331@S,+79.966331@T,+79.966331@Y	single oxidation of M, double oxidation of M, carbamidomethylation of C, water loss of S and T, phosphorylation / sulfonation of S, Y and T
refine, potential modification motif
refine, spectrum synthesis	yes
refine, unanticipated cleavage	no
refine, use potential modifications for full refinement	yes
Scoring
scoring, a ions	no
scoring, b ions	yes
scoring, c ions	no
scoring, cyclic permutation	no
scoring, include reverse	no
scoring, maximum missed cleavage sites	2	two missed cleavages
scoring, minimum ion count	10
scoring, x ions	no
scoring, y ions	yes
scoring, z ions	no

## Sheet: OMSSA
Table S2: Search parameters
OMSSA
parameter	value	note
precursor tolerance	0.4 Da	10 ppm for FT
fragment tolerance	0.4 Da
missed cleavages	2
enzyme	trypsin
minimum peptide length	6
minimum chagre	2
maximum charge	3	6 for FT
maximum ions in series	all
minimum ion matches	6
minimum m/z peaks for search	25
maximum hits per spectrum	1
modifications	1,3,110,115	singe oxidation of M, carbamidomethylation of C, ammonia loss from N-terminal Q, double oxidation of M
